# Supplementary material for: Crystal structure of [3,10-bis­(4-fluoro­pheneth­yl)-1,3,5,8,10,12-hexa­aza­cyclo­tetra­deca­ne]nickel(II) diperchlorate
Source: Acta Crystallogr E Crystallogr Commun. 2021 Jan 22;77(Pt 2):148–52. doi: 10.1107/S2056989020016795 (PMC7869553; doi:10.1107/S2056989020016795)
Supplement: Supplementary file 1 [file e-77-00148-sup1.cif]

##############################################################################
#                                                                            #
# This CIF contains the data in a paper accepted for publication in          #
# Acta Crystallographica Section E. It conforms to the requirements of       #
# Notes for Authors for Acta Crystallographica Section E, and has been       #
# peer reviewed under the auspices of the IUCr Commission on Journals.       #
#                                                                            #
# Full details of the Crystallographic Information File format               #
# are given in the paper "The Crystallographic Information File (CIF):       #
# a New Standard Archive File for Crystallography" by S. R. Hall, F. H.      #
# Allen and I. D. Brown [Acta Cryst. (1991), A47, 655-685].                  #
#                                                                            #
# The current version of the core CIF dictionary is obtainable from          #
# ftp://ftp.iucr.org/pub/cif_core.dic.                                       #
#                                                                            #
# Software is freely available for graphical display of the structure(s)     #
# in this CIF. For information consult the CIF software page                 #
# http://www.iucr.org/resources/cif/software.                                #
#                                                                            #
# This file may be used for bona fide research purposes within the           #
# scientific community so long as proper attribution is given to the journal # 
# article from which it was obtained.                                        #
#                                                                            #
##############################################################################
data_I
_audit_creation_method     SHELXL-2018/3
_journal_date_recd_electronic     2020-12-21
_journal_date_accepted     2020-12-30
_journal_name_full     'Acta Crystallographica, Section E'
_journal_year     2021
_journal_volume     77
_journal_issue      2
_journal_page_first     148
_journal_page_last     152
_journal_paper_category     GM
_journal_paper_doi     10.1107/S2056989020016795
_journal_coeditor_code     VM2242
_publ_contact_author_name     'Chee-Hun Kwak'
_publ_contact_author_address
;Department of Chemistry Education, Sunchon National University,
255 Jungang-ro, Sunchon, 57922, South Korea
;
_publ_contact_author_email     chkwak@sunchon.ac.kr
_publ_contact_author_fax     82-10-750-3308
_publ_contact_author_phone     82-61-750-3636
_publ_section_title
;
Crystal structure of
[3,10-bis(4-fluorophenethyl)-1,3,5,8,10,12-hexaazacyclotetradecane]nickel(II)
bis(perchlorate)
;
_publ_section_title_footnote     .
loop_
    _publ_author_name
    _publ_author_address
    'Kwak, Chee-Hun'
;Department of Chemistry Education, Sunchon National University,
255 Jungang-ro, Sunchon, 57922, South Korea
;
    'Chang, Mee'
;Polymerization Manufacturing Technology Research Team, Lotte Chemicals,
334-27 Yeosu Sandan-ro, Yeosu, 59616, South Korea
;
_publ_section_synopsis
;
A new nickel(II) complex of a hexaazamacrocycle containing 4-flurophenethyl
pendant arms was synthesized by metal template condensation in a one-pot
reaction of formaldehyde and amines in the presence of nickel(II) ions and its
X-ray crystal structure was determined.
;
_chemical_name_systematic
;
[3,10-Bis(4-fluorophenethyl)-1,3,5,8,10,12-hexaazacyclotetradecane]nickel(II)
bis(perchlorate)
;
_chemical_name_common     ?
_chemical_formula_moiety     'C24 H36 F2 N6 Ni, 2(Cl O4)'
_chemical_formula_sum     'C24 H36 Cl2 F2 N6 Ni O8'
_chemical_formula_iupac     '[Ni (C24 H36 F2 N6)] (Cl O4)2'
_chemical_formula_weight     704.20
_chemical_melting_point     ?
_space_group_crystal_system     monoclinic
_space_group_name_H-M_alt     'C 2/c'
_space_group_name_Hall     '-C 2yc'
loop_
    _space_group_symop_operation_xyz
    'x, y, z'
    '-x, y, -z+1/2'
    'x+1/2, y+1/2, z'
    '-x+1/2, y+1/2, -z+1/2'
    '-x, -y, -z'
    'x, -y, z-1/2'
    '-x+1/2, -y+1/2, -z'
    'x+1/2, -y+1/2, z-1/2'
_cell_length_a     16.9910(12)
_cell_length_b     15.5187(11)
_cell_length_c     13.8864(9)
_cell_angle_alpha     90
_cell_angle_beta     126.1890(10)
_cell_angle_gamma     90
_cell_volume     2955.1(4)
_cell_formula_units_Z     4
_cell_measurement_reflns_used     3600
_cell_measurement_theta_min     1.82
_cell_measurement_theta_max     28.31
_cell_measurement_temperature     173(2)
_exptl_crystal_description     block
_exptl_crystal_colour     yellow
_exptl_crystal_size_max     0.40
_exptl_crystal_size_mid     0.35
_exptl_crystal_size_min     0.20
_exptl_crystal_density_diffrn     1.583
_exptl_crystal_density_meas     ?
_exptl_crystal_density_method     ?
_exptl_crystal_F_000     1464
_exptl_absorpt_coefficient_mu     0.908
_exptl_absorpt_correction_type     none
_exptl_absorpt_process_details     ?
_exptl_absorpt_correction_T_min     ?
_exptl_absorpt_correction_T_max     ?
_diffrn_ambient_temperature     173(2)
_diffrn_source     ?
_diffrn_radiation_type     MoK\a
_diffrn_radiation_wavelength     0.71073
_diffrn_measurement_device_type     'Bruker SMART CCD area detector'
_diffrn_measurement_method     'phi and omega scans'
_diffrn_detector_area_resol_mean     ?
_diffrn_reflns_number     9357
_diffrn_reflns_av_R_equivalents     0.0827
_diffrn_reflns_av_unetI/netI     0.0649
_diffrn_reflns_theta_min     1.982
_diffrn_reflns_theta_max     28.308
_diffrn_reflns_theta_full     25.242
_diffrn_measured_fraction_theta_max     0.922
_diffrn_measured_fraction_theta_full     0.995
_diffrn_reflns_limit_h_min     -21
_diffrn_reflns_limit_h_max     19
_diffrn_reflns_limit_k_min     -19
_diffrn_reflns_limit_k_max     18
_diffrn_reflns_limit_l_min     -18
_diffrn_reflns_limit_l_max     15
_refine_special_details     ?
_reflns_number_total     3400
_reflns_number_gt     2737
_reflns_threshold_expression     'I > 2\s(I)'
_refine_ls_structure_factor_coef     Fsqd
_refine_ls_matrix_type     full
_refine_ls_R_factor_all     0.0861
_refine_ls_R_factor_gt     0.0680
_refine_ls_wR_factor_gt     0.1492
_refine_ls_wR_factor_ref     0.1587
_refine_ls_goodness_of_fit_ref     1.130
_refine_ls_restrained_S_all     1.121
_refine_ls_number_reflns     3400
_refine_ls_number_parameters     282
_refine_ls_number_restraints     492
_refine_ls_hydrogen_treatment     constr
_refine_ls_weighting_scheme     calc
_refine_ls_weighting_details
             'w=1/[\s^2^(Fo^2^)+(0.0449P)^2^+12.0119P] where P=(Fo^2^+2Fc^2^)/3'
_atom_sites_solution_hydrogens     geom
_atom_sites_solution_primary     ?
_atom_sites_solution_secondary     ?
_refine_ls_shift/su_max     0.000
_refine_ls_shift/su_mean     0.000
_refine_diff_density_max     0.876
_refine_diff_density_min     -0.629
_refine_ls_extinction_method     none
_refine_ls_extinction_coef     .
loop_
    _atom_type_symbol
    _atom_type_description
    _atom_type_scat_dispersion_real
    _atom_type_scat_dispersion_imag
    _atom_type_scat_source
    C C 0.0033 0.0016 'International Tables Vol C Tables 4.2.6.8 and 6.1.1.4'
    H H 0.0000 0.0000 'International Tables Vol C Tables 4.2.6.8 and 6.1.1.4'
    N N 0.0061 0.0033 'International Tables Vol C Tables 4.2.6.8 and 6.1.1.4'
    O O 0.0106 0.0060 'International Tables Vol C Tables 4.2.6.8 and 6.1.1.4'
    F F 0.0171 0.0103 'International Tables Vol C Tables 4.2.6.8 and 6.1.1.4'
    Cl Cl 0.1484 0.1585 'International Tables Vol C Tables 4.2.6.8 and 6.1.1.4'
    Ni Ni 0.3393 1.1124 'International Tables Vol C Tables 4.2.6.8 and 6.1.1.4'
_computing_data_collection
;
SMART (Bruker, 2002)
;
_computing_cell_refinement
;
SAINT (Bruker, 2002)
;
_computing_data_reduction
;
SAINT (Bruker, 2002)
;
_computing_structure_solution
;
SHELXS97 (Sheldrick, 2008)
;
_computing_structure_refinement
;
<i>SHELXL2018/3</i> (Sheldrick, 2015)
;
_computing_molecular_graphics
;
Ortep-3 for Windows (Farrugia, 2012), Mercury (Macrae <i>et al.</i>,
2020)
;
_computing_publication_material
;
WinGx (Farrugia, 2012)
;
loop_
    _atom_site_type_symbol
    _atom_site_label
    _atom_site_fract_x
    _atom_site_fract_y
    _atom_site_fract_z
    _atom_site_U_iso_or_equiv
    _atom_site_adp_type
    _atom_site_calc_flag
    _atom_site_occupancy
    _atom_site_disorder_assembly
    _atom_site_disorder_group
    Ni Ni1 0.50831(10) 0.37625(4) 0.25924(13) 0.0174(2) Uiso d 0.5 A -1
    F F1 0.0633(8) 0.3851(12) 0.5651(8) 0.071(3) Uani d 0.5 A -1
    N N1 0.2930(6) 0.3576(6) 0.2078(8) 0.0457(18) Uani d 0.5 A -1
    N N2 0.4195(8) 0.4599(6) 0.2494(14) 0.0285(16) Uani d 0.5 A -1
    H H2 0.440274 0.471036 0.330822 0.034 Uiso calc 0.5 A -1
    N N3 0.4422(6) 0.2796(5) 0.2689(8) 0.0315(17) Uani d 0.5 A -1
    H H3 0.464913 0.275912 0.352038 0.038 Uiso calc 0.5 A -1
    C C1 0.3129(7) 0.4353(7) 0.1751(11) 0.0438(19) Uani d 0.5 A -1
    H H1A 0.276898 0.481023 0.180846 0.053 Uiso calc 0.5 A -1
    H H1B 0.289042 0.431370 0.092254 0.053 Uiso calc 0.5 A -1
    C C2 0.3322(7) 0.2838(6) 0.1930(9) 0.0407(18) Uani d 0.5 A -1
    H H2A 0.307538 0.280024 0.109821 0.049 Uiso calc 0.5 A -1
    H H2B 0.308648 0.233687 0.210625 0.049 Uiso calc 0.5 A -1
    C C3 0.4317(10) 0.5416(7) 0.2027(12) 0.043(2) Uani d 0.5 A -1
    H H3A 0.398839 0.537629 0.117278 0.052 Uiso calc 0.5 A -1
    H H3B 0.404620 0.589837 0.218621 0.052 Uiso calc 0.5 A -1
    C C4 0.4734(8) 0.1987(5) 0.2428(11) 0.042(2) Uani d 0.5 A -1
    H H4A 0.462776 0.149576 0.277068 0.050 Uiso calc 0.5 A -1
    H H4B 0.436522 0.190069 0.157356 0.050 Uiso calc 0.5 A -1
    C C5 0.2772(7) 0.3584(7) 0.3011(9) 0.043(2) Uani d 0.5 A -1
    H H5A 0.324764 0.396071 0.365491 0.051 Uiso calc 0.5 A -1
    H H5B 0.286668 0.300782 0.333287 0.051 Uiso calc 0.5 A -1
    C C6 0.1754(10) 0.3892(15) 0.2521(13) 0.0436(17) Uani d 0.5 A -1
    H H6A 0.169116 0.448576 0.226476 0.052 Uiso calc 0.5 A -1
    H H6B 0.129079 0.355294 0.181870 0.052 Uiso calc 0.5 A -1
    C C7 0.1472(8) 0.3846(10) 0.3366(10) 0.0368(12) Uani d 0.5 A -1
    C C8 0.1429(10) 0.3083(10) 0.3863(11) 0.048(3) Uani d 0.5 A -1
    H H8 0.157393 0.256297 0.366611 0.057 Uiso calc 0.5 A -1
    C C9 0.1173(10) 0.3085(10) 0.4650(11) 0.054(3) Uani d 0.5 A -1
    H H9 0.119223 0.257617 0.501639 0.065 Uiso calc 0.5 A -1
    C C10 0.0891(15) 0.3847(12) 0.4885(15) 0.0519(18) Uani d 0.5 A -1
    C C11 0.0973(19) 0.4610(12) 0.447(2) 0.046(2) Uani d 0.5 A -1
    H H11 0.084266 0.512687 0.469261 0.055 Uiso calc 0.5 A -1
    C C12 0.126(2) 0.4599(11) 0.371(2) 0.039(2) Uani d 0.5 A -1
    H H12 0.130349 0.512186 0.342290 0.047 Uiso calc 0.5 A -1
    F F1' 0.9281(8) 0.3557(11) -0.0646(8) 0.071(3) Uani d 0.5 A -1
    N N1' 0.7183(6) 0.3953(6) 0.3006(8) 0.0457(18) Uani d 0.5 A -1
    N N2' 0.5718(8) 0.4730(6) 0.2422(15) 0.0315(17) Uani d 0.5 A -1
    H H2' 0.548837 0.474605 0.158805 0.038 Uiso calc 0.5 A -1
    N N3' 0.5922(6) 0.2927(5) 0.2582(8) 0.0285(16) Uani d 0.5 A -1
    H H3' 0.570787 0.286557 0.175710 0.034 Uiso calc 0.5 A -1
    C C1' 0.6818(7) 0.4693(6) 0.3192(10) 0.0407(18) Uani d 0.5 A -1
    H H1'A 0.706114 0.519692 0.303050 0.049 Uiso calc 0.5 A -1
    H H1'B 0.706349 0.471549 0.402388 0.049 Uiso calc 0.5 A -1
    C C2' 0.6995(7) 0.3171(7) 0.3348(10) 0.0438(19) Uani d 0.5 A -1
    H H2'A 0.722435 0.321528 0.417275 0.053 Uiso calc 0.5 A -1
    H H2'B 0.736204 0.271471 0.330180 0.053 Uiso calc 0.5 A -1
    C C3' 0.5385(10) 0.5534(7) 0.2658(12) 0.042(2) Uani d 0.5 A -1
    H H3'A 0.551526 0.603098 0.234804 0.050 Uiso calc 0.5 A -1
    H H3'B 0.571198 0.561228 0.350715 0.050 Uiso calc 0.5 A -1
    C C4' 0.5786(8) 0.2082(5) 0.2969(10) 0.043(2) Uani d 0.5 A -1
    H H4'A 0.600078 0.161811 0.270542 0.052 Uiso calc 0.5 A -1
    H H4'B 0.616559 0.206027 0.383173 0.052 Uiso calc 0.5 A -1
    C C5' 0.7323(7) 0.3938(7) 0.2050(9) 0.043(2) Uani d 0.5 A -1
    H H5'A 0.695637 0.440331 0.149100 0.051 Uiso calc 0.5 A -1
    H H5'B 0.708406 0.339732 0.161773 0.051 Uiso calc 0.5 A -1
    C C6' 0.8384(11) 0.4037(15) 0.2587(14) 0.0436(17) Uani d 0.5 A -1
    H H6'A 0.874819 0.360440 0.320403 0.052 Uiso calc 0.5 A -1
    H H6'B 0.860033 0.459795 0.296500 0.052 Uiso calc 0.5 A -1
    C C7' 0.8622(8) 0.3952(10) 0.1701(10) 0.0368(12) Uani d 0.5 A -1
    C C8' 0.8807(9) 0.3129(9) 0.1490(10) 0.039(2) Uani d 0.5 A -1
    H H8' 0.875962 0.266112 0.187145 0.047 Uiso calc 0.5 A -1
    C C9' 0.9059(10) 0.2994(10) 0.0724(11) 0.046(2) Uani d 0.5 A -1
    H H9' 0.923553 0.245074 0.062804 0.055 Uiso calc 0.5 A -1
    C C10' 0.9039(15) 0.3693(11) 0.0113(15) 0.0519(18) Uani d 0.5 A -1
    C C11' 0.893(2) 0.4515(12) 0.034(2) 0.054(3) Uani d 0.5 A -1
    H H11' 0.902900 0.497780 -0.000650 0.065 Uiso calc 0.5 A -1
    C C12' 0.868(2) 0.4641(12) 0.112(2) 0.048(3) Uani d 0.5 A -1
    H H12' 0.854488 0.519427 0.124343 0.057 Uiso calc 0.5 A -1
    Cl Cl1 0.6115(4) 0.3604(3) 0.5699(5) 0.0469(4) Uani d 0.795(7) B 1
    O O1 0.6801(6) 0.3549(5) 0.6978(5) 0.082(3) Uani d 0.795(7) B 1
    O O2 0.5813(5) 0.2776(4) 0.5188(5) 0.102(2) Uani d 0.795(7) B 1
    O O3 0.6555(5) 0.3981(6) 0.5233(6) 0.113(3) Uani d 0.795(7) B 1
    O O4 0.5284(5) 0.4091(5) 0.5368(6) 0.089(2) Uani d 0.795(7) B 1
    Cl Cl1' 0.6086(16) 0.3675(13) 0.5680(19) 0.0469(4) Uani d 0.205(7) B 2
    O O1' 0.6497(18) 0.3241(14) 0.6781(19) 0.049(4) Uani d 0.205(7) B 2
    O O2' 0.6325(17) 0.3288(16) 0.4980(16) 0.074(4) Uani d 0.205(7) B 2
    O O3' 0.6267(19) 0.4551(13) 0.574(2) 0.097(6) Uani d 0.205(7) B 2
    O O4' 0.5058(15) 0.3669(16) 0.5057(19) 0.067(4) Uani d 0.205(7) B 2
loop_
    _atom_site_aniso_label
    _atom_site_aniso_U_11
    _atom_site_aniso_U_22
    _atom_site_aniso_U_33
    _atom_site_aniso_U_12
    _atom_site_aniso_U_13
    _atom_site_aniso_U_23
    F1 0.074(3) 0.112(11) 0.060(2) 0.010(4) 0.0571(19) 0.004(3)
    N1 0.035(2) 0.063(6) 0.054(3) -0.001(2) 0.034(2) 0.005(3)
    N2 0.034(3) 0.030(3) 0.034(3) 0.007(2) 0.028(3) 0.006(3)
    N3 0.037(3) 0.031(3) 0.039(4) -0.003(3) 0.029(3) -0.002(3)
    C1 0.031(3) 0.057(5) 0.049(4) 0.012(3) 0.026(3) 0.011(4)
    C2 0.038(3) 0.050(4) 0.043(4) -0.014(3) 0.029(3) -0.007(3)
    C3 0.067(6) 0.031(3) 0.060(6) 0.013(3) 0.054(5) 0.010(3)
    C4 0.073(7) 0.022(3) 0.062(6) -0.003(3) 0.057(6) -0.001(3)
    C5 0.033(3) 0.061(8) 0.045(3) -0.001(3) 0.028(2) 0.002(3)
    C6 0.032(4) 0.066(6) 0.040(3) -0.003(4) 0.025(3) -0.003(5)
    C7 0.029(2) 0.052(3) 0.033(2) 0.003(5) 0.020(2) -0.002(4)
    C8 0.045(6) 0.053(4) 0.046(7) 0.009(4) 0.027(6) 0.010(4)
    C9 0.051(7) 0.073(5) 0.041(7) 0.000(5) 0.029(6) 0.011(5)
    C10 0.041(3) 0.086(6) 0.041(2) 0.010(6) 0.031(2) 0.008(5)
    C11 0.036(5) 0.068(4) 0.032(5) 0.007(4) 0.020(5) -0.003(4)
    C12 0.036(5) 0.052(4) 0.028(5) 0.003(4) 0.019(4) 0.003(4)
    F1' 0.074(3) 0.112(11) 0.060(2) 0.010(4) 0.0571(19) 0.004(3)
    N1' 0.035(2) 0.063(6) 0.054(3) -0.001(2) 0.034(2) 0.005(3)
    N2' 0.037(3) 0.031(3) 0.039(4) -0.003(3) 0.029(3) -0.002(3)
    N3' 0.034(3) 0.030(3) 0.034(3) 0.007(2) 0.028(3) 0.006(3)
    C1' 0.038(3) 0.050(4) 0.043(4) -0.014(3) 0.029(3) -0.007(3)
    C2' 0.031(3) 0.057(5) 0.049(4) 0.012(3) 0.026(3) 0.011(4)
    C3' 0.073(7) 0.022(3) 0.062(6) -0.003(3) 0.057(6) -0.001(3)
    C4' 0.067(6) 0.031(3) 0.060(6) 0.013(3) 0.054(5) 0.010(3)
    C5' 0.033(3) 0.061(8) 0.045(3) -0.001(3) 0.028(2) 0.002(3)
    C6' 0.032(4) 0.066(6) 0.040(3) -0.003(4) 0.025(3) -0.003(5)
    C7' 0.029(2) 0.052(3) 0.033(2) 0.003(5) 0.020(2) -0.002(4)
    C8' 0.036(5) 0.052(4) 0.028(5) 0.003(4) 0.019(4) 0.003(4)
    C9' 0.036(5) 0.068(4) 0.032(5) 0.007(4) 0.020(5) -0.003(4)
    C10' 0.041(3) 0.086(6) 0.041(2) 0.010(6) 0.031(2) 0.008(5)
    C11' 0.051(7) 0.073(5) 0.041(7) 0.000(5) 0.029(6) 0.011(5)
    C12' 0.045(6) 0.053(4) 0.046(7) 0.009(4) 0.027(6) 0.010(4)
    Cl1 0.0583(8) 0.0582(11) 0.0380(6) 0.0229(7) 0.0361(6) 0.0149(7)
    O1 0.089(5) 0.116(6) 0.038(3) 0.058(4) 0.035(3) 0.014(3)
    O2 0.119(5) 0.063(3) 0.077(4) 0.015(3) 0.032(3) 0.012(3)
    O3 0.113(5) 0.162(6) 0.094(4) -0.035(4) 0.077(4) 0.015(4)
    O4 0.081(4) 0.108(5) 0.062(4) 0.056(4) 0.033(3) 0.010(3)
    Cl1' 0.0583(8) 0.0582(11) 0.0380(6) 0.0229(7) 0.0361(6) 0.0149(7)
    O1' 0.068(8) 0.052(8) 0.050(7) 0.028(6) 0.047(6) 0.017(6)
    O2' 0.093(8) 0.095(9) 0.039(6) 0.040(8) 0.042(6) 0.016(7)
    O3' 0.108(9) 0.081(8) 0.084(8) 0.002(7) 0.046(7) 0.013(6)
    O4' 0.073(7) 0.093(9) 0.050(7) 0.007(7) 0.044(5) 0.008(7)
_geom_special_details
;
 All esds (except the esd in the dihedral angle between two l.s. planes)
 are estimated using the full covariance matrix.  The cell esds are taken
 into account individually in the estimation of esds in distances, angles
 and torsion angles; correlations between esds in cell parameters are only
 used when they are defined by crystal symmetry.  An approximate (isotropic)
 treatment of cell esds is used for estimating esds involving l.s. planes.
;
loop_
    _geom_bond_atom_site_label_1
    _geom_bond_atom_site_label_2
    _geom_bond_site_symmetry_2
    _geom_bond_distance
    _geom_bond_publ_flag
    Ni1 N3 . 1.925(7) y
    Ni1 N2 . 1.933(9) y
    Ni1 N3' . 1.934(7) y
    Ni1 N2' . 1.943(9) y
    F1 C10 . 1.370(10) ?
    N1 C1 . 1.398(11) y
    N1 C2 . 1.401(11) y
    N1 C5 . 1.469(10) y
    N2 C3 . 1.495(11) ?
    N2 C1 . 1.511(11) ?
    N2 H2 . 0.9800 ?
    N3 C4 . 1.488(9) ?
    N3 C2 . 1.511(12) ?
    N3 H3 . 0.9800 ?
    C1 H1A . 0.9700 ?
    C1 H1B . 0.9700 ?
    C2 H2A . 0.9700 ?
    C2 H2B . 0.9700 ?
    C3 C3' . 1.489(13) ?
    C3 H3A . 0.9700 ?
    C3 H3B . 0.9700 ?
    C4 C4' . 1.482(17) ?
    C4 H4A . 0.9700 ?
    C4 H4B . 0.9700 ?
    C5 C6 . 1.515(11) ?
    C5 H5A . 0.9700 ?
    C5 H5B . 0.9700 ?
    C6 C7 . 1.509(10) ?
    C6 H6A . 0.9700 ?
    C6 H6B . 0.9700 ?
    C7 C8 . 1.393(11) ?
    C7 C12 . 1.394(11) ?
    C8 C9 . 1.394(12) ?
    C8 H8 . 0.9300 ?
    C9 C10 . 1.385(12) ?
    C9 H9 . 0.9300 ?
    C10 C11 . 1.357(12) ?
    C11 C12 . 1.396(11) ?
    C11 H11 . 0.9300 ?
    C12 H12 . 0.9300 ?
    F1' C10' . 1.356(10) ?
    N1' C1' . 1.400(11) y
    N1' C2' . 1.408(12) y
    N1' C5' . 1.481(10) y
    N2' C3' . 1.484(10) ?
    N2' C1' . 1.510(11) ?
    N2' H2' . 0.9800 ?
    N3' C4' . 1.486(10) ?
    N3' C2' . 1.519(12) ?
    N3' H3' . 0.9800 ?
    C1' H1'A . 0.9700 ?
    C1' H1'B . 0.9700 ?
    C2' H2'A . 0.9700 ?
    C2' H2'B . 0.9700 ?
    C3' H3'A . 0.9700 ?
    C3' H3'B . 0.9700 ?
    C4' H4'A . 0.9700 ?
    C4' H4'B . 0.9700 ?
    C5' C6' . 1.498(12) ?
    C5' H5'A . 0.9700 ?
    C5' H5'B . 0.9700 ?
    C6' C7' . 1.510(10) ?
    C6' H6'A . 0.9700 ?
    C6' H6'B . 0.9700 ?
    C7' C12' . 1.380(11) ?
    C7' C8' . 1.387(11) ?
    C8' C9' . 1.377(11) ?
    C8' H8' . 0.9300 ?
    C9' C10' . 1.366(12) ?
    C9' H9' . 0.9300 ?
    C10' C11' . 1.351(12) ?
    C11' C12' . 1.395(12) ?
    C11' H11' . 0.9300 ?
    C12' H12' . 0.9300 ?
    Cl1 O3 . 1.376(7) ?
    Cl1 O2 . 1.410(7) ?
    Cl1 O4 . 1.418(6) ?
    Cl1 O1 . 1.440(6) ?
    Cl1' O3' . 1.386(17) ?
    Cl1' O2' . 1.392(17) ?
    Cl1' O4' . 1.420(17) ?
    Cl1' O1' . 1.421(16) ?
loop_
    _geom_angle_atom_site_label_1
    _geom_angle_atom_site_label_2
    _geom_angle_atom_site_label_3
    _geom_angle_site_symmetry_1
    _geom_angle_site_symmetry_3
    _geom_angle
    _geom_angle_publ_flag
    N2 Ni1 N3 . . 93.7(4) y
    N3 Ni1 N3' . . 86.6(3) y
    N2 Ni1 N3' . . 176.4(4) y
    N3 Ni1 N2' . . 177.5(5) ?
    N2 Ni1 N2' . . 86.5(2) y
    N3' Ni1 N2' . . 93.0(4) ?
    C1 N1 C2 . . 115.5(7) y
    C1 N1 C5 . . 118.9(9) y
    C2 N1 C5 . . 119.1(8) y
    C3 N2 C1 . . 109.6(9) ?
    C3 N2 Ni1 . . 107.3(7) ?
    C1 N2 Ni1 . . 116.7(7) ?
    C3 N2 H2 . . 107.6 ?
    C1 N2 H2 . . 107.6 ?
    Ni1 N2 H2 . . 107.6 ?
    C4 N3 C2 . . 109.7(7) ?
    C4 N3 Ni1 . . 109.6(5) ?
    C2 N3 Ni1 . . 116.8(6) ?
    C4 N3 H3 . . 106.7 ?
    C2 N3 H3 . . 106.7 ?
    Ni1 N3 H3 . . 106.7 ?
    N1 C1 N2 . . 114.7(8) ?
    N1 C1 H1A . . 108.6 ?
    N2 C1 H1A . . 108.6 ?
    N1 C1 H1B . . 108.6 ?
    N2 C1 H1B . . 108.6 ?
    H1A C1 H1B . . 107.6 ?
    N1 C2 N3 . . 115.7(7) ?
    N1 C2 H2A . . 108.4 ?
    N3 C2 H2A . . 108.4 ?
    N1 C2 H2B . . 108.4 ?
    N3 C2 H2B . . 108.4 ?
    H2A C2 H2B . . 107.4 ?
    C3' C3 N2 . . 106.4(10) ?
    C3' C3 H3A . . 110.4 ?
    N2 C3 H3A . . 110.4 ?
    C3' C3 H3B . . 110.4 ?
    N2 C3 H3B . . 110.4 ?
    H3A C3 H3B . . 108.6 ?
    C4' C4 N3 . . 106.8(8) ?
    C4' C4 H4A . . 110.4 ?
    N3 C4 H4A . . 110.4 ?
    C4' C4 H4B . . 110.4 ?
    N3 C4 H4B . . 110.4 ?
    H4A C4 H4B . . 108.6 ?
    N1 C5 C6 . . 111.1(8) ?
    N1 C5 H5A . . 109.4 ?
    C6 C5 H5A . . 109.4 ?
    N1 C5 H5B . . 109.4 ?
    C6 C5 H5B . . 109.4 ?
    H5A C5 H5B . . 108.0 ?
    C7 C6 C5 . . 116.0(8) ?
    C7 C6 H6A . . 108.3 ?
    C5 C6 H6A . . 108.3 ?
    C7 C6 H6B . . 108.3 ?
    C5 C6 H6B . . 108.3 ?
    H6A C6 H6B . . 107.4 ?
    C8 C7 C12 . . 116.1(9) ?
    C8 C7 C6 . . 124.0(11) ?
    C12 C7 C6 . . 119.9(11) ?
    C7 C8 C9 . . 121.1(11) ?
    C7 C8 H8 . . 119.4 ?
    C9 C8 H8 . . 119.4 ?
    C10 C9 C8 . . 119.9(11) ?
    C10 C9 H9 . . 120.0 ?
    C8 C9 H9 . . 120.0 ?
    C11 C10 F1 . . 118.8(12) ?
    C11 C10 C9 . . 120.7(10) ?
    F1 C10 C9 . . 120.1(11) ?
    C10 C11 C12 . . 118.4(12) ?
    C10 C11 H11 . . 120.8 ?
    C12 C11 H11 . . 120.8 ?
    C7 C12 C11 . . 123.4(12) ?
    C7 C12 H12 . . 118.3 ?
    C11 C12 H12 . . 118.3 ?
    C1' N1' C2' . . 115.6(7) y
    C1' N1' C5' . . 120.1(8) y
    C2' N1' C5' . . 118.5(9) y
    C3' N2' C1' . . 110.4(9) ?
    C3' N2' Ni1 . . 108.1(8) ?
    C1' N2' Ni1 . . 115.4(8) ?
    C3' N2' H2' . . 107.5 ?
    C1' N2' H2' . . 107.5 ?
    Ni1 N2' H2' . . 107.5 ?
    C4' N3' C2' . . 110.2(8) ?
    C4' N3' Ni1 . . 108.5(6) ?
    C2' N3' Ni1 . . 114.4(6) ?
    C4' N3' H3' . . 107.9 ?
    C2' N3' H3' . . 107.9 ?
    Ni1 N3' H3' . . 107.9 ?
    N1' C1' N2' . . 113.4(8) ?
    N1' C1' H1'A . . 108.9 ?
    N2' C1' H1'A . . 108.9 ?
    N1' C1' H1'B . . 108.9 ?
    N2' C1' H1'B . . 108.9 ?
    H1'A C1' H1'B . . 107.7 ?
    N1' C2' N3' . . 113.3(7) ?
    N1' C2' H2'A . . 108.9 ?
    N3' C2' H2'A . . 108.9 ?
    N1' C2' H2'B . . 108.9 ?
    N3' C2' H2'B . . 108.9 ?
    H2'A C2' H2'B . . 107.7 ?
    N2' C3' C3 . . 105.0(11) ?
    N2' C3' H3'A . . 110.8 ?
    C3 C3' H3'A . . 110.8 ?
    N2' C3' H3'B . . 110.8 ?
    C3 C3' H3'B . . 110.8 ?
    H3'A C3' H3'B . . 108.8 ?
    C4 C4' N3' . . 107.6(8) ?
    C4 C4' H4'A . . 110.2 ?
    N3' C4' H4'A . . 110.2 ?
    C4 C4' H4'B . . 110.2 ?
    N3' C4' H4'B . . 110.2 ?
    H4'A C4' H4'B . . 108.5 ?
    N1' C5' C6' . . 109.6(8) ?
    N1' C5' H5'A . . 109.8 ?
    C6' C5' H5'A . . 109.8 ?
    N1' C5' H5'B . . 109.8 ?
    C6' C5' H5'B . . 109.8 ?
    H5'A C5' H5'B . . 108.2 ?
    C5' C6' C7' . . 114.0(8) ?
    C5' C6' H6'A . . 108.7 ?
    C7' C6' H6'A . . 108.7 ?
    C5' C6' H6'B . . 108.7 ?
    C7' C6' H6'B . . 108.7 ?
    H6'A C6' H6'B . . 107.6 ?
    C12' C7' C8' . . 119.1(9) ?
    C12' C7' C6' . . 123.8(11) ?
    C8' C7' C6' . . 117.1(11) ?
    C9' C8' C7' . . 121.1(10) ?
    C9' C8' H8' . . 119.4 ?
    C7' C8' H8' . . 119.4 ?
    C10' C9' C8' . . 117.0(10) ?
    C10' C9' H9' . . 121.5 ?
    C8' C9' H9' . . 121.5 ?
    C11' C10' F1' . . 118.1(11) ?
    C11' C10' C9' . . 124.3(10) ?
    F1' C10' C9' . . 116.8(12) ?
    C10' C11' C12' . . 117.2(13) ?
    C10' C11' H11' . . 121.4 ?
    C12' C11' H11' . . 121.4 ?
    C7' C12' C11' . . 120.5(13) ?
    C7' C12' H12' . . 119.8 ?
    C11' C12' H12' . . 119.8 ?
    O3 Cl1 O2 . . 106.7(6) ?
    O3 Cl1 O4 . . 109.5(6) ?
    O2 Cl1 O4 . . 109.0(6) ?
    O3 Cl1 O1 . . 109.6(6) ?
    O2 Cl1 O1 . . 110.9(5) ?
    O4 Cl1 O1 . . 110.9(5) ?
    O3' Cl1' O2' . . 108.4(19) ?
    O3' Cl1' O4' . . 101.1(17) ?
    O2' Cl1' O4' . . 109.5(18) ?
    O3' Cl1' O1' . . 116.9(18) ?
    O2' Cl1' O1' . . 112.8(18) ?
    O4' Cl1' O1' . . 107.4(18) ?
loop_
    _geom_torsion_atom_site_label_1
    _geom_torsion_atom_site_label_2
    _geom_torsion_atom_site_label_3
    _geom_torsion_atom_site_label_4
    _geom_torsion_site_symmetry_1
    _geom_torsion_site_symmetry_2
    _geom_torsion_site_symmetry_3
    _geom_torsion_site_symmetry_4
    _geom_torsion
    _geom_torsion_publ_flag
    C2 N1 C1 N2 . . . . -64.3(13) ?
    C5 N1 C1 N2 . . . . 87.3(12) ?
    C3 N2 C1 N1 . . . . 177.6(10) ?
    Ni1 N2 C1 N1 . . . . 55.4(13) ?
    C1 N1 C2 N3 . . . . 63.7(12) ?
    C5 N1 C2 N3 . . . . -87.7(11) ?
    C4 N3 C2 N1 . . . . -179.3(8) ?
    Ni1 N3 C2 N1 . . . . -53.9(10) ?
    C1 N2 C3 C3' . . . . -170.4(8) ?
    Ni1 N2 C3 C3' . . . . -42.7(11) ?
    C2 N3 C4 C4' . . . . 166.7(7) ?
    Ni1 N3 C4 C4' . . . . 37.3(9) ?
    C1 N1 C5 C6 . . . . 78.6(14) ?
    C2 N1 C5 C6 . . . . -130.9(14) ?
    N1 C5 C6 C7 . . . . 174.2(12) ?
    C5 C6 C7 C8 . . . . -61.5(16) ?
    C5 C6 C7 C12 . . . . 117(2) ?
    C12 C7 C8 C9 . . . . 0.7(16) ?
    C6 C7 C8 C9 . . . . 179.3(10) ?
    C7 C8 C9 C10 . . . . 4(2) ?
    C8 C9 C10 C11 . . . . -8(2) ?
    C8 C9 C10 F1 . . . . 179.6(14) ?
    F1 C10 C11 C12 . . . . 179(2) ?
    C9 C10 C11 C12 . . . . 6(3) ?
    C8 C7 C12 C11 . . . . -3(3) ?
    C6 C7 C12 C11 . . . . 178.8(18) ?
    C10 C11 C12 C7 . . . . -1(4) ?
    C2' N1' C1' N2' . . . . -66.3(12) ?
    C5' N1' C1' N2' . . . . 86.6(11) ?
    C3' N2' C1' N1' . . . . -179.4(10) ?
    Ni1 N2' C1' N1' . . . . 57.6(13) ?
    C1' N1' C2' N3' . . . . 67.6(12) ?
    C5' N1' C2' N3' . . . . -85.8(10) ?
    C4' N3' C2' N1' . . . . 178.0(8) ?
    Ni1 N3' C2' N1' . . . . -59.5(10) ?
    C1' N2' C3' C3 . . . . -169.8(8) ?
    Ni1 N2' C3' C3 . . . . -42.7(11) ?
    N2 C3 C3' N2' . . . . 55.7(7) ?
    N3 C4 C4' N3' . . . . -49.6(8) ?
    C2' N3' C4' C4 . . . . 165.1(7) ?
    Ni1 N3' C4' C4 . . . . 39.3(9) ?
    C1' N1' C5' C6' . . . . 103.5(13) ?
    C2' N1' C5' C6' . . . . -104.4(13) ?
    N1' C5' C6' C7' . . . . 174.9(12) ?
    C5' C6' C7' C12' . . . . 93(2) ?
    C5' C6' C7' C8' . . . . -88.0(15) ?
    C12' C7' C8' C9' . . . . 1.0(16) ?
    C6' C7' C8' C9' . . . . -178.0(10) ?
    C7' C8' C9' C10' . . . . -5.3(19) ?
    C8' C9' C10' C11' . . . . 10(3) ?
    C8' C9' C10' F1' . . . . -179.6(13) ?
    F1' C10' C11' C12' . . . . 180(2) ?
    C9' C10' C11' C12' . . . . -11(3) ?
    C8' C7' C12' C11' . . . . -1(3) ?
    C6' C7' C12' C11' . . . . 177.8(18) ?
    C10' C11' C12' C7' . . . . 6(4) ?
loop_
    _geom_hbond_atom_site_label_D
    _geom_hbond_atom_site_label_H
    _geom_hbond_atom_site_label_A
    _geom_hbond_site_symmetry_A
    _geom_hbond_distance_DH
    _geom_hbond_distance_HA
    _geom_hbond_distance_DA
    _geom_hbond_angle_DHA
    N2 H2 O4 . 0.98 2.51 3.355(17) 144
    N2 H2 O4 5_666 0.98 2.44 3.260(16) 141
    N2' H2' O4 2_655 0.98 2.43 3.332(18) 152
    N2' H2' O4 6_565 0.98 2.36 3.089(17) 131
    N3 H3 O2 . 0.98 1.97 2.819(11) 144
    N3' H3' O2 2_655 0.98 2.40 3.186(11) 137
    C1' H1'A O1 6_565 0.97 2.31 3.198(13) 151
    C1 H1B O3 2_655 0.97 2.35 3.156(16) 140
    C1' H1'B O3 . 0.97 2.56 3.309(15) 134
    C2 H2B O1 8_455 0.97 2.50 3.394(16) 154
    C3 H3B O1 5_666 0.97 2.48 3.35(2) 149
    C2' H2'B O1 7_656 0.97 2.58 3.551(16) 175
    C4 H4A F1 7_556 0.97 2.54 3.341(19) 140
    C3' H3'A O4 6_565 0.97 2.54 3.136(17) 119
    C4' H4'B O2 . 0.97 2.54 3.239(14) 129
_shelx_space_group_comment
;
The symmetry employed for this shelxl refinement is uniquely defined
by the following loop, which should always be used as a source of
symmetry information in preference to the above space-group names.
They are only intended as comments.
;
_shelx_estimated_absorpt_T_min     0.690
_shelx_estimated_absorpt_T_max     0.834
_shelx_hkl_file
;
   0   0  -1    1.99    0.40
   0   0  -2 1310.02    9.09
   0   0  -3    0.84    1.14
   0   0  -4 3841.34   20.95
   0   0  -5    0.35    1.39
   0   0  -6  516.50    9.33
   0   0  -7    0.89    2.04
   0   0  -8    1.09    2.63
   0   0  -9   -0.50    2.43
   0   0 -10  161.03    7.50
   0   0 -11    0.15    3.48
   0   0 -12   94.44    6.95
   0   0 -13    2.53    4.22
   0   0 -14    5.36    5.16
   0  -2   0   22.05    0.84
   0  -2   0   23.04    1.14
   0   2   0   23.34    0.79
   0  -2  -1 2642.79   14.20
   0  -2  -1 3054.47   16.04
   0  -2   1 3162.92   16.63
   0  -2  -2   31.58    1.79
   0  -2  -2   47.22    1.59
   0  -2   2   45.83    1.54
   0   2  -2   42.85    1.64
   0  -2  -3 3926.75   20.16
   0  -2  -3 5526.35   25.72
   0  -2   3 5579.14   26.91
   0   2  -3 4616.94   20.90
   0  -2  -4    7.70    1.99
   0  -2  -4   10.28    1.09
   0  -2   4   11.12    1.04
   0   2  -4    7.94    1.64
   0  -2  -5  114.01    4.47
   0  -2  -5  159.04    2.58
   0  -2   5  153.78    2.43
   0   2  -5  120.01    4.07
   0  -2  -6   13.65    2.83
   0   2  -6   13.41    2.53
   0  -2  -7  352.40    8.74
   0   2  -7  370.57    8.49
   0  -2  -8    8.99    3.03
   0   2  -8    9.24    2.73
   0  -2  -9  345.89    9.98
   0   2  -9  382.29   10.08
   0  -2 -10    2.88    3.03
   0   2 -10    1.14    2.88
   0  -2 -11   18.47    4.77
   0   2 -11    3.08    3.58
   0  -2 -12   -2.73    3.72
   0   2 -12   -1.24    3.58
   0  -2 -13  105.02    7.90
   0   2 -13  101.29    7.40
   0  -2 -14   14.80    5.26
   0   2 -14   12.71    5.11
   0   2 -14    6.65    5.02
   0  -4   0 5882.92   25.03
   0  -4   0 5885.65   24.68
   0   4   0 5707.84   26.37
   0  -4  -1  143.10    3.33
   0  -4  -1  160.48    3.77
   0  -4   1  151.15    3.67
   0   4  -1  163.01    3.33
   0  -4  -2    1.24    1.19
   0  -4  -2    1.74    1.09
   0  -4   2    0.10    0.99
   0   4  -2    1.09    1.19
   0  -4  -3   20.95    2.33
   0  -4  -3   24.98    1.84
   0  -4   3   28.25    1.94
   0   4  -3   23.54    1.74
   0  -4  -4  518.34    8.54
   0  -4  -4  653.60    7.45
   0  -4   4  673.76    7.40
   0   4  -4  571.42    7.60
   0  -4  -5   11.37    2.43
   0  -4  -5   17.23    1.84
   0  -4   5   15.39    1.69
   0   4  -5   12.81    2.09
   0  -4  -6  278.81    7.55
   0  -4  -6  395.15    5.71
   0  -4   6  404.28    5.61
   0   4  -6  320.47    7.10
   0  -4  -7   -0.45    2.53
   0   4  -7   -2.78    1.94
   0  -4  -8   33.62    4.67
   0   4  -8   27.81    3.87
   0  -4  -9    1.64    3.03
   0   4  -9    4.82    3.08
   0  -4 -10   40.67    4.67
   0   4 -10   39.87    4.47
   0  -4 -11    6.60    4.12
   0   4 -11    0.89    3.48
   0  -4 -12   75.77    6.41
   0   4 -12   74.88    6.11
   0  -4 -13   -0.89    4.17
   0   4 -13    3.48    4.27
   0   4 -13   -4.17    3.67
   0  -4 -14   -3.77    3.97
   0   4 -14    7.60    4.77
   0   4 -14   11.17    4.77
   0  -6   0   17.88    1.64
   0  -6   0   16.29    1.94
   0   6   0   18.02    1.64
   0  -6  -1    3.23    1.34
   0  -6  -1    2.93    1.34
   0  -6   1    2.83    1.34
   0   6  -1    3.48    1.29
   0   6   1    2.23    1.04
   0  -6  -2    0.60    1.29
   0  -6  -2   -0.60    1.29
   0  -6   2    0.35    1.19
   0   6  -2    0.60    1.14
   0  -6  -3 2190.79   17.18
   0  -6  -3 2623.08   18.22
   0  -6   3 2662.40   18.17
   0   6  -3 2644.98   18.62
   0  -6  -4   95.58    4.37
   0  -6  -4  128.50    4.37
   0  -6   4  115.25    4.07
   0   6  -4  121.55    4.52
   0   6  -4  108.64    3.62
   0  -6  -5    2.93    2.04
   0  -6  -5    1.64    1.59
   0  -6   5    2.38    1.54
   0   6  -5    3.77    1.74
   0  -6  -6   13.01    2.98
   0  -6  -6   21.10    2.48
   0  -6   6   16.73    2.38
   0   6  -6   11.12    2.58
   0  -6  -7   88.83    5.36
   0   6  -7   86.89    4.52
   0  -6  -8   38.13    4.32
   0   6  -8   41.81    3.82
   0  -6  -9  122.30    6.80
   0   6  -9  130.04    6.11
   0  -6 -10   -0.20    3.38
   0   6 -10    0.94    2.98
   0  -6 -11   -0.10    3.38
   0   6 -11   -0.45    3.33
   0   6 -11    0.15    3.53
   0  -6 -12   -1.99    3.48
   0   6 -12    4.52    4.17
   0  -6 -13   63.56    7.99
   0   6 -13   57.60    6.26
   0  -8   0  682.94    8.54
   0  -8   0  679.52   10.58
   0   8   0  674.20    7.60
   0  -8  -1  101.05    3.77
   0  -8  -1   98.17    4.42
   0  -8   1  101.94    4.47
   0   8  -1  103.33    3.58
   0   8   1   98.27    2.93
   0  -8  -2   35.40    2.73
   0  -8  -2   37.19    3.13
   0  -8   2   34.96    3.03
   0   8  -2   39.18    2.88
   0  -8  -3   12.21    2.43
   0  -8  -3   13.16    2.33
   0  -8   3   11.62    2.38
   0   8  -3   17.97    2.58
   0  -8  -4  281.89    7.35
   0  -8  -4  346.98    7.90
   0  -8   4  338.44    7.65
   0   8  -4  345.59    7.99
   0  -8  -5    4.97    2.68
   0  -8  -5   11.12    2.58
   0  -8   5   11.77    2.48
   0   8  -5   10.63    2.78
   0   8  -5   11.67    2.33
   0  -8  -6  229.15    7.80
   0  -8  -6  299.07    7.40
   0  -8   6  287.50    7.15
   0   8  -6  296.19    8.59
   0   8  -6  258.05    6.70
   0  -8  -7   -1.09    2.78
   0  -8  -7    2.38    2.14
   0   8  -7   -2.28    2.43
   0   8  -7    0.30    2.28
   0  -8  -8   10.13    3.33
   0   8  -8    3.97    2.88
   0   8  -8    5.66    2.63
   0  -8  -9   32.47    5.31
   0   8  -9   38.48    5.21
   0  -8 -10   12.21    4.57
   0   8 -10   18.17    4.07
   0  -8 -11   25.42    5.26
   0   8 -11   39.97    5.91
   0  -8 -12   55.46    6.06
   0   8 -12   75.87    6.95
   0  -8 -13    2.18    4.87
   0   8 -13   12.26    5.21
   0 -10   0    1.74    1.69
   0 -10   0    1.99    2.04
   0  10   0   -0.15    1.54
   0 -10  -1  513.18    8.84
   0 -10  -1  524.79   10.73
   0 -10   1  520.92   10.58
   0  10  -1  538.20    8.29
   0 -10  -2   39.62    3.33
   0 -10  -2   41.41    3.82
   0 -10   2   40.87    3.58
   0  10  -2   40.17    3.18
   0 -10  -3  859.36   12.71
   0 -10  -3  952.56   14.40
   0 -10   3  923.37   14.05
   0  10  -3  944.22   12.81
   0 -10  -4   13.51    3.08
   0 -10  -4   11.62    2.93
   0 -10   4   14.75    3.03
   0  10  -4   13.46    2.93
   0 -10  -5  100.05    5.41
   0 -10  -5  130.19    5.76
   0 -10   5  122.35    5.71
   0  10  -5  119.91    5.76
   0 -10  -6   16.34    3.72
   0 -10  -6   19.51    3.53
   0 -10   6   17.18    3.13
   0  10  -6   18.37    3.72
   0 -10  -7  108.00    6.11
   0 -10  -7  148.76    6.31
   0  10  -7  127.61    6.65
   0 -10  -8   40.37    5.31
   0  10  -8   42.85    4.87
   0 -10  -9  133.57    7.70
   0  10  -9  164.80    8.14
   0 -10 -10    2.88    3.53
   0  10 -10    2.09    3.92
   0 -10 -11    8.94    4.67
   0  10 -11   17.58    5.31
   0 -10 -12   11.62    4.97
   0  10 -12    4.17    4.12
   0 -12   0 1330.18   14.70
   0 -12   0 1327.65   18.57
   0 -12  -1   96.73    4.57
   0 -12  -1   99.76    5.91
   0 -12   1  102.68    5.76
   0 -12  -2  248.82    7.20
   0 -12  -2  234.67    8.14
   0 -12   2  248.17    8.49
   0  12  -2  248.52    6.85
   0 -12  -3   31.03    3.82
   0 -12  -3   37.99    4.57
   0 -12   3   31.33    4.42
   0  12  -3   28.40    3.43
   0 -12  -4  204.23    7.35
   0 -12  -4  246.33    8.49
   0 -12   4  219.77    8.04
   0  12  -4  228.11    7.55
   0 -12  -5   34.81    4.57
   0 -12  -5   37.49    4.17
   0 -12   5   36.84    4.47
   0  12  -5   36.50    4.17
   0 -12  -6  225.98    8.59
   0 -12  -6  274.44    8.94
   0 -12   6  270.81    8.89
   0  12  -6  258.50    8.94
   0 -12  -7   -5.96    2.83
   0 -12  -7    5.81    3.28
   0  12  -7   -1.14    2.78
   0 -12  -8   41.51    5.16
   0  12  -8   57.90    5.46
   0 -12  -9    0.40    3.43
   0  12  -9    2.58    3.38
   0 -12 -10   43.35    6.36
   0  12 -10   51.79    6.90
   0 -12 -11   23.73    5.51
   0  12 -11   26.52    5.56
   0 -14   0   -1.39    2.38
   0 -14  -1   49.46    4.92
   0 -14   1   45.48    4.57
   0 -14  -2   25.67    4.17
   0 -14   2   31.08    4.77
   0 -14  -3   38.38    3.92
   0 -14  -3   40.42    4.67
   0 -14   3   39.43    4.62
   0 -14  -4   -1.09    2.73
   0 -14  -4    0.25    2.93
   0 -14   4    4.02    3.13
   0 -14  -5   33.32    4.42
   0 -14  -5   35.75    4.92
   0 -14   5   43.20    5.21
   0  14  -5   32.13    4.62
   0 -14  -6   12.36    3.97
   0 -14  -6   15.29    3.77
   0 -14   6    9.53    3.92
   0  14  -6   14.05    4.07
   0 -14  -7   13.36    3.87
   0 -14  -7   11.22    3.72
   0  14  -7   18.32    4.47
   0 -14  -8   26.81    5.36
   0  14  -8   40.91    5.71
   0 -14  -9   60.93    6.36
   0  14  -9   71.60    6.65
   0 -14 -10    1.99    4.17
   0  14 -10    7.90    4.82
   0 -16   0   27.66    5.06
   0 -16  -1   11.62    4.02
   0 -16   1   10.92    4.12
   0 -16  -2   21.75    4.37
   0 -16   2   21.50    4.77
   0 -16  -3    9.24    3.92
   0 -16   3   11.17    4.27
   0 -16  -4   14.30    4.42
   0 -16   4   23.34    5.06
   0 -16  -5   17.18    4.87
   0 -16   5   10.87    4.42
   0 -16  -6   47.07    6.26
   0 -16   6   46.28    6.41
   0 -16  -8   35.20    5.66
   0 -18   0    5.86    4.32
   0 -18  -1   32.72    5.56
   0 -18   1   37.99    5.96
   0 -18  -2   10.82    4.57
   0 -18   2   10.43    4.52
   0 -18  -3   52.98    6.85
   0 -18   3   47.72    6.31
   0 -18  -4   15.89    4.72
   0 -18   4   15.09    5.11
   0 -18  -5   27.36    5.56
   0 -18   5   27.81    5.86
   0 -18  -6   17.08    5.16
   0 -18   6   27.56    5.81
   1  -1 -15   14.50    5.41
   1  -1 -15    7.80    5.81
   1   1 -15   22.64    5.46
   1   1 -15    9.68    5.56
   1  -1 -14    7.75    4.77
   1   1 -14   21.80    5.11
   1   1 -14   11.77    4.87
   1  -1 -13   38.93    6.16
   1   1 -13   43.05    6.26
   1  -1 -12   41.06    5.86
   1   1 -12   34.16    5.46
   1  -1 -11    2.78    3.43
   1   1 -11    5.61    3.53
   1  -1 -10   41.81    4.72
   1   1 -10   34.81    4.32
   1  -1  -9   37.84    4.62
   1   1  -9   32.77    3.97
   1  -1  -8   70.11    4.82
   1   1  -8   67.08    4.42
   1  -1  -7  988.07   13.46
   1   1  -7  959.71   12.81
   1  -1  -6  193.40    5.76
   1   1  -6  185.06    5.36
   1  -1  -5  419.23    7.40
   1   1  -5  415.51    6.95
  -1  -1   4 2846.08   20.41
  -1   1   4 3185.31   21.05
  -1   1   4 3142.01   20.76
   1  -1  -4 2418.90   15.89
   1   1  -4 2337.07   14.65
  -1  -1   3 3551.41   23.34
  -1   1   3 4456.85   27.46
  -1   1   3 4435.65   27.31
   1  -1  -3 3218.58   16.78
   1   1  -3 3198.67   16.09
  -1  -1   2   83.02    1.59
   1  -1  -2   87.44    2.18
   1  -1  -2  108.00    1.89
   1   1  -2  108.15    2.38
   1   1  -2   81.88    1.69
   1  -1  -1 1168.11    8.24
   1  -1  -1 1320.30    9.43
   1   1  -1 1171.44    8.29
  -1  -1   0 1674.24   13.16
  -1  -1   0 1567.13   10.77
   1  -1   0 1999.77   13.31
  -1  -1  -1   32.37    1.44
  -1  -1  -1   31.73    1.09
   1  -1   1   39.52    1.19
  -1  -1  -2 2499.29   14.55
  -1  -1  -2 2633.36   16.58
  -1   1  -2 3315.36   21.00
  -1  -1  -3 1893.51   14.05
  -1  -1  -3 2185.33   14.35
  -1   1  -3 2095.26   14.45
  -1   1  -3 2508.58   17.08
  -1  -1  -4  169.07    4.97
  -1  -1  -4  214.85    2.73
  -1   1  -4  174.34    4.82
  -1  -1  -5   10.13    2.43
  -1   1  -5    9.68    2.23
  -1  -1  -6  355.72    8.44
  -1   1  -6  373.95    8.39
  -1  -1  -7   93.35    5.11
  -1   1  -7  100.10    5.06
  -1  -1  -8    6.41    2.98
  -1   1  -8    6.65    3.13
  -1  -1  -9   67.53    5.41
  -1   1  -9   62.61    5.21
  -1  -1 -10   34.46    5.21
  -1   1 -10   29.94    4.87
  -1  -1 -11   46.38    6.11
  -1   1 -11   37.19    5.61
  -1  -1 -12   52.04    6.85
  -1   1 -12   49.21    6.16
  -1  -1 -13   14.00    5.41
  -1   1 -13   13.95    5.31
  -1  -1 -14   -2.14    4.37
  -1   1 -14    7.30    5.21
   1   3 -15    9.93    5.21
   1  -3 -14    1.09    4.47
   1   3 -14    4.22    4.72
   1   3 -14   -1.49    4.67
   1  -3 -13   21.20    4.97
   1   3 -13   34.11    5.96
   1   3 -13   24.78    5.36
   1  -3 -12    6.95    4.12
   1   3 -12   12.96    4.22
   1   3 -12   11.92    4.42
   1  -3 -11   17.33    4.52
   1   3 -11   17.83    4.17
   1  -3 -10   88.53    6.06
   1   3 -10   85.06    5.36
   1  -3  -9   16.24    3.97
   1   3  -9   14.30    3.38
   1  -3  -8    4.42    2.93
   1   3  -8    2.93    2.43
  -1   3   7  457.81    5.26
  -1   3   7  458.61    5.26
   1  -3  -7  354.88    8.74
   1   3  -7  344.65    7.65
  -1  -3   6    1.39    1.04
   1  -3  -6    0.55    1.84
   1  -3  -6    2.58    0.99
   1   3  -6    0.79    1.54
  -1  -3   5    7.65    1.24
   1  -3  -5    4.32    1.79
   1  -3  -5    7.35    1.24
   1   3  -5   10.77    1.84
  -1  -3   4  100.30    2.63
   1  -3  -4   83.52    3.48
   1  -3  -4  106.61    2.78
   1   3  -4   87.49    2.88
  -1  -3   3  112.12    2.83
   1  -3  -3  100.45    3.33
   1  -3  -3  122.25    2.98
   1   3  -3  119.07    3.58
   1   3  -3  105.76    2.58
  -1  -3   2  797.15    7.30
   1  -3  -2  753.65    7.55
   1  -3  -2  888.16    7.80
   1   3  -2  868.45    7.99
  -1  -3   1   60.53    1.29
  -1  -3   1   56.46    2.09
   1  -3  -1   58.39    1.99
   1  -3  -1   62.61    2.14
   1   3  -1   56.95    1.84
  -1  -3   0  321.91    3.72
  -1  -3   0  353.69    4.82
   1  -3   0  388.44    4.57
   1  -3   0  402.40    5.11
   1   3   0  352.74    4.02
  -1  -3  -1  182.93    3.53
  -1  -3  -1  225.53    3.97
   1  -3   1  246.23    4.02
  -1  -3  -2  207.26    4.47
  -1  -3  -2  257.61    4.17
   1  -3   2  286.65    4.37
  -1  -3  -3  204.92    5.06
  -1  -3  -3  275.63    4.37
  -1   3  -3  253.48    5.02
   1  -3   3  289.19    4.37
  -1  -3  -4  140.72    4.82
  -1  -3  -4  185.11    3.58
  -1   3  -4  163.01    4.62
   1  -3   4  191.76    3.58
  -1  -3  -5   20.51    3.03
  -1  -3  -5   21.70    1.69
  -1   3  -5   21.65    2.53
   1  -3   5   21.15    1.64
  -1  -3  -6  278.41    7.80
  -1  -3  -6  415.56    5.06
  -1   3  -6  419.68    4.82
  -1   3  -6  314.21    7.60
  -1   3  -6  420.37    4.87
  -1  -3  -7   20.06    3.62
  -1   3  -7   21.20    3.48
  -1  -3  -8    3.28    3.23
  -1   3  -8    3.67    2.88
  -1  -3  -9   42.70    4.67
  -1   3  -9   43.10    4.32
  -1  -3 -10    1.19    3.23
  -1   3 -10    1.64    3.23
  -1  -3 -11   26.91    5.36
  -1   3 -11   22.44    4.92
  -1  -3 -12    9.29    4.82
  -1   3 -12   13.21    4.62
  -1  -3 -13    4.27    4.82
  -1   3 -13   -0.99    4.32
  -1   3 -14    8.64    5.36
   1  -5 -14   -0.60    4.62
   1   5 -14    7.85    4.62
   1  -5 -13   15.09    5.46
   1   5 -13   15.99    4.57
   1  -5 -12    5.02    3.82
   1   5 -12    8.04    4.12
   1   5 -12   10.38    4.17
   1  -5 -11    4.82    3.82
   1   5 -11   -1.69    2.88
   1   5 -11    1.19    2.88
   1  -5 -10   72.35    5.86
   1   5 -10   82.13    5.96
   1   5 -10   73.14    5.02
   1  -5  -9   74.68    5.61
   1   5  -9  102.04    6.06
   1   5  -9   81.63    5.02
   1  -5  -8   20.21    3.62
   1   5  -8   31.08    4.12
   1   5  -8   26.37    3.48
  -1  -5   7  326.23    5.76
   1  -5  -7  261.03    8.04
   1  -5  -7  335.41    5.96
   1   5  -7  311.33    8.44
   1   5  -7  260.88    6.70
  -1  -5   6  139.93    4.02
   1  -5  -6  111.77    5.02
   1  -5  -6  144.49    4.12
   1   5  -6  124.18    5.21
   1   5  -6  115.74    4.17
  -1  -5   5   35.50    2.33
   1  -5  -5   31.78    3.08
   1  -5  -5   40.82    2.53
   1   5  -5   36.94    2.93
   1   5  -5   30.64    2.28
  -1  -5   4    2.53    1.19
   1  -5  -4    4.37    1.79
   1  -5  -4    2.93    1.44
   1   5  -4    3.28    1.59
   1   5  -4    3.03    1.19
  -1  -5   3  108.20    3.53
   1  -5  -3   97.22    3.67
   1  -5  -3  119.07    3.72
   1   5  -3  107.55    3.67
  -1  -5   2    0.55    1.19
   1  -5  -2    1.39    1.34
   1  -5  -2    1.44    1.09
   1   5  -2    0.20    1.14
  -1  -5   1  286.40    3.82
  -1  -5   1  280.45    5.46
  -1   5   1  278.06    3.28
   1  -5  -1  292.41    5.02
   1  -5  -1  298.72    5.66
   1   5  -1  285.81    4.67
  -1  -5   0  333.68    4.62
  -1  -5   0  330.40    5.96
  -1   5   0  368.78    4.57
   1  -5   0  355.67    5.26
   1  -5   0  365.06    6.21
   1   5   0  341.07    4.67
  -1  -5  -1   15.89    1.79
  -1  -5  -1   17.48    2.04
   1  -5   1   17.78    2.04
  -1  -5  -2   12.56    1.89
  -1  -5  -2   11.67    1.74
   1  -5   2   10.77    1.79
  -1  -5  -3   30.29    2.73
  -1  -5  -3   36.15    2.38
   1  -5   3   34.16    2.38
  -1  -5  -4   33.27    3.13
  -1  -5  -4   42.70    2.58
  -1   5  -4   40.91    2.68
   1  -5   4   42.21    2.53
  -1  -5  -5  106.91    5.06
  -1  -5  -5  140.37    4.12
  -1   5  -5  127.16    4.62
   1  -5   5  139.43    3.97
  -1  -5  -6  210.48    7.15
  -1  -5  -6  296.93    5.76
  -1   5  -6  235.41    6.65
   1  -5   6  293.41    5.51
  -1  -5  -7    2.18    3.08
  -1   5  -7    0.70    2.23
  -1  -5  -8    9.78    3.53
  -1   5  -8   12.26    3.28
  -1  -5  -9   82.48    5.86
  -1   5  -9   93.40    5.71
  -1  -5 -10    1.64    3.72
  -1   5 -10    0.00    3.43
  -1  -5 -11    1.19    4.07
  -1   5 -11    4.92    4.02
  -1  -5 -12    2.78    4.07
  -1   5 -12   -4.12    3.67
  -1  -5 -13   -4.27    4.57
  -1   5 -13    2.18    4.52
  -1   5 -13    6.90    4.87
   1  -7 -13    3.62    4.07
   1   7 -13    5.61    4.47
   1  -7 -12    9.19    4.67
   1   7 -12   16.78    4.87
   1  -7 -11   20.61    4.87
   1   7 -11   32.82    5.41
   1  -7 -10  104.32    6.85
   1   7 -10  129.25    7.20
   1  -7  -9   55.17    4.97
   1   7  -9   68.22    5.21
   1   7  -9   50.65    4.27
   1  -7  -8   13.65    3.58
   1   7  -8   14.40    3.53
   1   7  -8   17.53    3.23
  -1  -7   7  108.54    4.42
   1  -7  -7   86.89    5.21
   1  -7  -7  116.79    4.72
   1   7  -7  104.67    5.61
   1   7  -7   88.04    4.22
  -1  -7   6  148.91    4.97
   1  -7  -6  115.69    5.61
   1  -7  -6  149.26    5.06
   1   7  -6  147.97    6.06
   1   7  -6  124.14    4.32
  -1  -7   5    0.05    1.59
   1  -7  -5    0.15    1.99
   1  -7  -5    1.79    1.64
   1   7  -5    0.30    1.74
   1   7  -5    2.48    1.44
  -1  -7   4    2.73    1.69
   1  -7  -4    5.46    1.89
   1  -7  -4    5.06    1.84
   1   7  -4    3.33    1.99
   1   7  -4    3.77    1.34
  -1  -7   3   33.22    2.78
   1  -7  -3   27.21    2.68
   1  -7  -3   29.54    2.83
   1   7  -3   32.03    2.73
  -1  -7   2   20.71    2.58
   1  -7  -2   17.23    2.23
   1  -7  -2   19.46    2.53
   1   7  -2   21.85    2.38
  -1  -7   1  240.33    4.32
  -1  -7   1  244.94    6.11
  -1   7   1  239.63    3.67
   1  -7  -1  245.09    5.26
   1  -7  -1  256.96    6.26
   1   7  -1  233.72    4.87
  -1  -7   0  131.53    3.58
  -1  -7   0  132.13    4.52
  -1   7   0  137.69    3.38
   1  -7   0  137.59    3.92
   1  -7   0  139.48    4.67
   1   7   0  134.56    3.48
  -1  -7  -1   15.14    1.94
  -1  -7  -1   14.55    2.14
  -1   7  -1   16.09    1.94
   1  -7   1   14.90    2.18
  -1  -7  -2  277.17    6.11
  -1  -7  -2  306.76    6.85
  -1   7  -2  332.73    6.50
   1  -7   2  328.96    7.00
  -1  -7  -3   58.79    3.53
  -1  -7  -3   71.15    3.62
  -1   7  -3   75.62    3.67
   1  -7   3   72.15    3.67
  -1  -7  -4    9.98    2.43
  -1  -7  -4   11.87    2.33
  -1   7  -4   12.46    2.14
   1  -7   4   12.31    2.38
  -1  -7  -5  120.41    5.61
  -1  -7  -5  156.61    5.21
  -1   7  -5  132.48    4.82
   1  -7   5  153.33    5.06
  -1  -7  -6  283.08    8.64
  -1  -7  -6  381.24    7.75
  -1   7  -6  325.09    7.90
   1  -7   6  370.12    7.50
  -1  -7  -7   19.96    4.17
  -1   7  -7   16.98    3.23
  -1  -7  -8    6.41    3.62
  -1   7  -8    5.76    2.83
  -1  -7  -9   -3.77    3.38
  -1   7  -9    1.79    2.93
  -1  -7 -10    0.20    3.58
  -1   7 -10   -3.67    3.03
  -1  -7 -11    0.74    3.38
  -1   7 -11    0.99    3.23
  -1  -7 -12   10.38    5.26
  -1   7 -12   20.90    5.41
   1  -9 -13   41.71    6.70
   1   9 -13   49.95    7.40
   1  -9 -12   12.66    4.87
   1   9 -12   19.17    4.57
   1  -9 -11    6.26    4.42
   1   9 -11    5.86    3.97
   1  -9 -10   30.84    5.31
   1   9 -10   41.01    5.06
   1  -9  -9   53.58    5.02
   1   9  -9   60.98    5.46
   1  -9  -8   95.39    6.06
   1   9  -8  109.04    6.36
  -1  -9   7  181.09    6.26
   1  -9  -7  140.72    6.70
   1  -9  -7  183.57    6.46
   1   9  -7  175.03    7.35
  -1  -9   6   79.20    4.42
   1  -9  -6   66.29    4.77
   1  -9  -6   88.53    4.72
   1   9  -6   84.81    5.11
  -1  -9   5    1.24    2.23
   1  -9  -5    5.21    2.63
   1  -9  -5    3.58    2.33
   1   9  -5    4.47    2.18
   1   9  -5    3.97    1.74
  -1  -9   4   93.85    4.72
   1  -9  -4   90.17    4.67
   1  -9  -4  104.92    4.97
   1   9  -4   93.75    4.67
  -1  -9   3  205.87    6.50
   1  -9  -3  201.30    6.11
   1  -9  -3  221.41    6.75
   1   9  -3  210.04    6.06
  -1  -9   2    8.74    2.23
   1  -9  -2    9.73    2.18
   1  -9  -2    7.15    2.33
   1   9  -2    5.66    2.04
  -1  -9   1  124.73    3.77
  -1  -9   1  129.00    5.31
  -1   9   1  121.11    3.23
   1  -9  -1  119.72    4.27
   1  -9  -1  122.05    5.11
   1   9  -1  126.22    4.22
  -1  -9   0  127.11    4.12
  -1  -9   0  127.71    5.26
  -1   9   0  129.85    3.72
   1  -9   0  133.72    4.42
   1  -9   0  133.92    5.41
   1   9   0  126.27    3.87
  -1  -9  -1    4.62    1.74
  -1  -9  -1    6.06    2.33
  -1   9  -1    4.92    1.74
   1  -9   1    3.08    2.23
  -1  -9  -2   46.67    3.33
  -1  -9  -2   52.09    3.58
  -1   9  -2   45.58    3.08
   1  -9   2   44.79    3.43
  -1  -9  -3  191.02    6.06
  -1  -9  -3  225.58    6.90
  -1   9  -3  233.82    6.55
   1  -9   3  228.91    6.85
  -1  -9  -4  132.63    5.61
  -1  -9  -4  159.49    5.96
  -1   9  -4  155.07    5.91
   1  -9   4  164.60    5.96
  -1  -9  -5   60.08    4.52
  -1  -9  -5   83.32    4.67
  -1   9  -5   80.94    4.87
  -1   9  -5   75.62    4.12
   1  -9   5   85.31    4.77
  -1  -9  -6   71.95    5.26
  -1  -9  -6   95.48    4.97
  -1   9  -6   94.19    5.51
  -1   9  -6   77.36    4.42
   1  -9   6  100.45    5.06
  -1  -9  -7   -2.58    3.03
  -1   9  -7   -0.89    2.58
  -1   9  -7    1.14    2.43
  -1  -9  -8   49.55    5.21
  -1   9  -8   62.02    5.36
  -1  -9  -9   98.91    6.75
  -1   9  -9  143.30    7.85
  -1  -9 -10   10.73    4.67
  -1   9 -10   13.80    4.32
  -1  -9 -11    7.50    4.37
  -1   9 -11   15.89    4.72
  -1  -9 -12    6.41    5.21
  -1   9 -12   22.20    5.76
   1 -11 -12   27.16    5.76
   1  11 -12   32.67    6.16
   1 -11 -11   23.59    5.41
   1  11 -11   29.69    5.51
   1 -11 -10   50.90    6.55
   1  11 -10   48.66    5.41
   1 -11  -9   56.36    5.66
   1  11  -9   74.38    6.16
   1 -11  -8    4.07    3.67
   1  11  -8    9.63    3.87
  -1 -11   7  116.69    5.86
   1 -11  -7   96.63    5.86
   1 -11  -7  113.26    5.86
   1  11  -7  107.60    6.31
  -1 -11   6  142.76    6.36
   1 -11  -6  118.92    6.31
   1 -11  -6  147.72    6.50
   1  11  -6  150.90    6.80
  -1 -11   5  196.63    7.25
   1 -11  -5  190.82    7.20
   1 -11  -5  219.82    7.65
   1  11  -5  215.40    7.65
  -1 -11   4  354.13    9.43
   1 -11  -4  330.35    8.79
   1 -11  -4  380.65    9.83
   1  11  -4  364.61    8.94
  -1 -11   3  271.01    8.34
   1 -11  -3  265.45    7.55
   1 -11  -3  284.62    8.54
   1  11  -3  273.45    7.30
  -1 -11   2   75.72    4.72
   1 -11  -2   75.72    4.12
   1 -11  -2   76.67    5.06
   1  11  -2   79.89    4.27
  -1 -11   1  170.41    4.92
  -1 -11   1  178.85    6.80
   1 -11  -1  175.83    5.76
   1 -11  -1  176.27    7.00
   1  11  -1  175.73    5.36
  -1 -11   0  530.21    8.74
  -1 -11   0  545.15   11.57
   1 -11   0  555.18    9.48
   1 -11   0  579.56   11.92
   1  11   0  517.25    8.09
  -1 -11  -1  360.84    7.75
  -1 -11  -1  379.36    9.68
  -1  11  -1  385.37    7.45
   1 -11   1  379.90    9.78
  -1 -11  -2  282.68    7.35
  -1 -11  -2  313.96    8.94
  -1  11  -2  317.89    7.55
   1 -11   2  308.35    8.89
  -1 -11  -3  306.51    8.19
  -1 -11  -3  331.59    9.14
  -1  11  -3  340.18    8.34
   1 -11   3  330.20    9.19
  -1 -11  -4   31.18    4.02
  -1 -11  -4   34.46    4.27
  -1  11  -4   33.17    4.22
   1 -11   4   32.52    4.27
  -1 -11  -5  130.64    6.31
  -1 -11  -5  176.47    7.00
  -1  11  -5  169.87    7.10
   1 -11   5  174.39    7.05
  -1 -11  -6  171.11    7.50
  -1 -11  -6  227.61    7.99
  -1  11  -6  224.09    8.34
   1 -11   6  217.04    7.65
  -1 -11  -7   44.89    5.56
  -1  11  -7   43.40    4.77
  -1 -11  -8   18.57    4.67
  -1  11  -8   22.84    4.67
  -1 -11  -9   18.77    4.82
  -1  11  -9   25.37    5.02
  -1 -11 -10    8.09    4.62
  -1  11 -10   19.61    5.26
  -1 -11 -11   28.20    6.16
  -1  11 -11   48.81    6.65
   1 -13 -11    4.07    4.47
   1  13 -11    7.05    4.72
   1 -13 -10   10.58    4.12
   1  13 -10    6.80    4.57
   1 -13  -9   24.53    5.11
   1  13  -9   29.35    5.41
   1 -13  -8   52.58    5.51
   1  13  -8   53.78    5.66
  -1 -13   7   94.49    6.06
   1 -13  -7   57.25    5.36
   1 -13  -7   74.83    5.46
   1  13  -7   77.61    5.91
  -1 -13   6  109.49    6.55
   1 -13  -6   90.32    5.86
   1 -13  -6  111.47    6.41
   1  13  -6  107.10    6.31
  -1 -13   5    2.48    3.03
   1 -13  -5   -0.55    2.78
   1 -13  -5    3.43    3.08
   1  13  -5   -1.44    2.93
  -1 -13   4   75.37    5.51
   1 -13  -4   78.75    5.16
   1 -13  -4   80.49    5.61
   1  13  -4   70.61    4.82
  -1 -13   3  175.03    7.60
   1 -13  -3  151.30    6.36
   1 -13  -3  175.53    7.70
   1  13  -3  168.72    6.31
  -1 -13   2  106.36    6.21
   1 -13  -2  103.43    5.11
   1 -13  -2  105.12    6.01
  -1 -13   1  139.28    6.95
   1 -13  -1  126.57    5.46
   1 -13  -1  125.53    6.50
  -1 -13   0    2.09    2.63
   1 -13   0    1.39    3.03
  -1 -13  -1   14.85    3.77
   1 -13   1   13.90    3.48
  -1 -13  -2  221.76    7.10
  -1 -13  -2  225.58    8.54
   1 -13   2  234.91    8.54
  -1 -13  -3  125.03    6.01
  -1 -13  -3  148.47    7.20
   1 -13   3  145.34    7.10
  -1 -13  -4   46.97    4.37
  -1 -13  -4   55.27    4.87
  -1  13  -4   53.83    4.82
   1 -13   4   51.74    4.87
  -1 -13  -5   15.69    3.87
  -1 -13  -5   18.67    3.97
  -1  13  -5   26.12    4.17
   1 -13   5   17.23    4.02
  -1 -13  -6   22.34    4.62
  -1 -13  -6   29.54    4.62
  -1  13  -6   21.20    4.22
   1 -13   6   33.57    4.62
  -1 -13  -7    0.35    3.53
  -1  13  -7    0.10    3.28
  -1 -13  -8   25.87    5.26
  -1  13  -8   34.31    5.71
  -1 -13  -9   48.02    6.31
  -1  13  -9   49.16    5.96
  -1 -13 -10   13.80    4.67
  -1  13 -10   15.29    5.76
   1 -15 -10   33.07    6.01
   1  15 -10   35.95    6.41
   1 -15  -9   23.73    5.21
   1  15  -9   30.19    5.86
   1 -15  -8    3.62    3.97
   1  15  -8    3.77    3.92
   1 -15  -7   17.33    4.22
   1 -15  -7   19.71    4.87
   1  15  -7   14.80    4.57
  -1 -15   6   27.96    4.87
   1 -15  -6   37.89    5.16
   1 -15  -6   29.64    5.11
  -1 -15   5   35.45    5.21
   1 -15  -5   42.90    5.36
   1 -15  -5   42.45    5.61
  -1 -15   4   20.51    4.57
   1 -15  -4   20.41    4.57
  -1 -15   3    4.52    3.58
   1 -15  -3   11.67    3.87
  -1 -15   2   -1.74    2.68
   1 -15  -2    1.54    3.28
  -1 -15   1    7.20    3.62
   1 -15  -1    3.62    3.43
  -1 -15   0   25.47    4.52
   1 -15   0   32.32    4.87
  -1 -15  -1   34.66    4.82
   1 -15   1   37.49    5.16
  -1 -15  -2   18.67    4.07
   1 -15   2   20.61    4.47
  -1 -15  -3   10.43    4.12
   1 -15   3    8.69    3.87
  -1 -15  -4    0.40    3.53
   1 -15   4    4.27    3.28
  -1 -15  -5   55.81    5.61
   1 -15   5   58.49    5.46
  -1 -15  -6   49.11    5.46
  -1 -15  -6   52.09    5.31
  -1 -15  -7   26.42    4.92
  -1 -15  -8   16.53    4.97
  -1  15  -8    8.99    4.82
  -1 -15  -9   15.19    4.87
  -1  15  -9   17.28    5.36
   1 -17  -7   26.32    5.16
  -1 -17   6   39.08    5.76
   1 -17  -6   36.20    5.61
  -1 -17   5   19.17    4.97
   1 -17  -5    6.70    3.87
  -1 -17   4   14.95    4.92
   1 -17  -4   13.51    4.12
  -1 -17   3   46.43    6.01
   1 -17  -3   45.38    5.86
  -1 -17   2   52.58    6.80
   1 -17  -2   63.11    6.21
  -1 -17   1   33.07    5.41
   1 -17  -1   36.25    5.66
  -1 -17   0   23.04    5.02
   1 -17   0   20.76    4.72
  -1 -17  -1   11.37    4.62
   1 -17   1   13.16    4.47
  -1 -17  -2   37.49    5.56
   1 -17   2   32.62    5.61
  -1 -17  -3   36.30    5.71
   1 -17   3   36.25    5.91
  -1 -17  -4   48.07    6.16
   1 -17   4   47.87    6.31
  -1 -17  -5   22.94    4.97
   1 -17   5   30.59    5.66
  -1 -17  -6   28.75    5.56
  -1 -19   6   24.08    5.81
   1 -19  -6   30.34    6.11
  -1 -19   5   29.74    5.96
   1 -19  -5   35.55    6.50
  -1 -19   4   25.67    5.91
   1 -19  -4   20.26    4.72
  -1 -19   3   15.84    5.11
   1 -19  -3   10.43    4.87
  -1 -19   2    2.78    4.07
   1 -19  -2    6.11    4.82
  -1 -19   1   32.28    5.86
   1 -19  -1   40.47    6.55
  -1 -19   0   23.04    5.71
   1 -19   0   20.51    5.26
  -1 -19  -1   35.25    6.11
   1 -19   1   20.51    5.66
  -1 -19  -2   13.41    4.82
   1 -19   2   27.71    5.91
  -1 -19  -3   15.44    4.97
   1 -19   3   11.42    4.97
  -1 -19  -4    5.76    4.82
   1 -19   4    3.18    4.82
  -1 -19  -5   39.33    6.80
   1 -19   5   26.47    5.86
   2   0 -15    6.80    4.57
   2   0 -15    3.82    5.02
   2   0 -14   51.89    6.06
   2   0 -14   31.08    6.01
   2   0 -13    1.24    3.43
   2   0 -13   -1.04    3.82
   2   0 -12    8.79    3.92
   2   0 -11   -1.54    3.13
   2   0 -10  951.42   15.69
   2   0  -9    1.99    2.78
   2   0  -8  204.82    6.65
   2   0  -7   -0.94    1.54
  -2   0   6  372.90    3.87
   2   0  -6  405.92    7.45
  -2   0   5    0.40    0.74
   2   0  -5    0.05    1.39
  -2   0   4 9078.76   50.99
   2   0  -4 9962.80   34.86
   2   0  -4 7356.61   36.60
  -2   0   3    0.99    0.70
   2   0  -3   -0.50    0.79
   2   0  -3   -0.20    0.74
  -2   0   2   19.81    1.04
   2   0  -2   20.11    1.09
   2   0  -2   18.97    0.99
  -2   0   1    3.03    0.60
  -2   0   0 1819.53   11.07
  -2   0  -1    6.26    1.04
  -2   0  -1    6.46    0.89
  -2   0  -2  436.06    6.41
  -2   0  -2  441.28    4.52
  -2   0  -3   -2.18    1.14
  -2   0  -3    0.10    0.74
  -2   0  -4   36.10    2.78
  -2   0  -4   36.55    1.49
  -2   0  -5    0.70    1.94
  -2   0  -6 1421.25   17.03
  -2   0  -7   -0.15    2.73
  -2   0  -8  409.10   10.68
  -2   0  -9    1.04    3.18
  -2   0 -10   43.25    5.16
  -2   0 -11   -1.94    3.87
  -2   0 -12   99.21    7.30
  -2   0 -13   -1.64    4.67
   2  -2 -15    5.26    4.37
   2   2 -15    8.39    4.92
   2   2 -15    3.08    5.02
   2  -2 -14    7.10    4.07
   2  -2 -14   -1.24    3.62
   2   2 -14    3.67    4.02
   2   2 -14    0.70    4.17
   2  -2 -13  130.64    8.09
   2   2 -13  180.34    8.99
   2   2 -13  131.24    7.80
   2  -2 -12    5.41    3.87
   2   2 -12    1.74    3.48
   2   2 -12    4.57    3.48
   2  -2 -11   14.75    3.77
   2   2 -11   12.31    3.72
   2   2 -11    8.84    3.48
   2  -2 -10   -3.23    2.93
   2   2 -10   -0.55    2.58
   2  -2  -9    7.35    3.23
   2   2  -9    7.20    2.88
   2  -2  -8    9.14    3.03
   2   2  -8    6.11    2.43
  -2  -2   7 1333.56    8.94
  -2   2   7 1395.23    9.29
   2  -2  -7 1067.37   13.80
   2   2  -7 1042.39   12.41
  -2  -2   6   12.46    1.24
  -2   2   6   11.97    1.34
   2  -2  -6   10.38    2.18
   2   2  -6   10.68    2.18
   2   2  -6    9.63    2.04
  -2  -2   5  156.96    2.98
  -2   2   5  180.44    3.23
  -2   2   5  178.66    3.23
   2  -2  -5  144.64    4.47
   2   2  -5  176.32    4.92
   2   2  -5  137.10    3.77
  -2  -2   4    7.20    1.19
  -2   2   4    8.84    1.24
  -2   2   4    8.89    1.19
   2  -2  -4    8.54    1.84
   2   2  -4    9.09    1.59
   2   2  -4    7.85    1.39
  -2  -2   3  105.17    2.63
   2  -2  -3  136.90    2.53
   2  -2  -3  119.72    3.33
   2  -2  -3  134.86    2.88
   2   2  -3  137.10    3.43
   2   2  -3  103.83    2.18
  -2  -2   2   92.11    2.38
   2  -2  -2  111.82    1.79
   2  -2  -2  117.73    2.83
   2  -2  -2  131.29    2.78
  -2  -2   1 5701.98   53.97
   2  -2  -1 6859.12   37.19
   2  -2  -1 7198.31   34.81
   2   2  -1 5875.77   25.08
  -2  -2   0   12.71    1.09
  -2  -2   0   12.41    1.24
   2  -2   0   16.09    1.29
  -2  -2  -1 7297.82   41.31
  -2  -2  -1 7304.67   29.00
   2  -2   1 9999.00   52.29
  -2  -2  -2   17.78    2.09
  -2  -2  -2   20.56    1.59
  -2   2  -2   27.81    1.59
  -2   2  -2   21.25    1.79
  -2   2  -2   24.88    1.54
  -2  -2  -3  941.24   10.77
  -2  -2  -3 1078.44    8.29
  -2   2  -3 1279.14    9.04
  -2   2  -3 1105.95   11.37
  -2   2  -3 1278.74    8.99
  -2  -2  -4    0.84    1.59
  -2  -2  -4   -0.05    0.94
  -2   2  -4   -1.24    1.29
  -2   2  -4   -0.89    0.89
  -2  -2  -5   29.94    3.03
  -2  -2  -5   37.59    1.79
  -2   2  -5   30.14    3.03
  -2   2  -5   40.22    1.79
  -2  -2  -6    3.72    2.78
  -2   2  -6    5.16    2.58
  -2  -2  -7   47.67    4.62
  -2   2  -7   47.52    4.32
  -2  -2  -8    1.04    2.78
  -2   2  -8   -1.74    2.43
  -2  -2  -9  304.83   10.13
  -2   2  -9  312.82    9.93
  -2  -2 -10    4.02    3.53
  -2   2 -10   -0.84    3.13
  -2  -2 -11   46.43    5.81
  -2   2 -11   48.61    5.61
  -2  -2 -12    1.14    3.62
  -2   2 -12   -1.54    4.07
  -2  -2 -13    6.26    4.67
  -2   2 -13    7.85    5.36
   2  -4 -15    4.47    5.31
   2   4 -15    7.65    5.06
   2  -4 -14   76.86    6.70
   2   4 -14   85.41    7.50
   2  -4 -13   12.36    4.72
   2   4 -13   13.01    4.52
   2   4 -13   13.36    4.27
   2  -4 -12    8.79    4.27
   2   4 -12   11.52    3.92
   2   4 -12   16.93    4.27
   2  -4 -11    0.40    3.23
   2   4 -11   -1.34    2.83
   2   4 -11    0.70    3.13
   2  -4 -10  411.38   11.22
   2   4 -10  531.75   12.61
   2   4 -10  390.83    9.73
   2  -4  -9   10.97    3.28
   2   4  -9   11.62    3.08
   2   4  -9   10.08    2.83
   2  -4  -8    3.58    2.48
   2   4  -8    1.84    2.43
   2   4  -8    6.21    2.53
  -2  -4   7   10.38    1.74
   2  -4  -7    8.64    2.83
   2  -4  -7   15.79    1.84
   2   4  -7    9.09    2.33
   2   4  -7    8.64    2.09
  -2  -4   6   17.18    1.79
   2  -4  -6   17.03    2.78
   2  -4  -6   20.66    1.89
   2   4  -6   19.91    2.68
   2   4  -6   18.92    2.23
  -2  -4   5    2.09    1.24
   2  -4  -5    1.54    1.54
   2  -4  -5    3.77    1.29
   2   4  -5    3.33    1.69
   2   4  -5    2.68    1.34
  -2  -4   4 1109.52    9.98
   2  -4  -4 1070.89   11.52
   2  -4  -4 1278.20   10.87
   2   4  -4 1203.57   12.07
   2   4  -4  987.62    7.90
  -2  -4   3   34.31    2.33
   2  -4  -3   33.32    1.04
   2  -4  -3   33.81    2.43
   2  -4  -3   39.48    2.23
   2   4  -3   35.45    2.28
   2   4  -3   29.64    1.24
  -2  -4   2 2676.51   15.99
   2  -4  -2 2903.57   16.68
   2  -4  -2 3000.85   17.08
   2   4  -2 2614.64   15.39
  -2  -4   1  178.21    2.58
  -2  -4   1  175.48    4.12
   2  -4  -1  199.91    4.07
   2  -4  -1  208.70    4.37
   2   4  -1  191.22    3.87
  -2  -4   0   20.66    1.59
  -2  -4   0   15.84    1.94
   2  -4   0   15.74    1.84
  -2  -4  -1   14.25    1.79
  -2  -4  -1   16.73    1.89
   2  -4   1   22.44    1.89
  -2  -4  -2  372.75    6.41
  -2  -4  -2  473.45    6.60
   2  -4   2  524.70    6.90
  -2  -4  -3    0.94    1.64
  -2  -4  -3    1.74    1.34
  -2   4  -3   -0.30    1.19
   2  -4   3    1.79    1.14
  -2  -4  -4  104.72    4.62
  -2  -4  -4  133.82    3.72
  -2   4  -4  133.52    4.67
   2  -4   4  153.58    3.87
  -2  -4  -5    4.72    2.53
  -2  -4  -5    6.65    1.54
  -2   4  -5    7.00    1.49
  -2   4  -5    3.08    2.09
  -2   4  -5    5.56    1.44
  -2  -4  -6  432.88   10.08
  -2   4  -6  518.44   10.28
  -2  -4  -7   33.07    4.32
  -2   4  -7   26.66    3.67
  -2  -4  -8  139.93    7.25
  -2   4  -8  162.92    7.05
  -2  -4  -9    0.20    3.43
  -2   4  -9   -0.30    3.08
  -2  -4 -10    2.78    3.92
  -2   4 -10    7.75    3.87
  -2  -4 -11    1.04    3.72
  -2   4 -11   -1.39    3.67
  -2  -4 -12   62.51    6.46
  -2   4 -12   71.06    6.60
  -2  -4 -13    4.12    4.47
  -2   4 -13    2.04    4.67
   2  -6 -14    1.49    3.82
   2   6 -14    7.30    4.97
   2  -6 -13  165.00    9.29
   2   6 -13  213.81   10.38
   2  -6 -12    1.79    3.92
   2   6 -12    1.24    3.82
   2  -6 -11    3.18    3.72
   2   6 -11   -0.84    3.43
   2  -6 -10   58.29    5.36
   2   6 -10   60.43    5.36
   2   6 -10   47.87    4.32
   2  -6  -9   39.48    4.57
   2   6  -9   58.29    4.97
   2   6  -9   41.66    3.77
   2  -6  -8    4.87    2.73
   2   6  -8    6.36    3.08
   2   6  -8    6.36    2.48
  -2  -6   7  720.43    9.58
   2  -6  -7  566.11   11.42
   2  -6  -7  729.67    9.83
   2   6  -7  692.28   12.41
   2   6  -7  557.91    8.69
  -2  -6   6    2.33    1.74
   2  -6  -6   -0.20    1.79
   2  -6  -6    2.88    1.49
   2   6  -6    0.89    2.18
   2   6  -6    2.98    1.49
  -2  -6   5   68.62    3.33
   2  -6  -5   59.14    3.72
   2  -6  -5   71.55    3.48
   2   6  -5   70.11    3.77
   2   6  -5   59.24    2.58
  -2  -6   4   39.13    2.63
   2  -6  -4   34.66    2.73
   2  -6  -4   42.31    2.83
   2   6  -4   35.25    2.83
   2   6  -4   34.51    1.74
  -2  -6   3  401.70    7.25
   2  -6  -3  409.94    7.35
   2  -6  -3  450.76    7.70
   2   6  -3  437.70    7.40
  -2  -6   2    5.36    1.64
   2  -6  -2    4.87    1.54
   2  -6  -2    5.02    1.64
   2   6  -2    3.62    1.49
  -2  -6   1  469.93    5.21
  -2  -6   1  468.19    7.75
  -2   6   1  511.14    5.06
   2  -6  -1  502.70    7.30
   2  -6  -1  505.18    8.09
   2   6  -1  467.84    6.60
  -2  -6   0   11.77    1.59
  -2  -6   0   14.40    2.18
   2  -6   0   14.80    2.09
  -2  -6  -1   44.54    2.48
  -2  -6  -1   49.16    2.98
   2  -6   1   53.18    3.03
  -2  -6  -2   38.73    2.78
  -2  -6  -2   42.01    2.83
   2  -6   2   52.48    3.03
  -2  -6  -3  279.90    6.75
  -2  -6  -3  347.93    6.85
   2  -6   3  377.32    7.10
  -2  -6  -4   -0.45    2.04
  -2  -6  -4   -2.28    1.44
  -2   6  -4   -1.54    1.64
   2  -6   4   -1.39    1.39
  -2  -6  -5   23.39    3.77
  -2  -6  -5   20.06    2.48
  -2   6  -5   20.51    2.98
   2  -6   5   23.88    2.68
  -2  -6  -6   48.61    4.32
  -2  -6  -6   67.28    3.58
  -2   6  -6   54.32    4.27
  -2  -6  -7    5.91    3.23
  -2   6  -7    3.33    2.73
  -2  -6  -8    0.40    2.88
  -2   6  -8   -1.64    2.68
  -2  -6  -9   68.13    6.01
  -2   6  -9   65.44    5.41
  -2  -6 -10   14.65    4.52
  -2   6 -10   12.41    4.17
  -2  -6 -11   26.37    5.36
  -2   6 -11   34.16    5.71
  -2  -6 -12   -3.03    4.47
  -2   6 -12    4.82    4.67
   2  -8 -13    2.28    4.22
   2   8 -13    1.99    4.52
   2  -8 -12   12.96    4.77
   2   8 -12   24.18    5.31
   2  -8 -11   -2.78    3.38
   2   8 -11   -2.23    3.58
   2  -8 -10  135.01    7.30
   2   8 -10  159.84    8.04
   2  -8  -9    2.09    3.13
   2   8  -9    3.48    3.28
   2  -8  -8   24.73    3.97
   2  -8  -8   28.90    3.53
   2   8  -8   20.95    3.82
  -2  -8   7   38.58    3.48
   2  -8  -7   34.01    4.37
   2  -8  -7   44.34    3.62
   2   8  -7   40.67    3.92
  -2  -8   6   23.69    3.08
   2  -8  -6   16.63    3.23
   2  -8  -6   20.71    2.98
   2   8  -6   25.47    3.62
   2   8  -6   21.85    2.48
  -2  -8   5   40.22    3.28
   2  -8  -5   36.84    3.43
   2  -8  -5   39.38    3.33
   2   8  -5   35.40    3.43
   2   8  -5   35.06    2.23
  -2  -8   4  471.12    8.99
   2  -8  -4  474.05    9.24
   2  -8  -4  477.82    9.19
   2   8  -4  499.42    9.24
  -2  -8   3   23.14    2.48
   2  -8  -3   21.80    2.58
   2  -8  -3   25.97    2.73
   2   8  -3   26.52    2.68
  -2  -8   2  283.87    7.10
   2  -8  -2  299.41    6.65
   2  -8  -2  301.00    7.35
   2   8  -2  295.09    6.36
  -2  -8   1   70.46    2.63
  -2  -8   1   68.08    3.72
  -2   8   1   72.99    2.38
   2  -8  -1   77.16    3.53
   2  -8  -1   75.03    4.02
   2   8  -1   69.62    3.18
  -2  -8   0  123.14    3.67
  -2  -8   0  124.18    4.92
  -2   8   0  135.66    3.67
   2  -8   0  131.38    5.06
   2   8   0  121.31    3.82
  -2  -8  -1   11.92    1.99
  -2  -8  -1   10.28    2.28
  -2   8  -1   10.68    1.89
   2  -8   1    8.54    2.23
  -2  -8  -2  331.94    7.10
  -2  -8  -2  379.85    8.14
  -2   8  -2  425.59    7.80
   2  -8   2  369.48    8.09
  -2  -8  -3   -3.58    1.99
  -2  -8  -3   -2.18    1.59
   2  -8   3    0.65    1.89
  -2  -8  -4    5.41    2.73
  -2  -8  -4   11.42    2.73
   2  -8   4   14.40    2.78
  -2  -8  -5   33.96    4.37
  -2  -8  -5   35.30    3.38
  -2   8  -5   35.25    3.28
   2  -8   5   38.18    3.48
  -2  -8  -6  138.63    6.75
  -2  -8  -6  183.27    6.11
  -2   8  -6  152.54    6.06
  -2  -8  -7   45.58    4.67
  -2   8  -7   48.31    4.22
  -2  -8  -8  102.73    6.80
  -2   8  -8  135.80    6.65
  -2  -8  -9    4.77    4.17
  -2   8  -9   14.05    3.82
  -2  -8 -10   16.34    4.92
  -2  -8 -11    7.35    4.37
  -2   8 -11   17.18    4.77
  -2  -8 -12   71.20    7.60
  -2   8 -12  102.39    8.19
   2 -10 -13   58.89    6.55
   2  10 -13   74.98    7.45
   2 -10 -12    6.36    4.37
   2  10 -12   19.41    5.26
   2 -10 -11   29.05    5.86
   2  10 -11   37.14    5.61
   2 -10 -10   38.04    5.81
   2  10 -10   43.05    5.02
   2 -10  -9   94.59    6.26
   2  10  -9  107.10    6.46
   2 -10  -8    2.18    3.03
   2 -10  -8    4.07    2.93
   2  10  -8    3.43    3.33
  -2 -10   7  339.24    8.84
   2 -10  -7  302.74    9.53
   2 -10  -7  356.76    9.19
   2  10  -7  324.79    9.73
  -2 -10   6   12.41    3.13
   2 -10  -6   14.00    3.08
   2 -10  -6   11.17    2.98
   2  10  -6   17.78    3.33
  -2 -10   5  110.08    5.31
   2 -10  -5   95.48    5.26
   2 -10  -5  110.68    5.46
   2  10  -5  104.57    5.36
  -2 -10   4   -0.99    1.74
   2 -10  -4    1.44    2.23
   2 -10  -4    4.32    2.58
   2  10  -4    2.98    2.53
  -2 -10   3  147.32    6.01
   2 -10  -3  145.24    5.56
   2 -10  -3  149.36    6.16
   2  10  -3  154.97    5.61
  -2 -10   2   93.65    5.02
   2 -10  -2   92.51    4.37
   2 -10  -2  100.15    5.16
   2  10  -2   91.51    4.32
  -2 -10   1  775.40    9.14
  -2 -10   1  748.49   12.71
  -2  10   1  770.73    7.90
   2 -10  -1  746.55   11.07
   2 -10  -1  772.52   12.91
   2  10  -1  765.62   10.23
  -2 -10   0    0.84    1.64
  -2 -10   0   -3.62    2.04
  -2  10   0    1.54    1.54
   2 -10   0    0.55    2.23
  -2 -10  -1   21.60    2.68
  -2 -10  -1   24.68    3.48
  -2  10  -1   25.17    2.78
   2 -10   1   25.57    3.58
  -2 -10  -2   49.65    3.53
  -2 -10  -2   54.07    4.32
  -2  10  -2   59.34    3.77
   2 -10   2   56.36    4.07
  -2 -10  -3  325.09    8.19
  -2 -10  -3  383.98    9.43
  -2  10  -3  394.95    8.84
   2 -10   3  403.94    9.58
  -2 -10  -4   16.44    3.58
  -2 -10  -4   25.52    3.62
  -2  10  -4   23.59    3.48
   2 -10   4   25.08    3.62
  -2 -10  -5  211.87    7.75
  -2 -10  -5  256.61    7.90
  -2  10  -5  252.19    8.29
  -2  10  -5  249.46    7.40
   2 -10   5  262.17    7.94
  -2 -10  -6   17.13    3.67
  -2 -10  -6   26.52    3.67
  -2  10  -6   26.32    3.92
  -2  10  -6   23.24    3.82
  -2 -10  -7   42.65    5.21
  -2  10  -7   37.64    4.67
  -2 -10  -8   -4.22    3.62
  -2  10  -8   -4.32    3.18
  -2 -10  -9  102.44    7.50
  -2  10  -9  133.92    7.94
  -2 -10 -10    8.74    5.26
  -2  10 -10   21.70    4.72
  -2 -10 -11   65.30    8.19
  -2  10 -11   70.21    7.00
   2 -12 -12   15.34    5.56
   2  12 -12   27.01    5.91
   2 -12 -11    1.69    4.12
   2  12 -11    7.99    4.42
   2 -12 -10  112.67    7.70
   2  12 -10  133.02    8.09
   2 -12  -9    2.78    3.58
   2  12  -9    6.46    4.07
   2 -12  -8   53.48    5.36
   2 -12  -8   69.22    5.41
   2  12  -8   66.09    5.71
  -2 -12   7   39.52    4.22
   2 -12  -7   23.88    4.37
   2 -12  -7   37.04    4.32
   2  12  -7   43.40    5.26
  -2 -12   6  209.24    7.94
   2 -12  -6  184.47    7.65
   2 -12  -6  214.61    7.99
   2  12  -6  211.23    7.99
  -2 -12   5   16.44    3.58
   2 -12  -5    9.68    3.23
   2 -12  -5   17.18    3.82
   2  12  -5   16.14    3.43
  -2 -12   4  469.93   11.37
   2 -12  -4  445.45   10.48
   2 -12  -4  493.91   11.77
   2  12  -4  470.32   10.33
  -2 -12   3   20.81    3.82
   2 -12  -3   22.49    3.43
   2 -12  -3   25.77    4.07
   2  12  -3   20.46    3.48
  -2 -12   2  304.68    9.24
   2 -12  -2  292.02    7.99
   2 -12  -2  319.62    9.53
   2  12  -2  287.40    7.45
  -2 -12   1    6.80    3.13
   2 -12  -1   17.33    3.18
   2 -12  -1   12.86    3.58
   2  12  -1   13.51    2.83
  -2 -12   0  318.58    9.38
   2 -12   0  338.74    9.78
  -2 -12  -1   14.95    2.73
  -2 -12  -1   16.83    3.67
   2 -12   1   21.15    3.62
  -2 -12  -2  124.93    5.46
  -2 -12  -2  138.58    6.46
  -2  12  -2  143.20    5.56
   2 -12   2  138.98    6.70
  -2 -12  -3   32.28    3.67
  -2 -12  -3   36.40    4.22
  -2  12  -3   44.64    3.97
   2 -12   3   36.99    4.37
  -2 -12  -4   45.28    4.27
  -2 -12  -4   50.65    4.62
  -2  12  -4   58.39    4.57
   2 -12   4   60.43    4.92
  -2 -12  -5    2.53    3.13
  -2 -12  -5    2.63    2.98
  -2  12  -5    2.28    2.83
   2 -12   5    1.59    2.98
  -2 -12  -6   66.39    5.46
  -2 -12  -6   86.40    5.71
  -2  12  -6   85.36    5.81
  -2 -12  -7   23.24    4.77
  -2  12  -7   40.22    5.31
  -2 -12  -8   82.62    6.55
  -2  12  -8  104.62    7.05
  -2 -12  -9    4.67    3.97
  -2  12  -9    6.01    4.32
  -2 -12 -10   12.91    5.31
  -2  12 -10    9.58    5.11
   2 -14 -11   15.64    5.46
   2 -14 -10    5.96    4.32
   2  14 -10    7.35    4.87
   2 -14  -9   30.59    5.36
   2  14  -9   42.21    6.06
   2 -14  -8    2.93    3.48
   2 -14  -8    4.42    3.43
   2  14  -8    0.55    3.58
  -2 -14   7   53.83    5.46
   2 -14  -7   46.43    5.61
   2 -14  -7   56.75    5.26
   2  14  -7   42.21    4.72
  -2 -14   6    0.70    3.08
   2 -14  -6    4.77    2.88
   2 -14  -6    5.41    3.43
   2  14  -6    5.91    3.72
  -2 -14   5   28.00    4.57
   2 -14  -5   20.46    3.87
   2 -14  -5   24.03    4.67
   2  14  -5   26.56    4.37
  -2 -14   4   17.97    4.12
   2 -14  -4   15.29    3.38
   2 -14  -4   17.93    3.77
  -2 -14   3   40.12    4.37
   2 -14  -3   37.54    3.87
   2 -14  -3   39.52    5.06
  -2 -14   2   79.10    5.81
   2 -14  -2   81.53    4.92
   2 -14  -2   81.73    5.96
  -2 -14   1  102.88    6.36
   2 -14  -1  111.92    6.60
  -2 -14   0   -0.10    2.73
   2 -14   0   -2.09    2.93
  -2 -14  -1    5.11    3.18
   2 -14   1    2.28    3.28
  -2 -14  -2   31.73    5.02
   2 -14   2   38.04    5.02
  -2 -14  -3   35.45    5.16
   2 -14   3   42.65    5.31
  -2 -14  -4   38.78    5.02
   2 -14   4   36.84    5.11
  -2 -14  -5   87.04    6.21
  -2 -14  -5   97.57    6.31
   2 -14   5   99.51    6.46
  -2 -14  -6    4.87    3.62
  -2 -14  -6    5.91    3.67
  -2  14  -6    6.16    3.72
  -2 -14  -7   12.91    4.27
  -2  14  -7   16.39    4.57
  -2 -14  -8    9.58    4.52
  -2  14  -8    6.50    4.37
  -2 -14  -9   35.55    6.31
  -2  14  -9   52.29    7.35
   2 -16 -10   37.34    5.86
   2  16 -10   45.93    6.80
   2 -16  -9    4.47    3.87
   2  16  -9    9.24    4.77
   2 -16  -8   17.68    4.57
  -2 -16   7   16.93    4.82
   2 -16  -7   22.64    4.72
   2 -16  -7   15.79    4.57
  -2 -16   6   66.49    6.36
   2 -16  -6   52.63    4.97
   2 -16  -6   61.87    5.96
  -2 -16   5   20.41    4.67
   2 -16  -5   21.35    4.77
  -2 -16   4   54.57    5.51
   2 -16  -4   56.31    5.71
  -2 -16   3    7.25    3.43
   2 -16  -3    6.65    3.92
  -2 -16   2   43.40    4.92
   2 -16  -2   45.28    5.31
  -2 -16   1   -1.74    2.98
   2 -16  -1    1.79    3.82
  -2 -16   0   45.83    5.96
   2 -16   0   36.00    5.61
  -2 -16  -1    9.14    4.02
   2 -16   1   13.95    4.62
  -2 -16  -2   65.69    6.06
   2 -16   2   64.65    5.96
  -2 -16  -3    1.49    3.72
   2 -16   3    6.55    4.02
  -2 -16  -4   44.29    5.81
   2 -16   4   32.97    5.66
  -2 -16  -5    6.41    4.12
   2 -16   5    7.80    4.52
  -2 -18   7   40.96    6.26
   2 -18  -7   39.72    6.31
  -2 -18   6   19.07    5.31
   2 -18  -6   10.77    4.62
  -2 -18   5   52.19    6.31
   2 -18  -5   65.00    6.55
  -2 -18   4    9.68    4.37
   2 -18  -4    3.18    4.62
  -2 -18   3   62.51    6.41
   2 -18  -3   52.53    5.76
  -2 -18   2    1.69    4.02
   2 -18  -2    0.10    4.12
  -2 -18   1   57.95    6.21
   2 -18  -1   57.35    6.16
  -2 -18   0    5.41    4.17
   2 -18   0    7.99    4.32
  -2 -18  -1   53.87    6.11
   2 -18   1   44.89    5.61
  -2 -18  -2   -0.99    4.27
   2 -18   2    3.62    4.22
  -2 -18  -3   38.28    6.06
   2 -18   3   35.50    6.11
  -2 -18  -4    8.04    4.72
   2 -18   4   10.38    4.92
  -2 -18  -5   43.15    6.36
   2 -18   5   38.98    6.41
   3  -1 -16    4.12    5.11
   3   1 -16   12.51    4.52
   3   1 -16   15.64    5.46
   3  -1 -15   17.53    4.97
   3  -1 -15    6.95    4.97
   3   1 -15   10.48    4.77
   3   1 -15   -0.15    4.32
   3  -1 -14   63.11    6.01
   3  -1 -14   52.09    6.01
   3   1 -14   65.64    6.31
   3   1 -14   50.70    5.96
   3  -1 -13   46.18    5.31
   3  -1 -13   49.11    6.11
   3   1 -13   49.26    5.16
   3   1 -13   43.30    5.11
   3  -1 -12   18.52    3.97
   3  -1 -12   19.46    4.17
   3   1 -12   18.22    4.17
   3   1 -12   13.56    3.87
   3  -1 -11  162.47    7.05
   3  -1 -11  130.84    6.80
   3   1 -11  157.20    7.05
   3   1 -11  135.36    6.65
   3  -1 -10  319.33    8.84
   3  -1 -10  258.30    8.54
   3   1 -10  294.30    8.89
   3   1 -10  260.14    8.24
   3  -1  -9  108.99    5.21
   3  -1  -9   91.16    5.26
   3   1  -9  102.83    5.16
   3   1  -9   89.33    5.02
   3  -1  -8 1563.21   16.24
   3  -1  -8 1241.35   15.14
   3   1  -8 1498.51   16.78
   3   1  -8 1204.96   14.30
  -3  -1   7  312.67    4.17
  -3   1   7  364.96    4.62
   3  -1  -7  418.09    7.80
   3  -1  -7  347.43    7.60
   3   1  -7  414.02    8.24
   3   1  -7  332.98    7.00
  -3  -1   6   83.32    2.38
  -3   1   6  109.19    2.68
   3  -1  -6  115.35    3.87
   3  -1  -6   98.96    3.87
   3   1  -6  118.23    4.17
   3   1  -6   95.63    3.72
  -3  -1   5  652.01    6.36
  -3   1   5  840.20    7.30
   3  -1  -5  880.17    8.99
   3  -1  -5  750.03    8.99
   3   1  -5  716.06    7.94
  -3  -1   4 1340.26    9.48
  -3   1   4 1752.69   11.07
   3  -1  -4 1722.30   11.42
   3  -1  -4 1600.01   11.92
   3   1  -4 1731.69   12.61
   3   1  -4 1514.70   10.38
  -3  -1   3   59.29    2.28
  -3   1   3   74.23    2.33
   3  -1  -3   73.93    2.18
   3  -1  -3   74.28    2.48
   3   1  -3   69.42    2.38
   3   1  -3   70.21    1.89
  -3  -1   2   84.96    2.43
  -3   1   2   97.92    2.53
   3  -1  -2   92.51    2.09
   3  -1  -2  101.34    2.48
   3   1  -2   92.85    2.48
  -3  -1   1 1272.64    9.24
  -3   1   1 1551.54   10.28
  -3  -1   0  146.63    3.18
  -3  -1   0  125.18    2.93
  -3   1   0  158.84    3.18
  -3  -1  -1 1196.02   10.38
  -3  -1  -1 1110.37    8.64
  -3   1  -1 1414.55    9.83
  -3  -1  -2 1296.27   12.12
  -3  -1  -2 1239.81    9.19
  -3   1  -2 1437.14   12.81
  -3   1  -2 1599.41   10.58
  -3  -1  -3  192.31    5.31
  -3  -1  -3  189.83    3.62
  -3   1  -3  218.43    5.61
  -3   1  -3  229.20    3.87
  -3  -1  -4    6.50    2.14
  -3  -1  -4    7.05    1.34
  -3   1  -4    5.21    1.94
  -3   1  -4    7.90    1.34
  -3  -1  -5  262.32    7.45
  -3  -1  -5  304.63    4.22
  -3   1  -5  279.45    7.55
  -3   1  -5  287.70    4.02
  -3  -1  -6  182.58    7.10
  -3   1  -6  194.35    7.15
  -3  -1  -7   25.27    4.37
  -3   1  -7   22.15    3.97
  -3  -1  -8  125.13    6.85
  -3   1  -8  131.34    6.70
  -3  -1  -9   47.57    5.76
  -3   1  -9   43.45    5.71
  -3  -1 -10   36.45    5.91
  -3   1 -10   45.38    5.36
  -3  -1 -11   58.24    7.10
  -3   1 -11   55.22    6.85
  -3  -1 -12   15.19    5.31
  -3   1 -12   16.29    4.97
  -3   1 -13    2.68    4.37
   3  -3 -15    3.77    4.82
   3   3 -15    8.94    4.32
   3  -3 -14   45.78    6.21
   3   3 -14   48.61    6.26
   3   3 -14   39.62    5.91
   3  -3 -13   82.13    6.41
   3  -3 -13   62.32    6.06
   3   3 -13   90.97    6.85
   3   3 -13   60.98    5.66
   3  -3 -12    8.54    3.18
   3  -3 -12    9.63    4.17
   3   3 -12   10.58    3.92
   3   3 -12    8.24    3.67
   3  -3 -11  159.34    6.70
   3  -3 -11  126.97    6.75
   3   3 -11  157.20    7.45
   3   3 -11  114.85    6.11
   3  -3 -10  197.72    7.90
   3   3 -10  239.58    8.34
   3   3 -10  188.09    6.85
   3  -3  -9   30.24    4.07
   3   3  -9   16.04    3.48
   3   3  -9   14.60    3.08
  -3   3   8  415.16    5.81
   3  -3  -8  356.52    8.84
   3   3  -8  418.78    9.43
   3   3  -8  332.53    7.35
  -3  -3   7  369.77    5.46
  -3   3   7  397.48    5.76
  -3   3   7  396.79    5.76
   3  -3  -7  347.98    8.09
   3   3  -7  400.76    8.59
   3   3  -7  326.13    6.55
  -3  -3   6    0.05    1.14
  -3   3   6    0.79    1.19
  -3   3   6    1.79    1.19
   3  -3  -6    5.06    1.44
   3  -3  -6    1.64    1.59
   3   3  -6    0.60    1.44
   3   3  -6    3.67    1.49
  -3  -3   5   22.54    1.89
  -3   3   5   28.85    1.94
  -3   3   5   28.35    1.94
   3  -3  -5   25.97    1.74
   3  -3  -5   22.84    2.23
   3   3  -5   27.11    2.48
   3   3  -5   17.88    1.79
  -3  -3   4  202.09    4.27
   3  -3  -4  238.84    3.53
   3  -3  -4  230.49    5.11
   3  -3  -4  257.06    4.77
   3   3  -4  205.02    3.18
  -3  -3   3   24.38    1.99
   3  -3  -3   28.15    1.19
   3  -3  -3   29.44    2.14
   3  -3  -3   29.79    1.99
   3   3  -3   29.79    2.04
   3   3  -3   29.74    0.94
  -3  -3   2   30.29    2.14
   3  -3  -2   34.96    1.99
   3  -3  -2   36.74    2.09
   3   3  -2   39.52    2.18
  -3  -3   1  190.03    2.88
  -3  -3   1  190.67    4.22
   3  -3  -1  239.03    4.52
   3   3  -1  226.67    4.32
  -3  -3   0  128.16    3.13
  -3  -3   0  133.82    3.62
   3  -3   0  173.59    3.87
  -3  -3  -1  950.08    9.43
  -3  -3  -1  982.51    9.24
  -3   3  -1 1257.64   10.33
  -3   3  -1 1254.66   10.33
   3  -3   1 1225.71   10.23
  -3  -3  -2  340.28    6.50
  -3  -3  -2  374.59    5.76
  -3   3  -2  467.15    6.26
  -3   3  -2  457.12    6.21
  -3  -3  -3   68.77    3.58
  -3  -3  -3   76.27    2.93
  -3   3  -3   94.69    3.03
  -3   3  -3   82.82    3.77
  -3   3  -3   94.39    3.03
  -3  -3  -4   10.48    2.73
  -3  -3  -4   49.16    2.48
  -3   3  -4   11.27    2.48
  -3   3  -4   15.94    1.84
  -3  -3  -5  404.53    9.33
  -3  -3  -5  503.99    6.55
  -3   3  -5  474.99    9.73
  -3   3  -5  542.62    6.55
  -3   3  -6   59.44    4.27
  -3  -3  -7   18.52    3.82
  -3   3  -7   19.61    4.02
  -3  -3  -8  108.59    6.60
  -3   3  -8  120.31    6.60
  -3  -3  -9   42.90    5.26
  -3   3  -9   39.38    4.92
  -3  -3 -10    6.90    4.12
  -3   3 -10    4.52    4.07
  -3  -3 -11   31.08    6.06
  -3   3 -11   30.19    5.76
  -3  -3 -12   27.91    6.41
  -3   3 -12   34.71    6.31
  -3   3 -13    8.04    5.86
   3  -5 -15    2.68    4.47
   3   5 -15    2.78    4.67
   3  -5 -14   43.35    6.75
   3   5 -14   48.21    7.05
   3  -5 -13   46.13    6.11
   3   5 -13   54.22    6.11
   3  -5 -12  103.08    7.00
   3   5 -12  125.18    7.50
   3  -5 -11  139.43    7.45
   3   5 -11  168.38    7.99
   3   5 -11  134.41    6.41
   3  -5 -10  162.87    7.55
   3   5 -10  204.08    8.29
   3   5 -10  151.25    5.96
   3  -5  -9    9.88    3.23
   3   5  -9   19.07    3.53
   3   5  -9   16.04    3.08
  -3  -5   8  174.39    4.62
  -3   5   8  190.97    5.02
  -3   5   8  189.58    4.97
   3  -5  -8  145.44    6.36
   3   5  -8  184.76    6.80
   3   5  -8  142.95    4.92
  -3  -5   7  232.48    5.31
   3  -5  -7  211.03    6.75
   3  -5  -7  254.63    5.61
   3   5  -7  248.92    7.30
   3   5  -7  198.57    5.02
  -3  -5   6  107.40    3.82
   3  -5  -6  119.67    3.33
   3  -5  -6   98.27    4.57
   3  -5  -6  123.79    4.02
   3   5  -6  113.71    4.87
   3   5  -6   93.85    3.13
  -3  -5   5   80.24    3.43
   3  -5  -5   90.87    2.38
   3  -5  -5   84.76    3.97
   3  -5  -5   94.89    3.67
   3   5  -5   93.85    4.07
   3   5  -5   71.55    2.38
  -3  -5   4  691.43    8.94
   3  -5  -4  714.72    9.83
   3  -5  -4  791.64    9.63
   3   5  -4  760.60    9.98
   3   5  -4  598.28    5.21
  -3  -5   3  509.35    7.70
   3  -5  -3  562.18    8.19
   3  -5  -3  613.53    8.49
   3   5  -3  548.48    7.90
  -3  -5   2 2232.85   16.98
  -3  -5   2 2026.38   15.44
   3  -5  -2 2333.74   16.19
   3  -5  -2 2426.80   16.93
   3   5  -2 2195.16   15.14
  -3  -5   1 1179.14    8.44
  -3  -5   1 1300.34   12.31
   3  -5  -1 1480.93   12.56
   3  -5  -1 1541.46   13.36
   3   5  -1 1382.12   11.52
  -3  -5   0  205.12    4.12
  -3  -5   0  239.53    5.46
   3  -5   0  291.47    5.91
  -3  -5  -1  268.03    5.41
  -3  -5  -1  327.32    6.36
   3  -5   1  375.78    6.65
  -3  -5  -2  166.44    4.82
  -3  -5  -2  222.05    5.31
   3  -5   2  250.21    5.46
  -3  -5  -3    9.48    2.33
  -3  -5  -3   10.82    2.04
   3  -5   3    7.70    1.84
  -3  -5  -4  174.88    6.06
  -3  -5  -4  237.64    5.61
  -3   5  -4  215.00    6.31
   3  -5   4  247.28    5.56
  -3  -5  -5  236.20    7.55
  -3  -5  -5  320.52    6.41
  -3   5  -5  341.47    6.41
  -3   5  -5  294.95    7.90
  -3   5  -5  344.45    6.41
  -3  -5  -6    6.31    3.28
  -3   5  -6    5.46    2.68
  -3  -5  -7   42.85    5.36
  -3   5  -7   38.88    4.27
  -3  -5  -8   48.41    5.21
  -3   5  -8   43.60    4.62
  -3  -5  -9   12.96    4.37
  -3   5  -9   11.82    4.07
  -3  -5 -10   12.02    4.27
  -3   5 -10   15.64    4.67
  -3  -5 -11   18.37    5.51
  -3   5 -11   17.93    5.11
  -3  -5 -12   20.41    6.16
  -3   5 -12   20.81    5.56
   3  -7 -14   41.96    6.65
   3   7 -14   30.14    6.06
   3  -7 -13   45.78    5.46
   3   7 -13   53.33    6.16
   3  -7 -12   -0.45    3.82
   3   7 -12    7.00    4.37
   3  -7 -11  147.13    7.65
   3   7 -11  170.56    8.19
   3  -7 -10  105.27    6.31
   3   7 -10  127.11    6.85
   3  -7  -9   41.26    5.06
   3   7  -9   39.13    4.17
  -3  -7   8   90.87    4.17
   3  -7  -8   82.13    5.31
   3  -7  -8  109.29    4.62
   3   7  -8   95.68    5.56
  -3  -7   7   98.66    4.27
   3  -7  -7   91.81    5.16
   3  -7  -7  115.30    4.72
   3   7  -7  104.77    5.31
   3   7  -7   84.11    3.48
  -3  -7   6   25.42    2.98
   3  -7  -6   23.04    3.43
   3  -7  -6   24.23    2.73
   3   7  -6   25.12    3.23
   3   7  -6   18.22    1.99
  -3  -7   5   80.24    3.92
   3  -7  -5   79.10    4.27
   3  -7  -5   92.01    4.27
   3   7  -5   84.01    4.37
   3   7  -5   67.48    2.23
  -3  -7   4  244.79    6.36
   3  -7  -4  245.24    6.50
   3  -7  -4  277.77    6.75
   3   7  -4  254.33    6.46
   3   7  -4  217.49    2.98
  -3  -7   3  444.85    8.39
   3  -7  -3  459.95    8.24
   3  -7  -3  499.42    8.89
   3   7  -3  463.22    8.04
  -3  -7   2  321.46    4.02
  -3  -7   2  302.34    6.90
  -3   7   2  344.70    3.72
   3  -7  -2  341.72    6.95
   3  -7  -2  353.14    7.45
   3   7  -2  320.32    6.46
  -3  -7   1  610.45    6.60
  -3  -7   1  612.24    9.78
  -3   7   1  686.47    6.75
   3  -7  -1  643.52    9.24
   3  -7  -1  710.20   10.53
   3   7  -1  614.37    8.39
  -3  -7   0   18.22    1.89
  -3  -7   0   22.84    2.83
   3  -7   0   21.35    2.63
  -3  -7  -1   74.23    3.33
  -3  -7  -1   88.04    4.12
   3  -7   1   94.29    4.17
  -3  -7  -2  132.87    4.77
  -3  -7  -2  171.85    5.46
   3  -7   2  179.60    5.51
  -3  -7  -3  136.05    5.36
  -3  -7  -3  164.65    5.41
   3  -7   3  175.73    5.51
  -3  -7  -4    6.50    2.83
  -3  -7  -4    5.76    2.14
  -3   7  -4    4.27    2.23
   3  -7   4    3.58    1.99
  -3  -7  -5  129.10    6.31
  -3  -7  -5  174.98    5.66
  -3   7  -5  155.57    6.06
   3  -7   5  180.69    5.76
  -3  -7  -6   -2.28    3.13
  -3   7  -6   -1.39    2.63
  -3  -7  -7   21.95    4.17
  -3   7  -7   28.20    4.17
  -3  -7  -8  111.32    7.00
  -3   7  -8  115.69    6.60
  -3  -7  -9    1.04    4.17
  -3   7  -9   10.77    3.97
  -3  -7 -10   -2.73    3.92
  -3   7 -10   -0.40    3.72
  -3  -7 -11   38.93    6.46
  -3   7 -11   43.50    6.26
   3  -9 -14    8.54    4.92
   3   9 -14    9.78    5.26
   3  -9 -13   27.71    6.11
   3   9 -13   39.52    6.16
   3  -9 -12   48.51    5.51
   3   9 -12   62.07    6.36
   3  -9 -11   21.85    5.06
   3   9 -11   28.35    5.26
   3  -9 -10   51.09    5.06
   3   9 -10   57.25    5.61
   3  -9  -9   12.61    4.02
   3   9  -9   22.74    4.47
  -3  -9   8   34.71    3.48
   3  -9  -8   30.34    4.27
   3  -9  -8   32.08    3.62
   3   9  -8   36.40    4.72
  -3  -9   7   83.62    4.62
   3  -9  -7   79.99    5.06
   3  -9  -7   99.41    5.06
   3   9  -7   93.80    5.41
  -3  -9   6    5.06    2.38
   3  -9  -6    4.27    2.58
   3  -9  -6    4.57    2.33
   3   9  -6    8.24    2.98
  -3  -9   5    6.70    2.43
   3  -9  -5    5.86    2.48
   3  -9  -5    6.95    2.48
   3   9  -5    7.85    2.63
  -3  -9   4   42.80    3.53
   3  -9  -4   39.82    3.28
   3  -9  -4   50.65    3.92
   3   9  -4   51.64    3.77
  -3  -9   3    2.93    2.14
   3  -9  -3   -0.15    1.74
   3  -9  -3    1.34    1.84
   3   9  -3    1.89    1.99
  -3  -9   2  230.69    4.17
  -3  -9   2  215.20    6.65
  -3   9   2  236.60    3.43
   3  -9  -2  236.40    6.46
   3  -9  -2  254.13    7.35
   3   9  -2  229.60    6.06
  -3  -9   1  225.98    4.72
  -3  -9   1  225.03    6.95
  -3   9   1  253.04    4.57
   3  -9  -1  249.02    6.46
   3  -9  -1  243.21    7.10
   3   9  -1  223.84    5.66
  -3  -9   0  191.52    4.87
  -3  -9   0  197.77    6.55
  -3   9   0  227.56    5.11
   3  -9   0  246.53    7.25
  -3  -9  -1   59.98    3.28
  -3  -9  -1   63.86    4.22
  -3   9  -1   76.17    3.62
   3  -9   1   75.28    4.47
  -3  -9  -2  166.59    5.56
  -3  -9  -2  195.64    6.60
   3  -9   2  210.58    6.85
  -3  -9  -3    5.06    2.68
  -3  -9  -3    7.20    2.53
   3  -9   3    3.77    2.33
  -3  -9  -4  143.20    6.31
  -3  -9  -4  178.11    6.41
   3  -9   4  190.77    6.65
  -3  -9  -5  225.78    8.14
  -3  -9  -5  295.94    8.09
  -3   9  -5  266.30    7.94
   3  -9   5  301.75    8.04
  -3  -9  -6   20.06    4.42
  -3   9  -6   21.05    3.77
  -3  -9  -7    2.73    2.88
  -3   9  -7   -1.94    3.03
  -3  -9  -8   47.42    6.26
  -3   9  -8   47.82    4.72
  -3  -9  -9   47.97    6.65
  -3  -9 -10   25.27    6.06
  -3  -9 -11   27.56    5.96
  -3   9 -11   41.86    6.26
   3 -11 -13   28.35    6.21
   3  11 -13   45.78    6.95
   3 -11 -12    3.23    4.12
   3  11 -12   -7.15    4.17
   3 -11 -11   45.83    6.41
   3  11 -11   47.22    6.70
   3 -11 -10   50.15    5.41
   3  11 -10   51.24    5.36
   3 -11  -9  138.83    7.65
   3  11  -9  157.90    7.94
  -3 -11   8   97.52    5.46
   3 -11  -8   75.77    5.66
   3 -11  -8  105.66    5.86
   3  11  -8   86.70    6.01
  -3 -11   7  112.57    5.81
   3 -11  -7  107.50    6.26
   3 -11  -7  131.88    6.55
   3  11  -7  129.50    6.70
  -3 -11   6    3.08    2.53
   3 -11  -6   -1.84    2.48
   3 -11  -6    0.60    2.68
   3  11  -6    2.43    2.73
  -3 -11   5  150.75    6.50
   3 -11  -5  140.97    6.26
   3 -11  -5  161.77    6.85
   3  11  -5  146.33    6.26
  -3 -11   4  340.93    9.29
   3 -11  -4  370.82    9.33
   3 -11  -4  388.84   10.08
   3  11  -4  375.53    9.04
  -3 -11   3  116.04    5.81
   3 -11  -3  115.35    5.26
   3 -11  -3  126.47    6.11
   3  11  -3  121.60    5.31
  -3 -11   2   43.00    4.12
   3 -11  -2   51.69    3.97
   3 -11  -2   49.26    4.47
   3  11  -2   50.99    3.87
  -3 -11   1   91.21    5.36
   3 -11  -1  100.30    5.66
   3  11  -1   89.53    4.22
  -3 -11   0    8.09    2.33
  -3 -11   0    9.88    3.18
   3 -11   0    6.75    2.93
  -3 -11  -1  328.61    7.65
  -3 -11  -1  347.93    9.43
  -3  11  -1  373.90    7.75
   3 -11   1  382.29    9.98
  -3 -11  -2  175.78    6.21
  -3 -11  -2  194.99    7.40
  -3  11  -2  208.30    6.50
   3 -11   2  205.37    7.55
  -3 -11  -3   41.36    3.92
  -3 -11  -3   41.71    4.27
  -3  11  -3   50.60    4.12
   3 -11   3   50.65    4.52
  -3 -11  -4    0.00    2.48
  -3 -11  -4    6.26    2.83
  -3  11  -4    3.53    2.68
   3 -11   4    4.47    2.88
  -3 -11  -5   38.13    4.37
  -3 -11  -5   56.95    4.62
  -3  11  -5   59.58    4.87
  -3  11  -5   66.78    4.62
   3 -11   5   61.97    4.97
  -3 -11  -6   31.63    4.82
  -3  11  -6   35.60    4.72
  -3 -11  -7   55.71    5.61
  -3  11  -7   67.78    5.71
  -3 -11  -8   55.96    5.66
  -3  11  -8   70.41    5.96
  -3 -11  -9   26.96    5.86
  -3  11  -9   31.38    5.66
  -3 -11 -10    5.66    5.02
  -3  11 -10   13.36    4.72
   3 -13 -12   15.89    5.46
   3  13 -12   26.56    5.86
   3 -13 -11   10.48    4.77
   3  13 -11    8.94    4.92
   3 -13 -10   21.95    5.16
   3  13 -10   31.18    5.66
   3 -13  -9    0.60    3.53
   3  13  -9   -3.28    3.38
  -3 -13   8   57.80    4.87
   3 -13  -8   49.16    5.16
   3 -13  -8   61.87    5.56
   3  13  -8   49.55    5.21
  -3 -13   7   80.84    5.61
   3 -13  -7   68.57    5.46
   3 -13  -7   83.97    6.01
   3  13  -7   74.53    5.61
  -3 -13   6   83.37    5.66
   3 -13  -6   83.47    5.66
   3 -13  -6   84.16    5.76
   3  13  -6   76.27    5.51
  -3 -13   5   42.80    4.42
   3 -13  -5   44.84    4.22
   3 -13  -5   51.64    4.97
   3  13  -5   45.73    4.47
  -3 -13   4   38.13    4.82
   3 -13  -4   33.52    3.77
   3 -13  -4   37.29    5.02
   3  13  -4   32.47    4.27
  -3 -13   3   -1.29    2.33
   3 -13  -3    1.49    2.48
   3 -13  -3   -0.89    2.73
   3  13  -3   -0.35    2.63
  -3 -13   2   43.99    4.57
   3 -13  -2   41.71    3.92
   3 -13  -2   46.03    4.72
  -3 -13   1   94.29    5.76
   3 -13  -1   99.11    6.21
  -3 -13   0  135.06    6.70
   3 -13   0  142.21    7.10
  -3 -13  -1   -0.55    2.93
   3 -13   1   -0.99    3.13
  -3 -13  -2   81.88    5.51
   3 -13   2   88.33    5.96
  -3 -13  -3   -0.20    2.73
   3 -13   3   -1.14    3.03
  -3 -13  -4   39.13    4.87
  -3 -13  -4   35.75    4.42
  -3  13  -4   39.72    4.12
   3 -13   4   38.88    4.57
  -3 -13  -5   69.86    5.41
  -3 -13  -5   96.78    6.46
  -3  13  -5   90.42    5.91
   3 -13   5   87.04    5.76
  -3 -13  -6    3.13    3.53
  -3  13  -6    4.82    3.48
  -3 -13  -7    2.48    3.58
  -3  13  -7    2.88    3.62
  -3 -13  -8   17.63    4.77
  -3  13  -8   21.00    5.06
  -3 -13  -9   19.91    5.36
   3 -15 -11   12.51    4.92
   3  15 -11   17.28    5.41
   3 -15 -10   33.62    5.66
   3  15 -10   25.77    5.71
   3 -15  -9   46.97    6.21
   3  15  -9   52.63    6.70
   3 -15  -8    9.83    4.02
   3 -15  -8   16.14    4.22
   3  15  -8   11.02    4.27
  -3 -15   7   22.74    4.62
   3 -15  -7   22.10    4.62
   3 -15  -7   22.79    5.02
   3  15  -7   19.07    4.47
  -3 -15   6    0.00    3.08
   3 -15  -6   -2.83    2.78
   3 -15  -6    4.32    3.28
  -3 -15   5   13.61    4.12
   3 -15  -5    7.55    3.33
   3 -15  -5   13.46    4.22
  -3 -15   4   45.04    4.97
   3 -15  -4   48.46    4.27
   3 -15  -4   52.68    5.41
  -3 -15   3   41.11    5.11
   3 -15  -3   35.25    3.82
   3 -15  -3   49.36    5.91
  -3 -15   2    6.46    3.62
   3 -15  -2    6.26    3.97
  -3 -15   1    0.35    3.38
   3 -15  -1    6.60    3.82
  -3 -15   0   -0.65    2.78
   3 -15   0   -1.44    2.88
  -3 -15  -1  138.39    7.55
   3 -15   1  149.06    7.90
  -3 -15  -2   45.78    5.86
   3 -15   2   47.97    6.11
  -3 -15  -3   19.86    4.77
   3 -15   3   28.70    4.92
  -3 -15  -4    3.33    3.77
   3 -15   4    7.94    4.02
  -3 -15  -5   32.97    5.21
   3 -15   5   25.62    4.72
   3 -17  -9   15.49    4.67
   3 -17  -8   25.12    5.06
   3 -17  -8   39.13    5.96
  -3 -17   7   65.44    6.31
   3 -17  -7   66.64    6.36
  -3 -17   6   53.38    5.76
   3 -17  -6   65.25    6.46
  -3 -17   5   31.13    5.66
   3 -17  -5   33.86    5.66
  -3 -17   4   23.24    5.46
   3 -17  -4   38.33    6.11
  -3 -17   3   21.25    5.11
   3 -17  -3   36.15    5.86
  -3 -17   2   77.01    6.50
   3 -17  -2   79.05    6.70
  -3 -17   1   50.10    6.50
   3 -17  -1   43.45    6.16
  -3 -17   0   58.89    6.01
   3 -17   0   63.66    6.31
  -3 -17  -1    7.50    3.72
   3 -17   1   18.82    4.87
  -3 -17  -2   24.93    5.21
   3 -17   2   31.43    5.61
  -3 -17  -3   12.76    4.57
   3 -17   3   16.24    4.57
  -3 -17  -4   64.85    6.60
   3 -17   4   76.47    6.65
  -3 -17  -5   44.64    6.26
   3 -19  -7   23.24    5.91
  -3 -19   6   26.56    5.81
   3 -19  -6   14.55    5.06
  -3 -19   5   30.88    6.16
   3 -19  -5   22.79    5.61
  -3 -19   4   17.93    4.92
   3 -19  -4   28.80    6.01
  -3 -19   3   39.57    6.36
   3 -19  -3   42.01    6.65
  -3 -19   2    1.84    4.57
   3 -19  -2   10.68    4.97
  -3 -19   1   22.29    5.36
   3 -19  -1   16.14    5.41
  -3 -19   0    7.65    4.82
   3 -19   0   11.52    4.92
  -3 -19  -1   17.13    5.41
   3 -19   1   26.56    6.16
  -3 -19  -2   28.85    5.81
   3 -19   2   28.90    5.86
  -3 -19  -3   29.40    6.06
   3 -19   3   22.39    5.76
  -3 -19  -4   15.00    5.16
   3 -19   4   27.66    6.01
   4   0 -16   14.80    5.16
   4   0 -16   11.77    5.36
   4   0 -15    1.29    4.22
   4   0 -15   -0.94    3.97
   4   0 -14  111.52    7.30
   4   0 -14   95.53    6.95
   4   0 -13   -0.45    3.28
   4   0 -13   -3.08    3.38
   4   0 -12   13.75    3.72
   4   0 -12   14.55    3.77
   4   0 -11   -0.05    2.38
   4   0 -11   -2.43    2.88
   4   0 -10  241.22    7.80
   4   0 -10  186.60    7.00
   4   0  -9   -0.65    2.18
   4   0  -9   -1.34    2.14
  -4   0   8  482.94    5.86
   4   0  -8  611.84   10.28
   4   0  -8  516.75    9.33
  -4   0   7    0.79    1.09
   4   0  -7   -0.50    1.54
   4   0  -7    0.89    1.69
  -4   0   6   90.82    2.93
   4   0  -6  102.34    3.77
   4   0  -6   95.93    3.58
  -4   0   5   -0.50    1.14
   4   0  -5   -0.94    1.14
   4   0  -5   -0.40    1.14
  -4   0   4 2103.55   13.11
   4   0  -4 2173.31   13.80
   4   0  -4 2192.53   13.36
  -4   0   3    0.79    1.14
   4   0  -3   -0.55    0.84
   4   0  -3    0.05    0.84
  -4   0   2 1525.92   11.02
  -4   0   1    0.84    1.19
  -4   0   0 2958.94   16.04
  -4   0  -1    0.10    1.19
  -4   0  -1    0.15    1.19
  -4   0  -2 3552.50   22.05
  -4   0  -2 3553.35   17.93
  -4   0  -3   -0.65    1.64
  -4   0  -3   -2.53    1.14
  -4   0  -4  135.46    5.51
  -4   0  -4  125.28    3.33
  -4   0  -5    2.93    2.58
  -4   0  -6   55.12    4.47
  -4   0  -7   -2.33    2.83
  -4   0  -8   71.01    5.76
  -4   0  -9   -3.38    3.33
  -4   0 -10    8.19    4.37
  -4   0 -11   -4.57    4.22
  -4   0 -12    1.24    5.26
   4  -2 -16   21.85    5.71
   4   2 -16    1.19    4.52
   4  -2 -15    5.31    4.57
   4   2 -15    3.18    4.37
   4   2 -15   10.87    4.32
   4  -2 -14    9.78    3.77
   4  -2 -14    6.50    4.32
   4   2 -14    7.65    4.32
   4   2 -14    3.38    3.82
   4  -2 -13   27.41    4.62
   4  -2 -13   15.29    4.52
   4   2 -13   22.84    4.92
   4   2 -13   24.08    4.62
   4  -2 -12    4.57    3.08
   4  -2 -12   10.33    3.72
   4   2 -12    7.20    3.48
   4   2 -12    0.55    3.13
   4  -2 -11  436.31   10.48
   4  -2 -11  333.58    9.88
   4   2 -11  423.05   11.07
   4   2 -11  355.52    9.58
   4  -2 -10    8.49    2.88
   4  -2 -10    5.86    2.78
   4   2 -10    9.24    2.93
   4   2 -10   10.43    3.08
   4  -2  -9  292.56    7.45
   4  -2  -9  245.54    7.55
   4   2  -9  291.82    8.29
   4   2  -9  239.53    6.85
  -4  -2   8   30.88    2.23
  -4   2   8   35.55    2.38
   4  -2  -8   39.87    3.13
   4  -2  -8   27.51    3.28
   4   2  -8   37.44    3.48
   4   2  -8   29.35    2.93
  -4  -2   7  295.69    4.97
  -4   2   7  402.00    5.91
   4  -2  -7  406.02    7.25
   4  -2  -7  362.43    7.70
   4   2  -7  409.25    8.29
   4   2  -7  338.14    6.46
  -4  -2   6    1.54    1.19
  -4   2   6    3.43    1.24
   4  -2  -6    1.74    1.34
   4  -2  -6    2.09    1.44
   4   2  -6    2.04    1.49
   4   2  -6    0.35    1.34
  -4  -2   5   50.70    2.53
  -4   2   5   70.16    2.68
   4  -2  -5   64.15    2.58
   4  -2  -5   63.31    3.13
   4   2  -5   68.03    3.18
   4   2  -5   59.78    2.28
  -4  -2   4   14.45    1.79
  -4   2   4   16.68    1.74
   4  -2  -4   14.30    1.49
   4  -2  -4   15.24    1.84
   4   2  -4   15.09    1.84
   4   2  -4   15.09    1.29
  -4  -2   3  983.60    9.24
  -4   2   3 1348.95   10.87
   4  -2  -3 1192.44    8.59
   4  -2  -3 1304.12   10.82
   4   2  -3 1235.20   10.63
  -4  -2   2    9.63    1.69
  -4   2   2   11.22    1.54
   4  -2  -2    8.89    1.39
   4   2  -2    8.64    1.49
  -4  -2   1 1891.92   11.72
  -4  -2   1 1555.47   11.77
  -4   2   1 2108.26   13.80
  -4  -2   0   20.71    1.89
  -4  -2   0   20.76    2.09
  -4   2   0   23.88    1.94
  -4  -2  -1   50.50    2.83
  -4  -2  -1   48.46    2.68
  -4   2  -1   66.49    2.73
  -4  -2  -2   12.36    2.23
  -4  -2  -2   10.43    1.69
  -4   2  -2   13.31    2.18
  -4   2  -2   13.90    1.79
  -4  -2  -3 1042.69   13.06
  -4  -2  -3 1023.12    9.58
  -4   2  -3 1155.50   13.65
  -4   2  -3 1282.47   10.63
  -4  -2  -4   31.88    3.43
  -4  -2  -4   32.62    2.28
  -4   2  -4   32.18    3.08
  -4   2  -4   42.11    2.38
  -4  -2  -5  712.44   12.71
  -4   2  -5  841.59   13.61
  -4  -2  -6   -1.39    2.38
  -4   2  -6    1.84    2.83
  -4  -2  -7   34.06    4.62
  -4   2  -7   35.55    4.62
  -4  -2  -8    7.05    3.87
  -4   2  -8    6.26    3.72
  -4  -2  -9    0.79    3.82
  -4   2  -9   -3.92    2.78
  -4  -2 -10   -0.20    3.58
  -4   2 -10    0.40    3.18
  -4  -2 -11   18.67    5.11
  -4   2 -11   23.98    5.66
  -4  -2 -12    1.89    4.62
  -4   2 -12    0.25    4.82
   4  -4 -16   19.81    5.71
   4  -4 -15    3.33    4.37
   4   4 -15    5.76    4.72
   4  -4 -14  152.14    8.49
   4   4 -14  174.83    9.33
   4  -4 -13   -3.92    3.48
   4   4 -13    0.10    3.53
   4  -4 -12   66.24    5.76
   4   4 -12   77.51    5.81
   4   4 -12   69.71    5.36
   4  -4 -11    0.40    2.38
   4  -4 -11   -0.79    3.18
   4   4 -11   -1.34    2.58
   4   4 -11   -3.67    2.78
   4  -4 -10  253.34    7.25
   4  -4 -10  215.25    8.09
   4   4 -10  253.14    8.69
   4   4 -10  200.26    6.65
   4  -4  -9   17.93    2.88
   4  -4  -9   15.79    3.53
   4   4  -9   13.51    3.23
   4   4  -9   15.00    2.98
  -4  -4   8  442.62    7.00
  -4   4   8  507.71    7.60
  -4   4   8  498.33    7.50
   4  -4  -8  483.63    8.14
   4  -4  -8  424.00    9.53
   4   4  -8  488.10   10.23
   4   4  -8  407.31    7.50
  -4  -4   7   21.25    2.33
  -4   4   7   20.41    2.28
  -4   4   7   19.41    2.28
   4  -4  -7   17.48    2.09
   4  -4  -7   17.03    2.93
   4   4  -7   22.59    2.93
   4   4  -7   19.22    2.28
  -4  -4   6   64.25    3.08
  -4   4   6   77.66    3.23
  -4   4   6   78.35    3.28
   4  -4  -6   81.78    2.83
   4  -4  -6   73.44    3.77
   4   4  -6   74.08    3.82
   4   4  -6   63.51    2.53
  -4  -4   5    0.84    1.24
  -4   4   5    3.23    1.44
  -4   4   5    2.28    1.29
   4  -4  -5    2.73    1.04
   4  -4  -5    1.14    1.59
   4   4  -5    2.04    1.49
   4   4  -5    1.59    0.89
  -4  -4   4 1963.42   14.80
   4  -4  -4 2218.35   13.01
   4  -4  -4 2413.79   17.48
   4  -4  -4 2556.39   17.03
   4   4  -4 2448.59   17.48
  -4  -4   3   80.39    3.23
   4  -4  -3   95.29    3.48
   4  -4  -3  104.52    3.67
   4   4  -3   94.54    3.62
  -4  -4   2  736.52    6.01
  -4  -4   2  757.18    9.14
   4  -4  -2 1028.09   10.53
   4  -4  -2 1055.00   10.77
   4   4  -2  914.58    9.68
  -4  -4   1  115.94    2.88
  -4  -4   1  116.09    3.92
   4  -4  -1  151.64    4.22
  -4  -4   0  230.00    4.67
  -4  -4   0  237.99    5.36
   4  -4   0  308.50    5.91
  -4  -4  -1    3.33    1.59
  -4  -4  -1    5.86    1.64
  -4   4  -1    6.41    1.54
  -4   4  -1    5.31    1.39
  -4  -4  -2  893.23   11.32
  -4  -4  -2 1000.18   10.73
  -4   4  -2 1230.83   11.72
  -4   4  -2 1237.88   11.77
  -4  -4  -3    4.27    2.23
  -4  -4  -3    4.77    1.69
  -4   4  -3    7.30    1.84
  -4   4  -3    6.46    1.89
  -4   4  -3    6.11    1.74
  -4  -4  -4   31.63    3.87
  -4  -4  -4   32.42    2.68
  -4   4  -4   27.56    3.18
  -4   4  -4   37.29    2.68
  -4  -4  -5   25.17    4.12
  -4   4  -5   29.30    3.97
  -4  -4  -6   37.89    4.97
  -4   4  -6   37.74    4.57
  -4  -4  -7   13.85    3.82
  -4   4  -7   11.97    3.58
  -4  -4  -8  125.28    7.35
  -4   4  -8  114.40    6.75
  -4  -4  -9   -4.02    3.23
  -4   4  -9    1.54    3.53
  -4  -4 -10    0.50    4.27
  -4   4 -10    1.19    3.92
  -4  -4 -11    2.63    5.31
  -4   4 -11   -1.99    4.07
  -4   4 -12    2.14    4.87
   4  -6 -15   20.85    5.76
   4   6 -15   25.03    5.81
   4  -6 -14    6.90    4.42
   4   6 -14   11.62    4.47
   4  -6 -13   24.23    5.21
   4   6 -13   32.32    5.66
   4  -6 -12    1.44    3.48
   4   6 -12    2.33    3.23
   4  -6 -11  169.57    7.94
   4   6 -11  194.50    8.54
   4  -6 -10   -0.30    3.03
   4   6 -10   -3.53    2.73
   4  -6  -9   32.67    3.77
   4   6  -9   39.28    4.27
  -4  -6   8   16.53    2.63
  -4   6   8   14.95    2.63
  -4   6   8   14.40    2.53
   4  -6  -8   13.65    3.38
   4   6  -8   18.97    3.58
   4   6  -8   13.36    2.43
  -4  -6   7  952.32   11.72
   4  -6  -7 1007.48    9.24
   4  -6  -7  936.13   14.00
   4  -6  -7 1111.26   12.81
   4   6  -7 1035.64   14.75
   4   6  -7  833.00    8.69
  -4  -6   6   14.65    2.33
   4  -6  -6   12.36    1.54
   4  -6  -6   12.56    2.68
   4  -6  -6   16.78    2.38
   4   6  -6   16.09    2.63
   4   6  -6   13.06    1.59
  -4  -6   5 1221.54   13.26
   4  -6  -5 1340.91   15.05
   4  -6  -5 1490.57   14.70
   4   6  -5 1416.28   15.19
  -4  -6   4   86.15    3.97
   4  -6  -4   96.83    4.22
   4  -6  -4   93.75    4.07
   4   6  -4   97.02    4.07
  -4  -6   3  346.54    7.20
   4  -6  -3  407.21    7.65
   4  -6  -3  416.05    7.85
   4   6  -3  380.80    7.25
  -4  -6   2   37.44    1.54
  -4  -6   2   37.59    2.78
   4  -6  -2   46.13    2.93
   4  -6  -2   49.51    3.03
   4   6  -2   41.76    2.78
  -4  -6   1 1861.83   12.07
  -4  -6   1 2074.50   17.33
   4  -6  -1 2544.72   19.17
  -4  -6   0  136.95    3.92
  -4  -6   0  168.77    5.26
   4  -6   0  193.95    5.41
  -4  -6  -1  629.07    8.99
  -4  -6  -1  749.53   10.53
   4  -6   1  861.95   11.17
  -4  -6  -2   16.88    2.68
  -4  -6  -2   17.38    2.53
   4  -6   2   20.76    2.63
  -4  -6  -3    6.16    2.28
  -4  -6  -3    0.55    1.69
   4  -6   3   14.85    2.53
  -4  -6  -4   12.86    3.23
  -4  -6  -4   14.00    2.53
  -4   6  -4   19.66    2.73
  -4   6  -4   10.97    2.83
  -4   6  -4   15.24    2.43
  -4  -6  -5  376.92   10.03
  -4  -6  -5  513.67    8.94
  -4   6  -5  449.62   10.33
  -4  -6  -6   18.92    3.87
  -4   6  -6   21.30    3.97
  -4  -6  -7   43.60    5.02
  -4   6  -7   62.07    5.11
  -4  -6  -8   14.95    4.47
  -4   6  -8   18.52    4.37
  -4  -6  -9    8.34    4.57
  -4   6  -9    6.01    4.17
  -4  -6 -10   -4.87    4.37
  -4   6 -10    1.79    4.22
  -4  -6 -11   41.76    6.60
  -4   6 -11   58.29    6.60
  -4   6 -12   18.32    5.86
   4  -8 -14   70.26    7.00
   4   8 -14   70.11    7.05
   4  -8 -13    0.94    3.72
   4   8 -13    1.64    3.72
   4  -8 -12   17.43    4.67
   4   8 -12   16.53    4.52
   4  -8 -11   54.52    5.46
   4   8 -11   47.02    5.06
   4  -8 -10   74.23    5.81
   4   8 -10   79.84    5.66
   4  -8  -9   72.10    5.21
   4   8  -9   79.15    5.41
  -4  -8   8  145.14    5.56
   4  -8  -8  144.64    6.70
   4  -8  -8  176.97    6.21
   4   8  -8  155.42    6.90
  -4  -8   7    0.40    1.99
   4  -8  -7    0.00    2.48
   4  -8  -7    4.47    2.04
   4   8  -7    2.33    2.38
  -4  -8   6    2.98    2.09
   4  -8  -6    0.05    2.18
   4  -8  -6    3.53    2.04
   4   8  -6    6.06    2.58
  -4  -8   5    0.84    1.89
   4  -8  -5    2.14    1.94
   4  -8  -5    1.44    1.99
   4   8  -5   -1.04    1.94
  -4  -8   4  397.43    8.64
   4  -8  -4  453.24    9.19
   4  -8  -4  470.92    9.43
   4   8  -4  444.95    8.89
  -4  -8   3   24.58    2.73
   4  -8  -3   29.79    2.93
   4  -8  -3   27.16    3.13
   4   8  -3   25.52    2.93
  -4  -8   2  279.11    4.22
  -4  -8   2  264.46    7.15
  -4   8   2  312.52    4.22
   4  -8  -2  294.75    7.10
   4  -8  -2  302.15    7.70
   4   8  -2  284.17    6.65
  -4  -8   1   16.53    1.79
  -4  -8   1   18.12    2.93
   4  -8  -1   23.24    3.13
  -4  -8   0  175.83    4.72
  -4  -8   0  193.55    6.26
   4  -8   0  215.30    6.46
  -4  -8  -1   15.34    2.48
  -4  -8  -1   21.50    3.13
   4  -8   1   18.57    2.88
  -4  -8  -2  375.09    8.24
  -4  -8  -2  470.22    9.58
   4  -8   2  508.26    9.83
  -4  -8  -3   14.15    3.23
  -4  -8  -3   19.27    3.28
   4  -8   3   17.97    3.03
  -4  -8  -4   73.84    5.06
  -4  -8  -4   93.50    4.72
  -4   8  -4   87.64    4.87
   4  -8   4  107.50    5.11
  -4  -8  -5   39.82    4.57
  -4  -8  -5   52.58    4.02
  -4   8  -5   53.48    4.42
  -4  -8  -6   36.84    5.26
  -4   8  -6   37.44    4.12
  -4  -8  -7   20.11    4.82
  -4   8  -7   34.21    4.72
  -4  -8  -8  109.83    7.15
  -4   8  -8  122.30    7.15
  -4  -8  -9   -2.43    4.27
  -4   8  -9    0.70    3.43
  -4  -8 -10    6.80    5.16
  -4   8 -10    9.53    4.57
   4  10 -14    4.12    4.22
   4 -10 -13   27.21    5.51
   4  10 -13   32.08    6.11
   4 -10 -12   -1.59    4.02
   4  10 -12    2.23    3.72
   4 -10 -11   57.00    5.81
   4  10 -11   59.29    5.71
   4 -10 -10   -2.09    3.23
   4  10 -10   -1.84    3.18
   4 -10  -9    3.58    3.38
   4 -10  -9   13.11    3.28
   4  10  -9    1.04    2.78
  -4 -10   8   14.45    3.13
   4 -10  -8   13.70    3.43
   4 -10  -8   21.60    3.67
   4  10  -8   14.95    3.62
  -4 -10   7   86.35    4.97
   4 -10  -7   91.61    5.56
   4 -10  -7   95.48    5.31
   4  10  -7   83.42    5.41
  -4 -10   6   46.72    3.92
   4 -10  -6   46.58    3.97
   4 -10  -6   49.11    4.17
   4  10  -6   52.24    4.47
  -4 -10   5  184.22    6.75
   4 -10  -5  195.94    7.00
   4 -10  -5  218.83    7.45
   4  10  -5  214.56    7.20
  -4 -10   4   26.81    3.18
   4 -10  -4   35.16    3.28
   4 -10  -4   30.74    3.77
   4  10  -4   32.42    3.62
  -4 -10   3    0.05    1.94
   4 -10  -3   -1.19    1.84
   4 -10  -3    0.40    1.94
   4  10  -3    1.74    2.28
  -4 -10   2   23.88    3.38
   4 -10  -2   29.84    3.18
   4 -10  -2   31.03    3.97
   4  10  -2   28.35    3.23
  -4 -10   1  325.28    6.01
  -4 -10   1  320.77    8.79
   4 -10  -1  356.47    9.24
  -4 -10   0   40.07    3.03
  -4 -10   0   41.36    3.97
  -4  10   0   46.03    3.03
   4 -10   0   46.38    4.22
  -4 -10  -1   80.09    4.07
  -4 -10  -1   87.14    4.92
   4 -10   1   99.56    5.16
  -4 -10  -2   29.89    3.72
  -4 -10  -2   29.64    4.07
   4 -10   2   29.94    3.67
  -4 -10  -3   75.92    4.87
  -4 -10  -3   94.04    5.31
   4 -10   3  101.29    5.56
  -4 -10  -4   32.92    4.57
  -4 -10  -4   34.71    3.97
   4 -10   4   33.07    4.02
  -4 -10  -5  192.46    7.99
  -4 -10  -5  250.36    8.14
  -4  10  -5  230.35    7.94
  -4 -10  -6   14.25    4.17
  -4  10  -6   15.74    3.72
  -4 -10  -7   68.18    5.86
  -4  10  -7   86.55    5.81
  -4 -10  -8    7.75    3.92
  -4 -10  -9    9.73    5.16
  -4 -10 -10   10.13    5.91
  -4  10 -10    8.49    4.52
   4 -12 -13    6.36    5.16
   4  12 -13    5.71    4.77
   4 -12 -12   22.54    4.97
   4  12 -12   27.96    6.01
   4 -12 -11   11.47    4.47
   4  12 -11    9.68    4.57
   4 -12 -10   62.22    5.91
   4  12 -10   74.48    6.36
   4 -12  -9   17.08    4.57
   4 -12  -9   27.66    3.92
   4  12  -9   20.85    4.32
  -4 -12   8  121.45    6.31
   4 -12  -8  108.10    6.46
   4 -12  -8  123.09    6.55
   4  12  -8  116.29    6.70
  -4 -12   7    6.36    3.03
   4 -12  -7    5.61    3.03
   4 -12  -7    6.36    3.23
   4  12  -7    4.17    3.23
  -4 -12   6   55.31    4.67
   4 -12  -6   56.71    4.72
   4 -12  -6   59.34    4.92
   4  12  -6   62.46    4.97
  -4 -12   5    7.45    3.23
   4 -12  -5   11.07    3.13
   4 -12  -5    9.14    3.48
   4  12  -5   11.27    3.33
  -4 -12   4  185.91    7.55
   4 -12  -4  194.40    7.25
   4 -12  -4  202.04    7.80
   4  12  -4  199.46    7.20
  -4 -12   3   95.93    5.61
   4 -12  -3  104.57    5.46
   4 -12  -3  112.62    6.06
   4  12  -3   98.41    5.11
  -4 -12   2  235.61    8.29
   4 -12  -2  250.70    7.75
   4 -12  -2  273.25    9.04
   4  12  -2  245.54    7.20
  -4 -12   1   76.37    5.36
   4 -12  -1   92.31    5.81
  -4 -12   0    0.60    2.38
   4 -12   0   -0.99    2.73
  -4 -12  -1   -0.60    2.58
   4 -12   1    2.09    2.73
  -4 -12  -2  178.11    7.50
   4 -12   2  195.44    7.85
  -4 -12  -3   21.20    3.62
  -4 -12  -3   23.64    4.27
  -4  12  -3   26.32    3.77
   4 -12   3   30.93    4.42
  -4 -12  -4   96.88    5.91
  -4 -12  -4  124.38    6.75
  -4  12  -4  130.89    6.55
   4 -12   4  114.95    6.31
  -4 -12  -5   11.52    3.97
  -4 -12  -5   18.57    4.07
  -4  12  -5   16.19    3.82
  -4 -12  -6    2.14    3.77
  -4  12  -6    5.06    3.28
  -4 -12  -7   -2.73    3.48
  -4  12  -7    7.60    3.48
  -4 -12  -8   40.77    6.21
  -4  12  -8   49.85    5.71
  -4 -12  -9   -0.65    4.12
  -4  12  -9    4.72    4.62
   4  14 -12   12.21    5.46
   4 -14 -11   46.33    6.85
   4  14 -11   51.34    6.90
   4 -14 -10    4.67    3.62
   4  14 -10    5.71    4.22
   4 -14  -9    6.55    4.12
   4  14  -9    7.99    4.07
  -4 -14   8   16.09    4.07
   4 -14  -8    9.19    3.77
   4 -14  -8   21.60    4.52
   4  14  -8   11.02    4.32
  -4 -14   7   67.13    5.46
   4 -14  -7   60.83    5.26
   4 -14  -7   75.52    5.81
   4  14  -7   78.11    5.91
  -4 -14   6   42.70    4.77
   4 -14  -6   48.07    4.62
   4 -14  -6   53.68    5.21
   4  14  -6   46.38    4.97
  -4 -14   5   56.51    4.97
   4 -14  -5   55.61    4.82
   4 -14  -5   66.19    5.61
   4  14  -5   56.16    5.26
  -4 -14   4   -2.43    2.83
   4 -14  -4    3.58    2.73
   4 -14  -4    5.06    3.18
   4  14  -4   -2.68    3.13
  -4 -14   3   34.51    5.06
   4 -14  -3   32.72    3.82
   4 -14  -3   41.06    5.31
  -4 -14   2    2.83    3.28
   4 -14  -2    2.38    2.83
  -4 -14   1   40.67    4.72
   4 -14  -1   42.26    5.41
  -4 -14   0    4.82    3.38
   4 -14   0    1.84    3.33
  -4 -14  -1   46.58    4.67
   4 -14   1   57.35    5.46
  -4 -14  -2   20.66    4.32
   4 -14   2   27.91    4.62
  -4 -14  -3   38.33    5.26
   4 -14   3   33.37    5.16
  -4 -14  -4   25.92    4.52
   4 -14   4   28.85    4.62
  -4 -14  -5   52.73    5.36
  -4 -14  -7   39.33    6.16
  -4  14  -7   34.21    5.71
  -4 -14  -8   17.48    4.92
   4  16 -11   16.78    5.81
   4 -16 -10   65.10    6.60
   4  16 -10   62.71    6.50
   4 -16  -9   20.51    4.57
   4  16  -9   19.46    5.06
  -4 -16   8   70.21    6.26
   4 -16  -8   49.26    5.56
   4 -16  -8   69.81    6.50
   4  16  -8   61.67    6.06
  -4 -16   7    6.85    3.77
   4 -16  -7    9.88    3.62
   4 -16  -7    4.97    3.92
  -4 -16   6   70.26    6.01
   4 -16  -6   73.44    5.71
   4 -16  -6   73.69    6.06
  -4 -16   5   -0.74    3.38
   4 -16  -5    4.27    3.23
   4 -16  -5    3.67    3.87
  -4 -16   4   68.82    6.11
   4 -16  -4   81.98    5.91
   4 -16  -4   86.85    6.80
  -4 -16   3   19.41    4.77
   4 -16  -3   18.12    4.82
  -4 -16   2  100.95    7.05
   4 -16  -2  102.04    6.85
  -4 -16   1    4.72    3.72
   4 -16  -1    4.12    3.77
  -4 -16   0   53.33    5.46
   4 -16   0   61.57    6.11
  -4 -16  -1    5.36    3.87
   4 -16   1   -1.09    3.53
  -4 -16  -2   62.76    5.91
   4 -16   2   77.36    6.41
  -4 -16  -3   15.54    4.77
   4 -16   3   24.53    5.16
  -4 -16  -4   65.74    6.31
   4 -16   4   84.96    6.85
  -4 -16  -5   12.96    4.67
   4 -18  -8   20.31    5.21
  -4 -18   7   76.96    6.80
   4 -18  -7   74.38    6.90
  -4 -18   6   25.87    5.56
   4 -18  -6   19.51    5.41
  -4 -18   5   74.48    6.70
   4 -18  -5   77.71    7.15
  -4 -18   4    0.45    3.53
   4 -18  -4    7.00    4.32
  -4 -18   3   51.79    6.75
   4 -18  -3   50.65    5.76
  -4 -18   2    0.30    4.12
   4 -18  -2    3.53    4.47
  -4 -18   1   54.17    7.25
   4 -18  -1   55.61    6.21
  -4 -18   0    8.49    4.77
   4 -18   0   11.57    4.82
  -4 -18  -1   54.67    6.21
   4 -18   1   57.80    6.01
  -4 -18  -2   -2.33    4.17
   4 -18   2    7.55    4.47
  -4 -18  -3   26.37    6.11
   4 -18   3   31.93    5.86
  -4 -18  -4   14.60    4.92
   5  -1 -16    7.85    4.62
   5   1 -16    6.41    4.67
   5   1 -16    9.09    4.67
   5  -1 -15   40.32    6.06
   5  -1 -15   35.60    5.76
   5   1 -15   40.91    6.21
   5   1 -15   40.57    6.06
   5  -1 -14   57.50    5.61
   5  -1 -14   43.50    5.26
   5   1 -14   47.32    5.46
   5   1 -14   51.44    5.46
   5  -1 -13   -0.05    3.28
   5  -1 -13   -2.58    2.53
   5   1 -13    1.94    3.28
   5   1 -13    5.41    3.38
   5  -1 -12    5.46    2.98
   5  -1 -12    2.93    3.18
   5   1 -12    0.05    3.18
   5   1 -12    3.48    3.08
   5  -1 -11  233.23    7.90
   5  -1 -11  208.45    7.80
   5   1 -11  238.59    8.34
   5   1 -11  196.38    7.25
   5  -1 -10   19.07    3.33
   5  -1 -10   13.70    3.43
   5   1 -10   20.26    3.53
   5   1 -10   19.61    3.38
  -5  -1   9   27.36    2.38
  -5   1   9   33.86    2.63
   5  -1  -9   35.11    3.38
   5  -1  -9   34.06    3.58
   5   1  -9   38.33    3.67
   5   1  -9   38.18    3.62
  -5  -1   8   26.71    2.38
  -5   1   8   31.03    2.38
   5  -1  -8   38.53    3.13
   5  -1  -8   36.94    3.18
   5   1  -8   33.76    2.98
   5   1  -8   34.36    2.93
  -5  -1   7  366.35    5.96
  -5   1   7  438.74    6.55
   5  -1  -7  457.22    7.75
   5  -1  -7  418.63    7.85
   5   1  -7  461.14    8.44
   5   1  -7  425.64    7.25
  -5  -1   6  277.22    5.26
  -5   1   6  329.55    5.71
   5  -1  -6  335.76    6.11
   5  -1  -6  326.18    6.41
   5   1  -6  319.03    6.55
   5   1  -6  327.77    5.76
  -5  -1   5   88.78    3.33
  -5   1   5  100.35    3.38
   5  -1  -5   99.11    3.23
   5  -1  -5  102.04    3.48
   5   1  -5  109.09    3.72
   5   1  -5   98.17    2.98
  -5  -1   4   14.15    1.79
  -5   1   4   15.49    1.74
   5  -1  -4   13.70    1.64
   5  -1  -4   15.54    1.84
   5   1  -4   15.34    1.84
   5   1  -4   13.80    1.44
  -5  -1   3  125.03    3.77
  -5   1   3  144.74    3.87
   5  -1  -3  148.47    3.67
   5   1  -3  133.22    3.77
  -5  -1   2 1085.24   10.23
  -5   1   2 1245.97   10.97
  -5  -1   1  602.50    7.70
  -5   1   1  672.86    8.04
  -5  -1   0 1893.21   14.40
  -5  -1   0 1701.99   13.01
  -5   1   0 1975.39   14.00
  -5  -1  -1 1040.65   11.62
  -5  -1  -1  937.67    9.58
  -5   1  -1 1070.20   12.07
  -5   1  -1 1115.88   10.48
  -5  -1  -2   24.48    2.63
  -5  -1  -2   21.20    2.18
  -5   1  -2   22.54    2.53
  -5   1  -2   27.96    2.38
  -5  -1  -3   24.38    3.33
  -5  -1  -3   18.22    2.28
  -5   1  -3   23.19    2.98
  -5   1  -3   19.86    2.14
  -5  -1  -4  125.48    5.76
  -5  -1  -4  115.74    3.82
  -5   1  -4  129.40    5.66
  -5   1  -4  130.94    3.92
  -5  -1  -5  143.45    6.55
  -5   1  -5  136.25    6.46
  -5  -1  -6   13.80    3.58
  -5   1  -6   16.09    3.62
  -5  -1  -7   39.18    4.92
  -5   1  -7   47.37    5.02
  -5  -1  -8   13.80    4.52
  -5   1  -8   10.82    4.17
  -5  -1  -9   -1.84    3.33
  -5   1  -9    3.38    3.43
  -5  -1 -10    0.05    3.87
  -5   1 -10    1.14    4.42
  -5  -1 -11   13.70    4.92
  -5   1 -11   18.32    5.66
   5  -3 -16   -2.23    4.02
   5   3 -16   10.18    4.97
   5  -3 -15   30.49    5.36
   5   3 -15   50.00    6.55
   5  -3 -14   39.28    6.06
   5   3 -14   44.84    6.11
   5  -3 -13    9.48    3.62
   5  -3 -13    1.64    3.43
   5   3 -13    0.99    2.98
   5   3 -13    2.18    3.33
   5  -3 -12   34.11    4.42
   5  -3 -12   30.09    4.72
   5   3 -12   39.13    4.87
   5   3 -12   30.93    4.57
   5  -3 -11   67.18    4.77
   5  -3 -11   58.05    5.06
   5   3 -11   63.86    5.21
   5   3 -11   61.62    4.72
   5  -3 -10   95.93    4.92
   5  -3 -10   74.28    5.02
   5   3 -10   92.26    5.51
   5   3 -10   80.94    4.67
  -5  -3   9    2.18    1.74
  -5   3   9    1.14    1.74
   5  -3  -9   -2.38    1.89
   5  -3  -9   -3.48    2.23
   5   3  -9   -1.19    2.33
   5   3  -9   -1.29    2.14
  -5  -3   8   81.68    3.38
  -5   3   8  107.75    3.72
   5  -3  -8  106.01    4.17
   5  -3  -8  103.08    4.92
   5   3  -8   99.61    4.77
   5   3  -8   95.29    3.92
  -5  -3   7    0.74    1.54
  -5   3   7    1.69    1.49
   5  -3  -7    0.74    1.39
   5  -3  -7    2.63    1.74
   5   3  -7    1.99    1.99
   5   3  -7    0.99    1.44
  -5  -3   6    1.19    1.29
  -5   3   6   -0.74    1.39
   5  -3  -6   -0.74    1.19
   5  -3  -6   -0.70    1.34
   5   3  -6    0.20    1.44
   5   3  -6   -0.10    1.09
  -5  -3   5   15.00    2.04
  -5   3   5   16.34    1.99
   5  -3  -5   15.74    1.64
   5  -3  -5   16.83    1.99
   5   3  -5   15.69    2.18
   5   3  -5   17.63    1.34
  -5  -3   4  127.86    4.07
  -5   3   4  171.95    4.47
  -5   3   4  178.75    4.57
   5  -3  -4  151.64    3.23
   5  -3  -4  168.33    4.57
   5   3  -4  150.80    4.47
  -5  -3   3  329.60    6.16
  -5   3   3  456.87    7.20
  -5   3   3  442.67    7.05
   5  -3  -3  456.62    7.20
   5   3  -3  423.10    7.00
  -5  -3   2 2147.49   12.51
  -5  -3   2 1713.02   13.90
  -5   3   2 2357.58   16.39
  -5   3   2 2330.81   16.29
  -5  -3   1  110.43    3.18
  -5  -3   1   94.74    3.58
  -5   3   1  127.61    3.92
  -5   3   1  124.78    3.87
  -5  -3   0  453.54    7.00
  -5  -3   0  399.86    6.85
  -5   3   0  559.55    7.94
  -5  -3  -1  787.56   10.13
  -5  -3  -1  755.09    9.33
  -5   3  -1 1020.59   10.77
  -5  -3  -2  189.73    5.81
  -5  -3  -2  187.20    4.92
  -5   3  -2  239.18    5.36
  -5  -3  -3    3.38    2.23
  -5  -3  -3    0.65    1.64
  -5   3  -3    2.23    1.89
  -5   3  -3   -0.15    1.49
  -5  -3  -4  203.73    7.00
  -5  -3  -4  221.11    5.36
  -5   3  -4  235.66    7.50
  -5   3  -4  271.31    5.76
  -5  -3  -5   46.13    4.32
  -5   3  -5   49.51    4.52
  -5  -3  -6   13.11    4.02
  -5   3  -6   12.96    3.72
  -5  -3  -7   38.58    4.57
  -5   3  -7   40.42    4.72
  -5  -3  -8   61.87    5.61
  -5   3  -8   60.83    5.56
  -5  -3  -9    0.45    3.62
  -5   3  -9    2.58    3.72
  -5  -3 -10   12.07    4.87
  -5   3 -10   10.82    4.77
  -5  -3 -11    8.79    5.31
  -5   3 -11    6.41    4.97
   5  -5 -16   11.92    4.72
   5   5 -16   21.25    5.86
   5  -5 -15   32.72    5.71
   5   5 -15   40.47    6.70
   5  -5 -14   81.78    6.70
   5   5 -14   78.60    6.95
   5  -5 -13   15.69    4.62
   5   5 -13   22.54    4.67
   5  -5 -12   64.30    5.56
   5   5 -12   69.57    5.91
   5  -5 -11  323.94   10.28
   5   5 -11  374.09   10.97
   5  -5 -10   -1.39    2.78
   5   5 -10    1.19    2.98
  -5  -5   9  103.23    4.22
  -5   5   9  111.57    4.47
   5  -5  -9  106.95    4.37
   5  -5  -9   95.73    5.51
   5   5  -9  106.31    5.56
   5   5  -9   96.58    4.37
  -5  -5   8  376.68    7.40
  -5   5   8  444.45    8.04
  -5   5   8  438.15    7.99
   5  -5  -8  401.40    6.85
   5  -5  -8  371.66    9.19
   5   5  -8  412.53    9.78
   5   5  -8  369.13    6.46
  -5  -5   7  235.46    5.86
  -5   5   7  278.96    6.41
  -5   5   7  289.98    6.60
   5  -5  -7  268.53    4.97
   5  -5  -7  258.25    7.35
   5   5  -7  270.42    7.45
   5   5  -7  255.77    4.67
  -5  -5   6  302.64    6.60
  -5   5   6  383.03    7.50
  -5   5   6  375.63    7.40
   5  -5  -6  329.21    4.67
   5  -5  -6  334.62    7.75
   5   5  -6  349.86    7.99
   5   5  -6  347.48    4.27
  -5  -5   5  872.42   10.97
  -5   5   5 1083.11   12.26
  -5   5   5 1096.61   12.36
   5  -5  -5  965.33    7.35
   5  -5  -5 1060.81   12.91
   5   5  -5 1043.53   12.76
  -5  -5   4 1202.77   12.91
   5  -5  -4 1488.38   14.70
   5  -5  -4 1572.40   14.80
   5   5  -4 1442.30   14.30
  -5  -5   3  575.94    5.26
   5  -5  -3  828.13   10.73
   5  -5  -3  856.98   10.92
   5   5  -3  735.48    9.88
  -5  -5   2  478.37    5.31
  -5  -5   2  507.96    8.49
   5  -5  -2  676.74    9.73
   5   5  -2  591.43    8.74
  -5  -5   1   18.97    1.94
  -5  -5   1   23.49    2.78
  -5   5   1   23.24    2.48
  -5   5   1   24.18    2.48
   5  -5  -1   22.49    2.53
  -5  -5   0  348.82    6.26
  -5  -5   0  374.99    7.40
  -5   5   0  477.37    8.14
  -5   5   0  474.10    8.14
  -5  -5  -1  658.66    9.63
  -5  -5  -1  737.41   10.28
  -5   5  -1  924.06   11.37
  -5   5  -1  929.97   11.42
  -5  -5  -2   51.34    3.67
  -5  -5  -2   65.25    3.72
  -5   5  -2   75.92    3.67
  -5   5  -2   76.77    3.72
  -5  -5  -3   10.68    2.88
  -5  -5  -3   12.02    2.23
  -5   5  -3   16.58    2.58
  -5   5  -3    8.39    2.58
  -5   5  -3   14.00    2.43
  -5  -5  -4  286.90    8.39
  -5  -5  -4  359.10    7.45
  -5   5  -4  355.52    9.19
  -5   5  -4  411.04    7.85
  -5  -5  -5  116.54    6.36
  -5   5  -5  141.37    6.55
  -5  -5  -6   -5.91    2.73
  -5   5  -6    1.34    2.88
  -5  -5  -7   75.37    6.01
  -5   5  -7   89.08    6.06
  -5  -5  -8   41.81    5.11
  -5   5  -8   49.95    5.02
  -5  -5  -9    0.55    4.27
  -5   5  -9    1.64    3.82
  -5  -5 -10   17.18    5.06
  -5   5 -10   27.26    5.66
  -5  -5 -11   32.28    7.05
  -5   5 -11   35.16    6.85
   5  -7 -15   17.18    5.16
   5   7 -15   11.87    5.41
   5  -7 -14   52.93    7.00
   5   7 -14   54.42    6.26
   5  -7 -13   44.79    6.16
   5   7 -13   42.65    5.11
   5  -7 -12   34.66    5.51
   5   7 -12   34.16    5.11
   5  -7 -11   20.36    4.57
   5   7 -11   28.20    4.82
   5  -7 -10    8.59    3.48
   5   7 -10    4.87    3.48
  -5  -7   9    9.14    2.48
  -5   7   9   10.73    2.83
  -5   7   9   11.37    2.73
   5  -7  -9    6.41    3.23
   5   7  -9    9.58    3.08
  -5  -7   8  546.05    9.88
  -5   7   8  607.37   10.48
  -5   7   8  589.00   10.33
   5  -7  -8  539.69   11.57
   5   7  -8  619.19   12.56
  -5  -7   7  247.77    6.90
   5  -7  -7  253.04    7.85
   5  -7  -7  271.41    7.15
   5   7  -7  266.10    7.90
  -5  -7   6  108.35    4.77
   5  -7  -6  113.96    5.16
   5  -7  -6  129.99    5.11
   5   7  -6  119.17    5.21
  -5  -7   5  655.78   10.73
   5  -7  -5  708.71   11.57
   5  -7  -5  776.09   11.67
   5   7  -5  719.74   11.42
  -5  -7   4  526.88    9.58
   5  -7  -4  611.59   10.33
   5  -7  -4  660.00   10.77
   5   7  -4  601.91   10.03
  -5  -7   3 1095.57   13.80
   5  -7  -3 1282.91   14.55
   5  -7  -3 1332.27   15.14
   5   7  -3 1266.28   14.00
  -5  -7   2  848.64    7.50
  -5  -7   2  899.29   12.51
   5  -7  -2 1126.90   14.00
   5   7  -2  988.37   12.12
  -5  -7   1   20.11    2.09
  -5  -7   1   24.73    2.98
   5  -7  -1   27.66    3.03
  -5  -7   0   52.88    3.08
  -5  -7   0   68.57    4.07
   5  -7   0   78.11    4.22
  -5  -7  -1  118.28    4.72
  -5  -7  -1  136.50    5.31
   5  -7   1  160.38    5.61
  -5  -7  -2  101.44    4.82
  -5  -7  -2  126.37    5.16
   5  -7   2  140.07    5.36
  -5  -7  -3   99.71    5.26
  -5  -7  -3  130.19    5.31
  -5   7  -3  142.41    5.36
  -5   7  -3  143.75    5.41
  -5  -7  -4  228.11    7.94
  -5  -7  -4  303.34    7.70
  -5   7  -4  338.24    7.94
  -5   7  -4  307.11    8.74
  -5   7  -4  336.95    7.90
  -5  -7  -5    4.07    3.33
  -5   7  -5    6.85    3.13
  -5  -7  -6   13.16    4.22
  -5   7  -6   25.92    4.32
  -5  -7  -7   67.78    6.21
  -5   7  -7   78.60    5.81
  -5  -7  -8   74.33    6.60
  -5   7  -8   80.09    6.36
  -5  -7  -9   21.55    5.71
  -5   7  -9   18.17    4.97
  -5  -7 -10    0.35    4.57
  -5   7 -10    8.99    4.82
  -5   7 -11   26.61    6.21
   5  -9 -14   13.80    5.26
   5   9 -14   17.28    5.66
   5  -9 -13   -0.35    3.87
   5   9 -13   -0.94    3.77
   5  -9 -12   16.09    4.77
   5   9 -12   21.00    4.77
   5  -9 -11   43.65    5.11
   5   9 -11   47.32    5.06
   5  -9 -10    1.49    3.28
   5   9 -10    4.02    3.28
  -5  -9   9   10.77    2.98
   5  -9  -9    8.19    3.18
   5  -9  -9   11.42    2.98
   5   9  -9    8.49    3.62
  -5  -9   8    2.53    2.38
   5  -9  -8   -4.42    2.48
   5  -9  -8    1.74    2.63
   5   9  -8   -1.29    2.48
  -5  -9   7    0.25    2.38
   5  -9  -7    0.10    2.33
   5  -9  -7    3.62    2.43
   5   9  -7    2.28    2.83
  -5  -9   6   15.00    2.98
   5  -9  -6   12.81    2.98
   5  -9  -6   12.66    2.88
   5   9  -6   13.51    2.98
  -5  -9   5  239.28    7.45
   5  -9  -5  262.52    7.85
   5  -9  -5  264.01    7.85
   5   9  -5  252.79    7.60
  -5  -9   4   34.66    3.38
   5  -9  -4   35.45    3.43
   5  -9  -4   40.82    3.77
   5   9  -4   40.87    3.72
  -5  -9   3   10.82    2.58
   5  -9  -3    9.73    2.33
   5  -9  -3    7.20    2.38
   5   9  -3    7.15    2.43
  -5  -9   2   52.63    4.07
   5  -9  -2   64.45    4.37
   5   9  -2   56.31    3.62
  -5  -9   1   19.17    2.28
  -5  -9   1   17.23    2.98
   5  -9  -1   20.11    3.33
  -5  -9   0   83.57    3.82
  -5  -9   0   89.43    4.82
   5  -9   0  109.88    5.36
  -5  -9  -1  276.62    7.05
  -5  -9  -1  328.71    8.74
   5  -9   1  377.62    9.29
  -5  -9  -2   46.18    3.97
  -5  -9  -2   58.94    4.32
   5  -9   2   65.44    4.77
  -5  -9  -3   -0.79    2.63
  -5  -9  -3   -0.10    2.33
   5  -9   3    3.77    2.43
  -5  -9  -4  114.95    6.26
  -5  -9  -4  145.59    6.16
  -5   9  -4  140.97    6.36
   5  -9   4  152.04    6.16
  -5  -9  -5  126.22    6.85
  -5   9  -5  139.08    6.65
  -5  -9  -6   41.71    5.76
  -5   9  -6   41.61    5.11
  -5  -9  -7   41.46    6.06
  -5   9  -7   45.43    5.16
  -5  -9  -8   17.38    5.31
  -5   9  -8   17.33    4.72
  -5  -9  -9    0.74    4.67
  -5   9  -9   -0.40    3.87
  -5  -9 -10   11.47    6.01
   5 -11 -13   15.09    5.16
   5  11 -13   12.71    5.51
   5 -11 -12    9.63    4.27
   5  11 -12    3.77    4.17
   5 -11 -11   15.79    4.82
   5  11 -11   17.58    4.87
   5 -11 -10   -1.04    2.73
   5  11 -10   -1.79    3.33
  -5 -11   9   24.53    3.92
   5 -11  -9   17.18    4.12
   5 -11  -9   24.78    4.52
   5  11  -9   19.32    4.27
  -5 -11   8  176.67    7.15
   5 -11  -8  162.92    7.45
   5 -11  -8  190.72    7.50
   5  11  -8  174.34    7.80
  -5 -11   7   26.12    3.82
   5 -11  -7   20.21    3.77
   5 -11  -7   33.76    4.32
   5  11  -7   30.69    4.47
  -5 -11   6    2.93    2.58
   5 -11  -6    8.04    3.08
   5 -11  -6    2.38    2.98
   5  11  -6    4.02    2.63
  -5 -11   5   34.41    3.87
   5 -11  -5   36.74    3.87
   5 -11  -5   45.73    4.47
   5  11  -5   35.11    4.17
  -5 -11   4   12.66    3.38
   5 -11  -4   14.35    3.18
   5 -11  -4   17.97    3.67
   5  11  -4   18.67    3.67
  -5 -11   3   87.39    5.46
   5 -11  -3   97.07    5.21
   5 -11  -3  104.47    5.91
   5  11  -3   89.38    4.82
  -5 -11   2  232.13    8.14
   5 -11  -2  256.31    8.39
   5  11  -2  247.63    7.25
  -5 -11   1   53.43    4.67
   5 -11  -1   66.54    5.06
  -5 -11   0   -1.44    2.09
   5 -11   0   -0.55    2.43
  -5 -11  -1   57.80    4.52
   5 -11   1   60.73    4.92
  -5 -11  -2   60.23    4.52
  -5 -11  -2   76.27    5.31
   5 -11   2   75.52    5.21
  -5 -11  -3    1.09    2.88
  -5 -11  -3    2.04    2.73
   5 -11   3    6.60    2.93
  -5 -11  -4   91.96    5.91
  -5 -11  -4  115.20    6.06
   5 -11   4  129.30    6.46
  -5 -11  -5    4.77    3.62
  -5  11  -5   10.68    3.43
  -5 -11  -6   -2.09    3.48
  -5  11  -6    2.73    3.23
  -5 -11  -7   27.21    5.66
  -5 -11  -8   14.40    4.97
  -5 -11  -9    7.65    5.26
   5 -13 -12   12.21    4.92
   5  13 -12    1.84    4.47
   5 -13 -11   43.99    5.16
   5  13 -11   53.87    6.01
   5 -13 -10   44.79    5.41
   5  13 -10   54.47    5.76
   5 -13  -9    7.94    3.82
   5 -13  -9   18.52    4.12
   5  13  -9   10.53    4.27
  -5 -13   8   11.22    3.43
   5 -13  -8   13.31    3.92
   5 -13  -8    5.76    3.43
   5  13  -8   14.10    3.92
  -5 -13   7    3.23    3.13
   5 -13  -7    2.33    3.13
   5 -13  -7    6.41    3.48
   5  13  -7    3.23    3.43
  -5 -13   6   17.48    3.82
   5 -13  -6   20.41    3.92
   5 -13  -6   20.66    4.12
   5  13  -6   17.58    4.07
  -5 -13   5  156.06    7.35
   5 -13  -5  154.18    7.00
   5 -13  -5  182.58    8.04
   5  13  -5  158.35    7.05
  -5 -13   4   19.81    3.97
   5 -13  -4   26.71    4.02
   5 -13  -4   29.49    4.62
   5  13  -4   26.22    4.12
  -5 -13   3    2.28    2.93
   5 -13  -3   -1.19    2.48
   5 -13  -3    2.88    3.33
   5  13  -3    1.74    2.93
  -5 -13   2   24.63    4.37
   5 -13  -2   20.90    4.37
  -5 -13   1   29.15    4.52
   5 -13  -1   22.94    4.27
  -5 -13   0  123.79    6.80
   5 -13   0  136.00    7.10
  -5 -13  -1   89.53    5.96
   5 -13   1   93.45    6.16
  -5 -13  -2   19.02    4.12
   5 -13   2   22.49    4.12
  -5 -13  -3    6.26    3.08
   5 -13   3    9.58    3.38
  -5 -13  -4   25.67    4.37
   5 -13   4   26.32    5.11
  -5  13  -5   55.12    5.21
  -5 -13  -6    7.60    4.27
  -5  13  -6   15.89    4.42
  -5 -13  -7   16.24    5.02
  -5  13  -7   22.44    5.11
  -5 -13  -8   12.31    5.02
  -5  13  -8   21.05    5.26
   5 -15 -11   14.10    4.87
   5  15 -11    5.91    4.57
   5 -15 -10   13.61    4.47
   5  15 -10    5.86    4.62
   5 -15  -9   40.17    4.97
   5 -15  -9   49.11    5.36
   5  15  -9   39.92    6.16
  -5 -15   8   62.22    5.81
   5 -15  -8   47.87    5.26
   5 -15  -8   64.15    6.01
   5  15  -8   52.93    5.96
  -5 -15   7   29.89    4.77
   5 -15  -7   27.46    4.57
   5 -15  -7   35.50    5.36
   5  15  -7   29.69    5.36
  -5 -15   6    6.11    3.53
   5 -15  -6    5.02    3.48
   5 -15  -6    7.20    3.72
   5  15  -6    7.15    3.92
  -5 -15   5   20.26    4.47
   5 -15  -5   20.26    4.07
   5 -15  -5   16.14    4.57
  -5 -15   4   19.96    4.47
   5 -15  -4   18.57    3.97
   5 -15  -4   20.06    4.67
  -5 -15   3   88.63    6.46
   5 -15  -3  113.36    7.20
  -5 -15   2   68.42    5.86
   5 -15  -2   75.52    6.21
  -5 -15   1   57.25    5.56
   5 -15  -1   61.52    5.81
  -5 -15   0    2.73    3.62
   5 -15   0    7.50    3.92
  -5 -15  -1   47.02    5.26
   5 -15   1   48.51    5.41
  -5 -15  -2   46.03    5.31
   5 -15   2   49.75    5.36
  -5 -15  -3   28.25    5.26
   5 -15   3   24.48    4.87
  -5 -15  -4   68.52    5.96
   5 -15   4   77.16    6.41
   5 -17 -10   55.96    6.16
   5 -17  -9   31.28    5.41
   5 -17  -9   57.85    6.46
  -5 -17   8   57.55    6.11
   5 -17  -8   43.84    6.06
   5 -17  -8   52.63    6.70
  -5 -17   7   50.50    6.06
   5 -17  -7   40.27    5.02
   5 -17  -7   50.25    6.50
  -5 -17   6   73.09    6.36
   5 -17  -6   82.33    6.16
   5 -17  -6   69.42    6.65
  -5 -17   5   70.66    6.26
   5 -17  -5   71.85    6.75
  -5 -17   4   65.94    6.21
   5 -17  -4   79.40    6.85
  -5 -17   3   25.62    4.87
   5 -17  -3   28.10    5.11
  -5 -17   2   43.89    6.11
   5 -17  -2   50.70    5.86
  -5 -17   1   29.44    5.51
   5 -17  -1   34.66    5.91
  -5 -17   0   54.42    6.11
   5 -17   0   59.83    6.16
  -5 -17  -1   47.07    5.41
   5 -17   1   53.58    5.96
  -5 -17  -2   13.41    5.11
   5 -17   2   26.56    5.11
  -5 -17  -3    8.74    4.62
   5 -17   3   15.59    4.72
  -5 -17  -4   34.91    6.41
  -5 -19   6    6.65    4.92
   5 -19  -6   11.87    5.41
  -5 -19   5   15.69    4.77
   5 -19  -5   20.61    5.51
  -5 -19   4   16.14    5.21
   5 -19  -4    7.55    4.52
  -5 -19   3   36.84    6.75
   5 -19  -3   40.52    6.70
  -5 -19   2   23.69    5.71
   5 -19  -2   25.37    5.86
  -5 -19   1    7.99    5.16
   5 -19  -1   15.59    5.51
  -5 -19   0   16.04    5.46
   5 -19   0   16.73    5.31
  -5 -19  -1   21.10    5.21
   5 -19   1   25.92    5.71
   6   0 -16   10.87    4.82
   6   0 -16    7.94    4.27
   6   0 -15    2.14    3.92
   6   0 -15    2.09    3.87
   6   0 -14  254.78    9.83
   6   0 -14  243.45    9.43
   6   0 -13   -0.89    2.98
   6   0 -13    5.31    3.23
   6   0 -12  212.52    8.09
   6   0 -12  181.39    7.35
   6   0 -11   -0.25    2.48
   6   0 -11   -2.83    2.43
   6   0 -10  112.22    5.51
   6   0 -10  101.20    5.06
  -6   0   9    2.14    1.64
   6   0  -9   -1.74    1.64
   6   0  -9   -1.24    1.89
  -6   0   8 1552.29   13.21
   6   0  -8 1748.57   16.73
   6   0  -8 1652.84   15.74
  -6   0   7    0.35    1.39
   6   0  -7   -0.05    1.59
   6   0  -7    0.84    1.44
  -6   0   6    6.46    1.79
   6   0  -6   10.63    2.04
   6   0  -6    9.93    1.79
  -6   0   5    0.05    1.34
   6   0  -5    1.84    1.39
   6   0  -5   -0.89    0.99
  -6   0   4   35.50    2.48
   6   0  -4   35.45    2.43
   6   0  -4   38.68    2.18
  -6   0   3   -0.35    1.44
  -6   0   2 1236.54   11.82
  -6   0   1   -0.70    1.39
  -6   0   0    7.30    1.84
  -6   0  -1    0.30    1.39
  -6   0  -1    0.50    1.59
  -6   0  -2 1023.47   13.61
  -6   0  -2 1032.76   10.92
  -6   0  -3   -2.53    1.64
  -6   0  -3   -1.49    1.49
  -6   0  -4   37.74    4.42
  -6   0  -5    1.19    2.88
  -6   0  -6    5.41    3.23
  -6   0  -7    0.10    3.33
  -6   0  -8   16.98    4.77
  -6   0  -9   -0.05    3.58
  -6   0 -10   48.66    6.06
   6  -2 -17   15.54    5.21
   6   2 -17   15.44    5.31
   6  -2 -16   10.58    4.52
   6   2 -16    3.18    4.52
   6  -2 -15  103.43    7.25
   6   2 -15  121.40    7.55
   6  -2 -14   -0.45    3.43
   6  -2 -14   -3.97    3.13
   6   2 -14    0.84    3.23
   6   2 -14   -0.89    3.23
   6  -2 -13   20.26    4.27
   6  -2 -13   12.91    4.07
   6   2 -13   17.23    3.97
   6   2 -13   17.73    4.12
   6  -2 -12    3.82    2.83
   6  -2 -12   -0.99    2.53
   6   2 -12    1.09    3.03
   6   2 -12    4.17    2.93
   6  -2 -11  747.94   12.91
   6  -2 -11  682.84   13.31
   6   2 -11  757.42   14.25
   6   2 -11  673.61   11.97
   6  -2 -10    1.79    2.38
   6  -2 -10   -2.48    2.38
   6   2 -10    1.84    2.73
   6   2 -10    0.45    2.43
  -6  -2   9   55.51    3.13
  -6   2   9   75.47    3.58
   6  -2  -9   71.45    4.02
   6  -2  -9   68.08    4.17
   6   2  -9   77.01    4.77
   6   2  -9   76.47    3.87
  -6  -2   8    1.94    1.79
  -6   2   8    4.12    1.74
   6  -2  -8    4.67    1.89
   6  -2  -8    4.37    2.14
   6   2  -8    5.11    2.28
   6   2  -8    3.62    1.89
  -6  -2   7  554.14    8.24
  -6   2   7  733.89    9.43
   6  -2  -7  693.97    9.14
   6  -2  -7  713.78   10.53
   6   2  -7  682.25   10.58
   6   2  -7  711.39    8.64
  -6  -2   6   12.71    2.04
  -6   2   6   15.54    2.23
   6  -2  -6   14.00    1.94
   6  -2  -6   15.19    2.23
   6   2  -6   14.05    2.38
   6   2  -6   14.75    1.79
  -6  -2   5  720.58    9.29
  -6   2   5  930.52   10.53
   6  -2  -5  850.92    8.79
   6  -2  -5  921.73   10.63
   6   2  -5  874.81   10.73
   6   2  -5  956.49    8.39
  -6  -2   4   63.81    3.28
  -6   2   4   77.06    3.43
   6  -2  -4   77.16    3.28
   6   2  -4   71.95    3.28
  -6  -2   3   92.46    3.62
  -6   2   3  112.57    3.97
  -6  -2   2  118.13    4.12
  -6   2   2  152.39    4.52
  -6  -2   1   47.27    2.58
  -6  -2   1   44.14    2.68
  -6   2   1   53.53    2.98
  -6  -2   0   26.37    2.48
  -6  -2   0   22.39    2.38
  -6   2   0   27.36    2.53
  -6  -2  -1 1116.03   13.01
  -6  -2  -1  975.90   10.97
  -6   2  -1 1259.13   12.36
  -6  -2  -2   10.58    2.58
  -6  -2  -2   11.57    2.18
  -6   2  -2    7.50    2.33
  -6   2  -2   10.43    2.18
  -6  -2  -3   13.61    2.98
  -6  -2  -3   14.25    2.38
  -6   2  -3   16.19    3.23
  -6   2  -3   15.59    2.53
  -6  -2  -4    9.33    3.23
  -6  -2  -4   14.20    2.58
  -6   2  -4   13.85    3.43
  -6  -2  -5   30.64    4.62
  -6   2  -5   35.11    4.67
  -6  -2  -6   -0.89    3.18
  -6   2  -6   -3.18    2.83
  -6  -2  -7  103.28    6.85
  -6   2  -7  107.80    6.75
  -6  -2  -8   -0.99    3.23
  -6   2  -8    0.40    3.08
  -6  -2  -9    3.18    3.82
  -6   2  -9    3.82    4.32
  -6  -2 -10   -3.33    4.32
  -6   2 -10   -4.17    4.57
  -6   2 -11   62.02    8.34
   6  -4 -16    8.99    4.77
   6   4 -16   -0.89    4.87
   6  -4 -15    4.37    3.87
   6   4 -15    0.25    4.27
   6  -4 -14  165.00    8.54
   6   4 -14  193.06    9.09
   6  -4 -13   23.73    4.82
   6   4 -13   26.37    4.92
   6  -4 -12  296.24   10.03
   6   4 -12  289.63    9.93
   6  -4 -11    2.98    2.68
   6  -4 -11    5.02    3.18
   6   4 -11   -0.20    2.78
   6   4 -11    3.82    2.68
   6  -4 -10  156.21    5.66
   6  -4 -10  153.63    6.75
   6   4 -10  156.36    6.95
   6   4 -10  143.95    5.26
  -6  -4   9   32.92    2.98
  -6   4   9   42.40    3.28
   6  -4  -9   41.11    3.28
   6  -4  -9   35.65    3.97
   6   4  -9   37.74    3.87
   6   4  -9   42.06    3.13
  -6  -4   8 1250.64   13.16
  -6   4   8 1654.72   15.29
   6  -4  -8 1573.29   13.65
   6  -4  -8 1494.09   17.33
   6   4  -8 1589.97   18.02
   6   4  -8 1541.21   12.71
  -6  -4   7   44.19    3.08
  -6   4   7   67.83    3.62
   6  -4  -7   55.86    2.88
   6  -4  -7   62.66    3.97
   6   4  -7   61.47    4.07
   6   4  -7   62.66    2.63
  -6  -4   6   90.47    3.87
  -6   4   6  120.41    4.42
  -6   4   6  121.90    4.42
   6  -4  -6  111.32    3.23
   6  -4  -6  115.40    4.67
   6   4  -6  116.49    4.72
   6   4  -6  131.14    2.83
  -6  -4   5   59.29    3.38
  -6   4   5   74.43    3.53
  -6   4   5   77.51    3.53
   6  -4  -5   76.57    3.62
   6   4  -5   74.98    3.87
  -6  -4   4  557.07    8.84
  -6   4   4  732.05   10.08
  -6   4   4  720.83   10.03
   6  -4  -4  752.41   10.33
   6   4  -4  685.18    9.88
  -6  -4   3  114.45    2.73
  -6  -4   3   99.06    3.97
  -6   4   3  127.21    4.37
  -6   4   3  134.31    4.47
   6  -4  -3  122.00    4.27
   6   4  -3  120.81    4.42
  -6  -4   2 1610.78   11.52
  -6  -4   2 1373.58   13.80
  -6   4   2 1866.50   16.14
  -6   4   2 1841.72   15.99
  -6  -4   1  108.20    3.62
  -6  -4   1   93.85    4.07
  -6   4   1  130.84    4.42
  -6   4   1  136.95    4.52
  -6  -4   0  651.66    9.19
  -6  -4   0  614.37    9.38
  -6   4   0  849.53   10.92
  -6  -4  -1    0.45    1.79
  -6  -4  -1    1.54    1.94
  -6   4  -1    3.53    1.79
  -6  -4  -2  254.78    7.10
  -6  -4  -2  274.89    6.55
  -6   4  -2  342.56    7.15
  -6  -4  -3   54.22    4.32
  -6  -4  -3   63.06    3.72
  -6   4  -3   60.93    4.22
  -6   4  -3   67.38    3.72
  -6  -4  -4  584.63   12.17
  -6  -4  -4  687.61   10.03
  -6   4  -4  695.90   13.16
  -6   4  -4  763.03   10.48
  -6  -4  -5   14.50    3.77
  -6   4  -5   17.48    3.92
  -6  -4  -6   35.40    4.37
  -6   4  -6   40.52    4.57
  -6  -4  -7   -1.29    2.98
  -6   4  -7    1.99    3.53
  -6  -4  -8   52.73    6.60
  -6   4  -8   44.24    5.06
  -6  -4  -9   -3.18    4.02
  -6   4  -9   -2.98    3.82
  -6  -4 -10   52.14    7.60
  -6   4 -10   53.78    7.50
  -6   4 -11   16.04    6.06
   6  -6 -16   12.21    4.32
   6   6 -16    8.89    5.06
   6  -6 -15  125.77    8.34
   6   6 -15  130.44    8.49
   6  -6 -14   -2.28    3.77
   6   6 -14    1.04    4.17
   6  -6 -13   10.68    4.22
   6   6 -13    8.29    3.97
   6  -6 -12    0.79    3.43
   6   6 -12   -1.74    2.88
   6  -6 -11 1365.24   20.61
   6   6 -11 1553.48   22.10
   6  -6 -10  168.77    7.25
   6   6 -10  176.42    7.55
  -6  -6   9  763.98   11.42
  -6   6   9  894.12   12.56
  -6   6   9  890.10   12.51
   6  -6  -9  795.11   14.30
   6   6  -9  826.39   14.70
  -6  -6   8    1.39    2.09
  -6   6   8   -0.25    2.09
  -6   6   8   -2.28    1.99
   6  -6  -8   -1.09    1.94
   6   6  -8   -2.83    2.04
  -6  -6   7  963.54   12.76
  -6   6   7 1171.54   14.15
  -6   6   7 1172.28   14.15
   6  -6  -7 1102.57   15.19
   6   6  -7 1121.44   15.29
  -6  -6   6   17.08    2.68
  -6   6   6   16.88    2.73
  -6   6   6   16.19    2.53
   6  -6  -6   17.63    2.83
   6   6  -6   17.78    2.88
  -6  -6   5 1841.82   17.48
  -6   6   5 2385.14   20.01
  -6   6   5 2374.26   19.96
   6  -6  -5 2300.38   20.31
   6   6  -5 2081.65   19.02
  -6  -6   4   41.76    3.48
  -6   6   4   52.39    3.53
  -6   6   4   52.88    3.53
   6  -6  -4   48.31    3.43
   6   6  -4   44.69    3.48
  -6  -6   3  405.08    4.52
  -6  -6   3  447.98    8.74
  -6   6   3  574.99    9.88
  -6   6   3  577.63    9.93
   6  -6  -3  555.23    9.58
   6   6  -3  509.85    8.99
  -6  -6   2   56.56    2.53
  -6  -6   2   59.83    3.67
  -6   6   2   85.80    4.12
  -6   6   2   83.72    4.17
  -6  -6   1  518.89    7.45
  -6  -6   1  554.19    9.78
  -6   6   1  714.67   11.02
  -6   6   1  717.06   11.02
  -6  -6   0   45.88    3.23
  -6  -6   0   53.63    3.72
  -6   6   0   62.81    3.72
  -6   6   0   59.93    3.67
  -6  -6  -1  295.29    7.15
  -6  -6  -1  347.98    7.99
  -6   6  -1  418.14    8.59
  -6   6  -1  415.65    8.54
  -6  -6  -2    1.74    2.48
  -6  -6  -2    1.44    2.18
  -6   6  -2    1.04    1.94
  -6   6  -2    1.09    1.94
  -6  -6  -3   45.04    3.92
  -6  -6  -3   56.31    3.92
  -6   6  -3   71.65    4.17
  -6   6  -3   66.88    4.62
  -6   6  -3   65.54    4.07
  -6  -6  -4    3.67    3.23
  -6  -6  -4    6.36    2.43
  -6   6  -4    3.28    3.03
  -6   6  -4    3.62    2.58
  -6  -6  -5  158.05    7.25
  -6   6  -5  208.60    8.19
  -6  -6  -6   49.26    5.96
  -6   6  -6   55.22    5.21
  -6  -6  -7  149.76    8.24
  -6   6  -7  171.60    8.29
  -6  -6  -8   -0.25    4.22
  -6   6  -8    1.84    3.33
  -6  -6  -9    8.29    5.21
  -6   6  -9    8.89    4.72
  -6  -6 -10    5.91    4.87
  -6   6 -10    1.04    4.82
   6  -8 -15    4.52    4.22
   6   8 -15    1.49    4.77
   6  -8 -14   61.37    6.31
   6   8 -14   53.23    6.26
   6  -8 -13    9.88    4.22
   6   8 -13   16.29    5.02
   6  -8 -12   75.77    6.26
   6   8 -12   83.27    6.31
   6  -8 -11   -1.64    2.68
   6   8 -11   -1.69    3.33
   6  -8 -10  107.95    6.41
   6   8 -10  108.20    6.60
  -6  -8   9    0.15    2.43
  -6   8   9    5.02    2.58
  -6   8   9    3.23    2.53
   6  -8  -9    0.15    2.68
   6   8  -9    4.32    2.93
  -6  -8   8  327.82    8.44
  -6   8   8  378.17    9.09
  -6   8   8  362.72    8.94
   6  -8  -8  340.88    9.73
   6   8  -8  345.84    9.68
  -6  -8   7   40.42    3.72
   6  -8  -7   40.87    4.02
   6  -8  -7   45.58    4.07
   6   8  -7   42.21    4.27
  -6  -8   6  123.94    5.56
   6  -8  -6  130.64    5.86
   6  -8  -6  140.52    5.76
   6   8  -6  133.67    5.81
  -6  -8   5   72.69    4.32
   6  -8  -5   79.45    4.52
   6  -8  -5   82.97    4.52
   6   8  -5   87.49    4.92
  -6  -8   4   11.37    2.63
   6  -8  -4   14.30    2.83
   6  -8  -4   14.90    2.98
   6   8  -4   11.82    2.78
  -6  -8   3   34.66    3.58
   6  -8  -3   32.32    3.18
   6  -8  -3   35.75    3.38
   6   8  -3   32.08    3.23
  -6  -8   2  500.56    6.50
  -6  -8   2  545.55   10.77
   6  -8  -2  617.05   11.37
  -6  -8   1  128.31    4.22
  -6  -8   1  148.37    6.06
   6  -8  -1  179.50    6.46
  -6  -8   0  127.86    4.77
  -6  -8   0  141.81    5.91
   6  -8   0  165.15    6.26
  -6  -8  -1    8.94    2.88
  -6  -8  -1    9.98    2.78
   6  -8   1   12.31    2.98
  -6  -8  -2  100.45    5.26
  -6  -8  -2  128.11    5.71
  -6   8  -2  137.14    5.71
  -6   8  -2  139.13    5.71
  -6  -8  -3   79.20    5.41
  -6  -8  -3   98.22    5.26
  -6   8  -3  116.14    5.41
  -6   8  -3  110.13    5.31
  -6  -8  -4  334.37    9.98
  -6  -8  -4  423.15    9.73
  -6   8  -4  483.13   10.28
  -6   8  -4  421.91   10.87
  -6   8  -4  487.75   10.33
  -6  -8  -5   -0.84    3.28
  -6   8  -5    0.60    2.88
  -6  -8  -6   47.32    5.96
  -6   8  -6   49.26    5.11
  -6  -8  -7   -2.98    3.97
  -6   8  -7    0.35    3.43
  -6  -8  -8   23.73    5.41
  -6   8  -8   29.05    5.66
  -6  -8  -9    2.43    5.06
  -6   8  -9   11.72    4.87
  -6   8 -10   44.59    6.80
   6 -10 -14   -2.18    4.17
   6  10 -14   -1.19    4.77
   6 -10 -13   -0.25    3.72
   6  10 -13    3.82    3.82
   6 -10 -12    0.10    3.58
   6  10 -12    2.58    3.48
   6 -10 -11   56.16    5.31
   6  10 -11   67.18    5.86
   6 -10 -10   97.52    6.31
   6  10 -10  100.95    6.60
  -6 -10   9   47.72    4.17
   6 -10  -9   47.42    4.82
   6 -10  -9   49.80    4.62
   6  10  -9   41.46    4.82
  -6 -10   8   -0.99    2.28
   6 -10  -8   -2.48    2.09
   6 -10  -8    0.55    2.58
   6  10  -8    0.70    3.03
  -6 -10   7    0.15    2.33
   6 -10  -7   -1.64    2.38
   6 -10  -7    0.15    2.48
   6  10  -7   -0.70    2.88
  -6 -10   6    0.10    2.53
   6 -10  -6    1.74    2.63
   6 -10  -6    2.53    2.68
   6  10  -6    0.94    2.68
  -6 -10   5  186.75    7.20
   6 -10  -5  203.23    7.25
   6 -10  -5  217.78    7.70
   6  10  -5  184.56    7.00
  -6 -10   4   40.37    4.07
   6 -10  -4   41.76    3.87
   6 -10  -4   46.97    4.37
   6  10  -4   45.23    3.97
  -6 -10   3   44.59    4.17
   6 -10  -3   41.16    3.77
   6 -10  -3   44.84    4.02
   6  10  -3   39.57    3.67
  -6 -10   2   77.36    4.87
   6 -10  -2   84.91    5.02
  -6 -10   1   35.11    3.97
   6 -10  -1   34.46    4.02
  -6 -10   0   43.10    4.22
   6 -10   0   44.49    4.37
  -6 -10  -1  233.13    7.05
  -6 -10  -1  280.00    8.74
   6 -10   1  314.56    9.24
  -6 -10  -2    0.70    2.88
  -6 -10  -2    1.79    2.73
   6 -10   2    3.92    3.03
  -6 -10  -3   36.40    4.62
  -6 -10  -3   37.74    4.37
  -6  10  -3   48.91    4.32
  -6  10  -3   42.45    4.22
   6 -10   3   44.39    4.27
  -6 -10  -4   -1.44    3.43
  -6 -10  -4    3.38    2.98
  -6  10  -4   -1.14    2.78
  -6  10  -4    0.84    2.68
  -6  10  -4    5.91    2.73
  -6 -10  -5    7.85    3.92
  -6  10  -5    8.34    3.62
  -6 -10  -6   20.56    5.06
  -6  10  -6   24.48    4.87
  -6 -10  -7   31.58    5.86
  -6  10  -7   40.47    5.96
  -6 -10  -8    3.77    4.72
  -6  10  -8   -2.58    3.72
  -6 -10  -9    5.16    5.26
   6 -12 -13   15.14    5.71
   6  12 -13   21.30    5.66
   6 -12 -12   36.40    6.16
   6  12 -12   45.78    6.31
   6 -12 -11    0.60    3.87
   6  12 -11   -3.33    3.67
   6 -12 -10   12.51    4.17
   6  12 -10    7.55    3.92
  -6 -12   9    0.65    2.58
   6 -12  -9    1.84    2.83
   6 -12  -9    3.62    3.43
   6  12  -9   -6.06    3.08
  -6 -12   8  147.67    7.00
   6 -12  -8  145.64    7.40
   6 -12  -8  178.41    7.85
   6  12  -8  147.67    7.50
  -6 -12   7   71.85    5.21
   6 -12  -7   79.84    5.46
   6 -12  -7   86.75    5.81
   6  12  -7   78.21    5.71
  -6 -12   6   66.39    5.11
   6 -12  -6   74.13    5.26
   6 -12  -6   76.81    5.56
   6  12  -6   78.30    5.56
  -6 -12   5   42.26    4.47
   6 -12  -5   41.61    3.97
   6 -12  -5   49.51    4.82
   6  12  -5   45.33    4.62
  -6 -12   4    6.85    3.13
   6 -12  -4    5.26    2.88
   6 -12  -4    0.70    3.18
   6  12  -4    1.99    2.93
  -6 -12   3    9.93    3.38
   6 -12  -3   10.38    3.18
   6  12  -3    6.80    2.93
  -6 -12   2   84.31    5.66
   6 -12  -2   86.10    5.61
  -6 -12   1   -0.25    2.93
   6 -12  -1    0.89    2.78
  -6 -12   0    3.62    3.08
   6 -12   0    3.62    3.28
  -6 -12  -1    1.89    2.78
   6 -12   1   -3.43    2.83
  -6 -12  -2   49.60    4.82
   6 -12   2   51.39    5.02
  -6 -12  -3   55.07    5.06
   6 -12   3   59.73    5.26
  -6 -12  -4   31.68    4.97
  -6 -12  -4   37.54    4.52
  -6 -12  -5    6.11    4.12
  -6  12  -5    9.68    3.43
  -6 -12  -6    2.78    4.32
  -6 -12  -7   -1.89    4.02
  -6 -12  -8   11.42    5.02
   6 -14 -12    7.15    4.22
   6  14 -12    1.49    4.22
   6 -14 -11   28.80    5.71
   6  14 -11   30.64    5.76
   6 -14 -10   19.71    4.67
   6  14 -10   22.34    5.16
  -6 -14   9   22.15    4.47
   6 -14  -9   17.58    4.72
   6 -14  -9   21.05    4.57
   6  14  -9   17.78    4.77
  -6 -14   8    3.13    3.33
   6 -14  -8    0.40    2.88
   6 -14  -8    9.83    3.67
   6  14  -8    1.39    3.77
  -6 -14   7   39.13    5.21
   6 -14  -7   28.75    4.62
   6 -14  -7   39.67    5.56
   6  14  -7   43.05    5.06
  -6 -14   6    6.01    3.08
   6 -14  -6    9.48    3.48
   6 -14  -6   13.80    3.82
   6  14  -6    8.79    3.67
  -6 -14   5   50.15    5.11
   6 -14  -5   54.52    4.87
   6 -14  -5   51.54    5.02
   6  14  -5   50.25    4.87
  -6 -14   4   25.08    4.67
   6 -14  -4   28.90    4.37
   6 -14  -4   32.28    4.97
   6  14  -4   26.22    4.37
  -6 -14   3   79.65    6.01
   6 -14  -3   84.61    6.01
  -6 -14   2   36.10    5.26
   6 -14  -2   34.81    5.26
  -6 -14   1   18.57    4.32
   6 -14  -1   25.57    4.67
  -6 -14   0   27.51    4.77
   6 -14   0   24.73    4.32
  -6 -14  -1  143.90    7.70
   6 -14   1  151.49    7.90
  -6 -14  -2    4.87    3.67
   6 -14   2    9.78    4.02
  -6 -14  -3   44.34    5.21
   6 -14   3   50.90    5.41
  -6 -14  -4    9.63    4.42
   6  16 -11    8.69    5.26
   6 -16 -10   54.87    6.11
   6  16 -10   55.71    7.25
  -6 -16   9   13.31    4.32
   6 -16  -9   13.36    4.32
   6 -16  -9    1.79    4.27
   6  16  -9    1.19    4.67
  -6 -16   8   95.19    6.95
   6 -16  -8   74.93    6.06
   6 -16  -8   96.18    7.10
   6  16  -8   80.04    6.80
  -6 -16   7   20.85    4.82
   6 -16  -7   23.29    4.52
   6 -16  -7   36.30    5.76
  -6 -16   6   81.48    6.55
   6 -16  -6   84.56    6.16
   6 -16  -6   93.10    7.05
  -6 -16   5    8.24    4.02
   6 -16  -5   10.43    3.62
   6 -16  -5   12.81    4.22
  -6 -16   4   67.48    6.16
   6 -16  -4   80.59    6.26
  -6 -16   3    0.79    3.48
   6 -16  -3    2.73    4.02
  -6 -16   2   97.87    7.00
   6 -16  -2  122.40    7.85
  -6 -16   1   15.59    4.12
   6 -16  -1    9.04    4.42
  -6 -16   0   79.15    6.70
   6 -16   0   93.90    6.70
  -6 -16  -1   -0.25    3.53
   6 -16   1    5.46    4.07
  -6 -16  -2   38.04    5.81
   6 -16   2   46.43    6.50
  -6 -16  -3   32.23    5.46
   6 -16   3   39.97    5.66
  -6 -16  -4   69.22    6.55
   6 -18  -9   62.02    6.31
   6 -18  -9   83.07    7.65
  -6 -18   8   16.68    4.87
   6 -18  -8   17.63    5.02
   6 -18  -8   21.90    5.41
  -6 -18   7   50.15    5.86
   6 -18  -7   57.60    6.80
  -6 -18   6    1.99    4.37
   6 -18  -6   11.17    4.37
  -6 -18   5   47.57    5.91
   6 -18  -5   61.47    6.41
  -6 -18   4    9.58    4.47
   6 -18  -4   14.00    4.67
  -6 -18   3   56.90    6.16
   6 -18  -3   51.44    6.36
  -6 -18   2    0.79    4.12
   6 -18  -2    4.82    4.57
  -6 -18   1   43.60    6.70
   6 -18  -1   52.09    6.21
  -6 -18   0   15.64    5.21
   6 -18   0   25.87    5.66
  -6 -18  -1   40.52    6.36
   6 -18   1   36.00    6.01
  -6 -18  -2   13.31    4.82
   6 -18   2   25.92    5.46
  -6 -18  -3   55.36    6.50
   6 -18   3   56.95    6.65
   7  -1 -17   11.67    4.82
   7   1 -17    5.11    4.87
   7  -1 -16   13.95    4.87
   7   1 -16   18.52    5.21
   7  -1 -15   56.51    6.26
   7  -1 -15   52.78    5.51
   7   1 -15   54.87    6.11
   7   1 -15   49.65    5.11
   7  -1 -14    0.89    3.82
   7  -1 -14   -3.92    2.98
   7   1 -14   -0.74    3.18
   7   1 -14    0.40    3.08
   7  -1 -13    3.03    3.28
   7  -1 -13    4.62    3.23
   7   1 -13   -1.24    3.18
   7   1 -13    4.47    3.08
   7  -1 -12  233.87    8.19
   7  -1 -12  224.88    8.14
   7   1 -12  235.71    8.59
   7   1 -12  212.97    7.55
   7  -1 -11    5.16    2.78
   7  -1 -11    3.58    2.73
   7   1 -11    4.62    2.98
   7   1 -11    7.70    2.93
  -7  -1  10    5.06    2.23
  -7   1  10    4.47    2.14
   7  -1 -10    7.05    2.58
   7  -1 -10    3.08    2.43
   7   1 -10    4.37    2.78
   7   1 -10    5.76    2.43
  -7  -1   9  326.72    6.80
  -7   1   9  365.65    7.15
   7  -1  -9  398.77    8.44
   7  -1  -9  386.36    8.59
   7   1  -9  386.66    8.89
   7   1  -9  403.89    8.09
  -7  -1   8   55.61    3.43
  -7   1   8   67.38    3.67
   7  -1  -8   64.05    3.62
   7  -1  -8   69.02    3.77
   7   1  -8   65.54    3.97
   7   1  -8   61.37    3.33
  -7  -1   7   36.30    2.88
  -7   1   7   38.48    2.93
   7  -1  -7   37.74    2.88
   7  -1  -7   46.03    3.03
   7   1  -7   38.83    3.23
   7   1  -7   47.77    2.78
  -7  -1   6  526.53    8.44
  -7   1   6  592.13    8.94
   7  -1  -6  571.47    8.34
   7  -1  -6  595.95    8.79
   7   1  -6  582.49    9.14
   7   1  -6  614.92    7.94
  -7  -1   5  978.78   11.42
  -7   1   5 1075.11   11.92
   7  -1  -5 1002.07   10.68
   7  -1  -5 1104.80   11.52
   7   1  -5 1032.01   11.67
   7   1  -5 1159.27   10.53
  -7  -1   4   44.79    2.88
  -7   1   4   46.03    3.03
   7   1  -4   46.97    2.98
  -7  -1   3  350.21    6.90
  -7   1   3  393.81    7.25
  -7  -1   2   74.73    3.53
  -7   1   2   88.09    3.82
  -7  -1   1  195.98    5.41
  -7   1   1  209.54    5.51
  -7  -1   0   23.59    2.88
  -7  -1   0   20.51    2.53
  -7   1   0   25.27    2.58
  -7  -1  -1  176.72    5.96
  -7  -1  -1  164.80    5.16
  -7   1  -1  179.30    6.06
  -7   1  -1  183.87    5.26
  -7  -1  -2  590.88   11.12
  -7  -1  -2  537.85    8.69
  -7   1  -2  611.74   11.42
  -7   1  -2  606.92    9.19
  -7  -1  -3    7.65    3.03
  -7  -1  -3    7.10    2.48
  -7   1  -3    7.60    3.03
  -7   1  -3    7.05    2.23
  -7  -1  -4  147.08    6.95
  -7   1  -4  138.34    6.50
  -7  -1  -5    0.55    3.03
  -7   1  -5    0.65    3.03
  -7  -1  -6    4.67    3.72
  -7   1  -6    7.50    3.67
  -7  -1  -7   64.15    6.16
  -7   1  -7   66.49    5.76
  -7  -1  -8    2.23    4.27
  -7   1  -8    6.80    4.27
  -7  -1  -9    5.61    4.77
  -7   1  -9   11.17    4.87
  -7  -1 -10   18.42    6.06
  -7   1 -10   16.73    5.76
   7  -3 -17   12.07    4.97
   7   3 -17    7.80    5.56
   7  -3 -16   13.56    4.47
   7   3 -16   11.62    5.11
   7  -3 -15   57.65    5.96
   7   3 -15   52.98    5.96
   7  -3 -14    9.38    4.02
   7   3 -14   13.36    4.32
   7  -3 -13   -1.94    3.18
   7   3 -13    0.65    3.43
   7  -3 -12  352.49    9.38
   7  -3 -12  345.25   10.33
   7   3 -12  374.79   10.97
   7   3 -12  334.52    8.84
   7  -3 -11   38.18    3.72
   7  -3 -11   33.27    3.82
   7   3 -11   43.25    4.97
   7   3 -11   32.57    3.38
  -7  -3  10    1.74    1.99
  -7   3  10   -0.94    2.09
   7  -3 -10    0.79    2.33
   7  -3 -10    2.48    2.28
   7   3 -10    0.84    2.48
   7   3 -10    2.63    2.23
  -7  -3   9  278.06    6.55
  -7   3   9  358.70    7.45
   7  -3  -9  355.67    7.55
   7  -3  -9  361.18    8.84
   7   3  -9  361.23    9.14
   7   3  -9  374.54    7.20
  -7  -3   8  104.37    4.47
  -7   3   8  134.22    4.92
   7  -3  -8  136.25    4.57
   7  -3  -8  130.09    5.21
   7   3  -8  140.62    4.12
  -7  -3   7   62.42    3.67
  -7   3   7   85.16    3.92
   7  -3  -7   77.36    3.43
   7  -3  -7   83.97    4.22
   7   3  -7   75.18    4.12
   7   3  -7   83.87    2.98
  -7  -3   6  473.05    8.39
  -7   3   6  612.29    9.48
   7  -3  -6  563.13    7.55
   7  -3  -6  599.97    9.63
   7   3  -6  569.48    9.73
   7   3  -6  643.82    6.95
  -7  -3   5  393.71    7.75
  -7   3   5  529.76    8.79
   7  -3  -5  520.72    8.79
   7   3  -5  482.49    8.64
  -7  -3   4    4.82    1.74
  -7   3   4   10.97    2.04
   7  -3  -4    6.01    1.79
   7   3  -4    4.57    1.89
  -7  -3   3  298.22    6.70
  -7   3   3  403.79    7.75
  -7  -3   2  108.39    3.62
  -7  -3   2   87.44    3.97
  -7   3   2  117.28    4.37
  -7  -3   1   24.73    2.43
  -7  -3   1   25.32    2.93
  -7   3   1   27.06    2.68
  -7  -3   0  279.95    6.65
  -7  -3   0  243.50    6.41
  -7   3   0  338.59    7.25
  -7  -3  -1   20.90    3.08
  -7  -3  -1   19.81    2.83
  -7   3  -1   27.71    3.08
  -7  -3  -2   13.70    3.08
  -7  -3  -2   12.07    2.48
  -7   3  -2   16.19    2.98
  -7   3  -2   11.32    2.53
  -7  -3  -3  137.49    6.36
  -7  -3  -3  134.17    5.06
  -7   3  -3  148.07    6.41
  -7   3  -3  161.97    5.41
  -7  -3  -4  253.73    8.69
  -7   3  -4  282.23    8.99
  -7  -3  -5    3.13    3.53
  -7   3  -5    3.03    2.93
  -7  -3  -6   32.03    5.06
  -7   3  -6   31.53    4.82
  -7  -3  -7   58.24    5.66
  -7   3  -7   59.68    5.91
  -7  -3  -8   19.46    4.87
  -7   3  -8   14.95    5.02
  -7  -3  -9    7.45    4.82
  -7   3  -9    7.55    4.92
  -7  -3 -10   19.96    5.61
  -7   3 -10   23.19    6.41
   7  -5 -16   17.38    5.21
   7   5 -16   28.95    6.26
   7  -5 -15  116.79    7.90
   7   5 -15  121.11    8.09
   7  -5 -14   74.68    6.36
   7   5 -14   82.53    6.80
   7  -5 -13   53.23    5.51
   7   5 -13   64.40    5.61
   7  -5 -12  180.64    8.14
   7   5 -12  188.83    8.49
   7  -5 -11   42.21    4.32
   7   5 -11   53.38    4.87
  -7  -5  10  148.17    5.36
  -7   5  10  175.68    5.91
   7  -5 -10  156.61    6.75
   7   5 -10  177.71    7.30
  -7  -5   9  980.22   12.86
  -7   5   9 1212.90   14.50
   7  -5  -9 1147.85   16.58
   7   5  -9 1174.12   16.88
  -7  -5   8  833.69   11.92
  -7   5   8 1090.11   13.65
   7  -5  -8 1000.78   10.28
   7  -5  -8  984.39   14.65
   7   5  -8 1056.44   15.34
  -7  -5   7  147.92    5.46
  -7   5   7  201.40    6.11
   7  -5  -7  175.73    4.17
   7  -5  -7  193.06    6.50
   7   5  -7  187.20    6.46
   7   5  -7  206.26    3.53
  -7  -5   6  335.26    7.65
  -7   5   6  456.22    8.84
  -7   5   6  479.56    9.09
   7  -5  -6  434.67    9.04
   7   5  -6  419.78    8.94
  -7  -5   5  660.20   10.53
  -7   5   5  892.68   12.26
  -7   5   5  887.67   12.26
   7  -5  -5  837.57   12.07
   7   5  -5  811.70   11.97
  -7  -5   4  387.10    4.62
  -7  -5   4  337.95    7.70
  -7   5   4  435.76    8.64
  -7   5   4  443.46    8.74
   7  -5  -4  423.30    8.49
   7   5  -4  402.55    8.34
  -7  -5   3  574.35    6.60
  -7  -5   3  514.71    9.38
  -7   5   3  674.35   10.63
  -7   5   3  670.03   10.58
  -7  -5   2   66.24    2.93
  -7  -5   2   63.01    3.87
  -7   5   2   80.89    4.17
  -7   5   2   84.06    4.22
  -7  -5   1   25.22    2.63
  -7  -5   1   27.06    3.03
  -7   5   1   33.02    2.88
  -7   5   1   35.95    3.23
  -7  -5   0  382.14    7.85
  -7  -5   0  379.85    8.29
  -7   5   0  493.16    9.29
  -7  -5  -1  281.14    7.40
  -7  -5  -1  302.99    7.50
  -7   5  -1  392.37    8.39
  -7  -5  -2   12.71    3.13
  -7  -5  -2    7.94    2.68
  -7   5  -2   10.28    2.53
  -7  -5  -3   54.42    4.72
  -7  -5  -3   62.42    4.12
  -7   5  -3   61.37    4.47
  -7   5  -3   73.93    4.22
  -7  -5  -4   81.28    5.76
  -7   5  -4   95.93    5.96
  -7  -5  -5   -1.69    3.23
  -7   5  -5    1.69    3.28
  -7  -5  -6   58.94    5.46
  -7   5  -6   71.06    5.81
  -7  -5  -7  125.18    7.90
  -7   5  -7  133.37    7.90
  -7  -5  -8   17.68    5.46
  -7   5  -8   23.39    5.21
  -7  -5  -9    4.87    4.37
  -7   5  -9    1.74    4.42
  -7   5 -10   31.23    6.75
   7  -7 -16   14.05    5.41
   7  -7 -15   53.28    7.05
   7   7 -15   54.62    7.35
   7  -7 -14   25.22    5.56
   7   7 -14   38.13    5.86
   7  -7 -13   74.03    6.06
   7   7 -13   80.39    6.41
   7  -7 -12  297.78   10.43
   7   7 -12  329.16   11.27
   7  -7 -11   40.17    4.37
   7   7 -11   43.89    5.02
  -7  -7  10   43.79    3.97
  -7   7  10   47.07    4.12
   7  -7 -10   35.60    4.32
   7   7 -10   45.43    4.82
  -7  -7   9  399.17    9.14
  -7   7   9  479.36   10.08
  -7   7   9  486.81   10.18
   7  -7  -9  468.93   11.37
   7   7  -9  484.33   11.72
  -7  -7   8  278.01    7.75
  -7   7   8  343.46    8.59
  -7   7   8  348.22    8.69
   7  -7  -8  313.32    9.09
   7   7  -8  319.08    9.29
  -7  -7   7  284.52    7.85
  -7   7   7  333.82    8.44
  -7   7   7  339.04    8.49
   7  -7  -7  331.09    8.99
   7   7  -7  324.39    8.99
  -7  -7   6  336.85    8.44
  -7   7   6  416.40    9.29
  -7   7   6  396.14    9.09
   7  -7  -6  375.58    9.19
   7   7  -6  366.84    9.14
  -7  -7   5  155.52    6.01
  -7   7   5  198.62    6.60
  -7   7   5  197.87    6.55
   7  -7  -5  178.01    6.26
   7   7  -5  179.25    6.46
  -7  -7   4    7.30    2.63
  -7   7   4    6.75    2.48
  -7   7   4    7.45    2.33
   7  -7  -4    6.85    2.18
   7   7  -4    4.92    2.43
  -7  -7   3   51.49    2.33
  -7  -7   3   60.78    4.27
  -7   7   3   71.95    4.17
  -7   7   3   73.49    4.22
  -7  -7   2   37.79    2.63
  -7  -7   2   40.57    3.77
  -7   7   2   50.85    3.87
  -7   7   2   51.74    3.87
  -7  -7   1   30.44    2.83
  -7  -7   1   33.81    3.38
  -7   7   1   44.34    3.72
  -7   7   1   43.55    3.67
  -7  -7   0  225.28    6.31
  -7  -7   0  263.56    7.70
  -7   7   0  307.86    8.04
  -7   7   0  324.74    8.29
  -7  -7  -1  139.83    5.61
  -7  -7  -1  170.41    6.36
  -7   7  -1  216.44    6.90
  -7   7  -1  209.94    6.90
  -7  -7  -2    0.94    2.58
  -7  -7  -2   -1.49    2.43
  -7   7  -2    1.19    2.33
  -7   7  -2    1.09    2.23
  -7  -7  -3  128.01    6.36
  -7  -7  -3  168.82    6.46
  -7   7  -3  183.92    6.50
  -7  -7  -4  185.81    7.90
  -7   7  -4  244.30    8.84
  -7  -7  -5   -0.84    3.33
  -7   7  -5   -1.99    3.18
  -7  -7  -6   16.49    4.32
  -7   7  -6   14.40    4.32
  -7  -7  -7   53.92    6.90
  -7   7  -7   55.71    5.71
  -7  -7  -8   11.97    5.16
  -7   7  -8   10.08    4.47
  -7  -7  -9    8.89    5.61
  -7   7  -9    9.48    5.36
   7  -9 -15   21.80    5.91
   7   9 -15   34.26    6.06
   7  -9 -14    9.04    4.42
   7   9 -14    5.86    4.22
   7  -9 -13   -1.19    3.53
   7   9 -13    1.39    3.92
   7  -9 -12    3.62    3.82
   7   9 -12   10.03    3.92
   7  -9 -11   -1.89    3.23
   7   9 -11    0.55    3.13
  -7  -9  10   11.22    3.13
  -7   9  10   12.56    3.28
  -7   9  10   15.39    3.18
   7  -9 -10    8.29    3.67
   7   9 -10    9.63    3.53
  -7  -9   9  280.20    8.54
  -7   9   9  318.73    9.09
  -7   9   9  323.00    9.14
   7  -9  -9  293.16    9.58
   7   9  -9  294.90    9.63
  -7  -9   8   94.29    5.36
  -7   9   8  118.43    6.01
  -7   9   8  125.03    6.11
   7  -9  -8  106.31    6.01
   7   9  -8  113.61    6.36
  -7  -9   7   42.70    4.17
  -7   9   7   38.04    4.02
  -7   9   7   44.49    4.12
   7  -9  -7   41.61    3.92
   7  -9  -7   47.67    4.17
   7   9  -7   42.95    4.22
  -7  -9   6  105.27    5.71
   7  -9  -6  117.58    5.86
   7  -9  -6  125.58    6.06
   7   9  -6  118.57    6.06
  -7  -9   5  119.77    5.91
   7  -9  -5  144.69    6.21
   7  -9  -5  141.32    6.36
   7   9  -5  129.99    5.81
  -7  -9   4   59.93    4.42
   7  -9  -4   64.70    4.42
   7  -9  -4   67.58    4.82
   7   9  -4   60.38    4.37
  -7  -9   3  148.02    6.60
  -7  -9   2    3.53    2.78
   7  -9  -2   20.56    3.62
  -7  -9   1    5.21    2.88
   7  -9  -1    2.73    2.43
  -7  -9   0   74.53    4.32
  -7  -9   0   83.77    5.06
  -7   9   0   94.49    5.36
  -7   9   0   99.01    5.41
  -7  -9  -1  122.35    5.71
  -7  -9  -1  146.88    6.46
  -7   9  -1  175.63    6.90
  -7   9  -1  175.63    6.90
  -7  -9  -2   10.53    3.18
  -7  -9  -2    7.35    3.03
  -7   9  -2   10.58    3.08
  -7   9  -2   14.15    3.23
  -7  -9  -3   15.94    3.97
  -7  -9  -3   21.50    3.72
  -7   9  -3   26.86    3.92
  -7   9  -3   22.89    3.67
  -7  -9  -4   24.23    4.72
  -7   9  -4   25.77    4.12
  -7  -9  -5    1.19    3.28
  -7   9  -5    3.18    3.53
  -7  -9  -6   28.80    5.76
  -7   9  -6   36.69    5.51
  -7  -9  -7   22.20    5.56
  -7   9  -7   28.65    5.31
  -7  -9  -8    2.48    4.47
  -7   9  -8    8.19    4.92
  -7   9  -9   10.03    4.97
   7 -11 -14    4.97    4.62
   7  11 -14    5.41    4.82
   7 -11 -13   17.83    4.62
   7  11 -13   14.95    4.72
   7 -11 -12   72.45    6.41
   7  11 -12   70.26    6.60
   7 -11 -11   28.45    5.06
   7  11 -11   38.13    5.46
  -7  11  10    7.75    3.33
  -7  11  10    6.75    3.13
   7 -11 -10    8.89    3.53
   7  11 -10    1.54    3.13
  -7 -11   9   16.78    3.92
  -7  11   9   26.32    4.37
  -7  11   9   21.40    4.07
   7 -11  -9   17.48    3.72
   7  11  -9   12.02    4.02
  -7 -11   8   33.02    4.47
   7 -11  -8   32.03    4.67
   7 -11  -8   40.27    5.02
   7  11  -8   38.13    5.21
  -7 -11   7   48.76    4.67
   7 -11  -7   51.14    4.67
   7 -11  -7   51.09    4.72
   7  11  -7   51.64    4.97
  -7 -11   6  182.43    7.55
   7 -11  -6  194.64    7.75
   7 -11  -6  215.60    8.19
   7  11  -6  194.50    7.80
  -7 -11   5   27.11    4.12
   7 -11  -5   30.98    4.32
   7 -11  -5   39.03    4.82
   7  11  -5   31.58    4.22
  -7 -11   4   44.79    4.22
   7 -11  -4   49.21    4.37
   7 -11  -4   56.66    5.02
   7  11  -4   56.95    4.47
  -7 -11   3   39.67    4.37
   7 -11  -3   53.38    4.62
  -7 -11   2  107.90    6.16
   7 -11  -2  115.84    6.46
  -7 -11   1   20.26    3.72
   7 -11  -1   20.81    4.02
  -7 -11   0   18.72    3.82
   7 -11   0   21.00    3.82
  -7 -11  -1   -0.99    2.58
   7 -11   1   -1.19    2.93
  -7 -11  -2   22.94    4.02
  -7  11  -2   26.96    4.22
  -7  11  -2   22.34    3.97
  -7 -11  -3   38.23    4.97
  -7 -11  -3   43.10    4.77
  -7  11  -3   40.12    4.27
  -7  11  -3   42.45    4.42
  -7 -11  -4   46.33    5.21
  -7  11  -4   61.07    5.26
  -7 -11  -5    6.06    4.27
  -7  11  -5   14.15    4.02
  -7 -11  -6    2.48    4.22
  -7  11  -6    5.06    3.97
  -7 -11  -7    2.09    4.82
  -7  11  -7    9.93    4.57
  -7 -11  -8    8.94    5.81
   7 -13 -13    8.09    4.92
   7  13 -13    7.75    5.02
   7 -13 -12   10.58    4.42
   7  13 -12   11.07    4.92
   7 -13 -11    4.67    3.87
   7  13 -11   11.67    4.72
  -7  13  10   35.06    5.51
  -7  13  10   41.21    4.97
   7 -13 -10   30.64    4.77
   7  13 -10   34.51    5.91
  -7 -13   9   68.67    5.56
   7 -13  -9   76.02    6.06
   7 -13  -9   81.23    6.16
   7  13  -9   76.37    6.36
  -7 -13   8   14.75    3.77
   7 -13  -8   15.49    3.92
   7 -13  -8   15.79    4.32
   7  13  -8   13.95    4.62
  -7 -13   7    2.23    3.03
   7 -13  -7    5.21    3.33
   7 -13  -7    2.04    3.33
   7  13  -7   -0.74    3.13
  -7 -13   6   44.69    4.67
   7 -13  -6   49.16    4.67
   7 -13  -6   51.69    5.26
   7  13  -6   49.46    4.97
  -7 -13   5   42.80    4.52
   7 -13  -5   53.28    4.82
   7 -13  -5   53.83    5.21
   7  13  -5   47.22    4.62
  -7 -13   4   76.77    5.76
   7 -13  -4   97.22    6.41
   7  13  -4   85.11    5.41
  -7 -13   3   46.77    4.62
   7 -13  -3   63.81    5.56
  -7 -13   2    7.35    3.72
   7 -13  -2    8.19    3.82
  -7 -13   1   -1.44    2.53
   7 -13  -1   -2.28    3.03
  -7 -13   0   18.22    4.22
   7 -13   0   17.28    4.37
  -7 -13  -1   85.90    6.16
   7 -13   1   88.43    6.26
  -7 -13  -2    6.16    3.23
   7 -13   2    7.70    4.02
  -7 -13  -3   22.59    4.87
  -7  13  -3   31.58    4.87
  -7  13  -3   24.73    4.67
   7  15 -12   38.88    7.10
   7 -15 -11   33.72    5.71
   7  15 -11   31.98    6.31
   7 -15 -10    3.72    4.12
   7 -15 -10    8.19    4.47
   7  15 -10    2.33    4.22
  -7 -15   9   16.04    4.42
   7 -15  -9   11.37    4.07
   7 -15  -9   14.60    4.82
   7  15  -9    8.04    4.52
  -7 -15   8   42.31    5.71
   7 -15  -8   25.22    4.87
   7 -15  -8   48.07    6.06
   7  15  -8   36.40    5.81
  -7 -15   7   44.04    5.16
   7 -15  -7   42.26    4.97
   7 -15  -7   46.58    5.36
   7  15  -7   44.49    5.31
  -7 -15   6   60.03    5.66
   7 -15  -6   62.27    5.46
   7 -15  -6   70.91    6.36
   7  15  -6   63.76    5.86
  -7 -15   5   56.80    5.51
   7 -15  -5   50.15    4.97
   7 -15  -5   62.66    5.96
  -7 -15   4    8.49    3.53
   7 -15  -4    0.35    3.53
  -7 -15   3   62.86    5.76
   7 -15  -3   72.30    6.21
  -7 -15   2   63.11    5.81
   7 -15  -2   66.69    6.11
  -7 -15   1   68.32    5.96
   7 -15  -1   66.69    6.26
  -7 -15   0   59.49    5.81
   7 -15   0   72.10    6.41
  -7 -15  -1    7.94    4.02
   7 -15   1   11.97    4.42
  -7 -15  -2    5.96    4.12
   7 -15   2   10.08    4.17
  -7 -15  -3   74.08    6.41
  -7  15  -3   70.71    6.11
  -7  15  -3   78.30    6.16
   7 -15   3   89.28    6.90
   7 -17 -10   59.09    6.16
   7 -17 -10   86.50    7.60
   7  17 -10   59.09    6.90
  -7 -17   9   48.61    5.76
   7 -17  -9   48.76    6.46
   7 -17  -9   59.93    6.31
  -7 -17   8   49.75    5.81
   7 -17  -8   48.61    5.46
   7 -17  -8   56.71    6.41
  -7 -17   7   22.54    5.02
   7 -17  -7   21.00    4.82
   7 -17  -7   16.19    5.26
  -7 -17   6   47.77    5.81
   7 -17  -6   51.34    5.41
   7 -17  -6   50.85    6.11
  -7 -17   5   47.27    6.50
   7 -17  -5   48.66    5.61
  -7 -17   4   66.98    6.36
   7 -17  -4   70.06    6.75
  -7 -17   3   48.86    6.41
   7 -17  -3   51.94    6.01
  -7 -17   2   24.78    5.31
   7 -17  -2   29.84    5.86
  -7 -17   1    7.94    4.27
   7 -17  -1   11.27    4.82
  -7 -17   0   41.41    6.21
   7 -17   0   51.39    6.26
  -7 -17  -1   46.67    6.60
   7 -17   1   50.45    6.50
  -7 -17  -2   44.59    6.85
   7 -17   2   57.70    6.60
  -7 -17  -3   35.01    5.96
   8   0 -16   46.53    6.31
   8   0 -16   47.12    5.31
   8   0 -15   -0.50    3.58
   8   0 -15    4.32    3.72
   8   0 -14    2.68    3.62
   8   0 -14    0.65    3.43
   8   0 -13   -3.03    2.73
   8   0 -13   -0.30    3.03
   8   0 -12  439.69   10.97
   8   0 -12  431.79   10.53
   8   0 -11   -0.94    2.48
   8   0 -11    0.99    2.43
  -8   0  10    2.58    2.23
   8   0 -10    5.02    2.53
   8   0 -10    2.88    2.43
  -8   0   9   -0.60    1.94
   8   0  -9    1.49    2.14
   8   0  -9   -1.79    1.69
  -8   0   8  828.68   11.32
   8   0  -8  886.48   12.21
   8   0  -8  922.67   11.72
  -8   0   7   -0.40    1.69
   8   0  -7    0.70    1.69
   8   0  -7   -1.09    1.54
  -8   0   6    9.24    2.18
   8   0  -6    9.63    2.18
   8   0  -6   11.57    1.94
  -8   0   5    0.30    1.74
   8   0  -5   -0.45    1.29
  -8   0   4   23.54    2.73
  -8   0   3    0.10    1.54
  -8   0   2  104.77    4.37
  -8   0   1   -0.45    1.69
  -8   0   0  106.71    4.82
  -8   0   0  109.24    4.62
  -8   0  -1   -1.69    1.94
  -8   0  -1   -1.29    1.94
  -8   0  -2   38.23    4.07
  -8   0  -2   32.42    3.33
  -8   0  -3   -2.58    2.63
  -8   0  -3   -0.10    2.14
  -8   0  -4    4.47    3.18
  -8   0  -5   -1.19    3.23
  -8   0  -6   80.14    6.41
  -8   0  -7    3.38    3.62
  -8   0  -8    3.67    3.97
  -8   0  -9   -5.02    4.52
   8  -2 -17    1.54    4.37
   8   2 -17   10.33    5.16
   8  -2 -16   12.02    4.27
   8   2 -16    8.49    4.42
   8  -2 -15  159.69    8.39
   8   2 -15  170.46    8.94
   8  -2 -14    5.26    3.58
   8  -2 -14    6.60    3.58
   8   2 -14   -4.02    3.43
   8  -2 -13   12.12    3.82
   8  -2 -13   12.02    3.72
   8   2 -13    6.50    3.62
   8   2 -13    8.09    3.28
   8  -2 -12   10.38    3.33
   8  -2 -12    9.09    3.48
   8   2 -12   12.71    3.77
   8   2 -12    8.74    3.23
   8  -2 -11    0.15    2.38
   8  -2 -11    3.53    2.83
   8   2 -11    1.59    2.88
   8   2 -11   -1.14    2.33
  -8  -2  10   18.92    3.13
  -8   2  10   26.02    3.33
   8  -2 -10   32.08    3.77
   8  -2 -10   32.23    4.02
   8   2 -10   30.19    3.87
   8   2 -10   28.30    3.18
  -8  -2   9  279.25    7.00
  -8   2   9  335.26    7.55
   8  -2  -9  329.70    7.65
   8  -2  -9  351.50    8.49
   8   2  -9  337.50    8.69
   8   2  -9  345.64    7.15
  -8  -2   8   28.90    3.03
  -8   2   8   41.06    3.43
   8  -2  -8   34.96    3.18
   8  -2  -8   34.61    3.18
   8   2  -8   31.53    3.48
   8   2  -8   39.13    2.68
  -8  -2   7   42.31    3.33
  -8   2   7   54.32    3.53
   8  -2  -7   50.70    3.08
   8  -2  -7   55.56    3.48
   8   2  -7   58.94    3.72
   8   2  -7   60.88    2.93
  -8  -2   6   41.51    3.33
  -8   2   6   51.39    3.43
   8  -2  -6   46.23    2.98
   8  -2  -6   49.65    3.08
   8   2  -6   49.46    3.53
   8   2  -6   52.09    2.58
  -8  -2   5  339.83    7.40
  -8   2   5  396.29    7.99
   8  -2  -5  408.65    7.80
   8   2  -5  375.73    7.85
  -8  -2   4   52.29    3.38
  -8   2   4   60.83    3.48
  -8  -2   3  614.97    9.88
  -8   2   3  743.87   10.82
  -8  -2   2   32.52    3.13
  -8   2   2   47.32    3.23
  -8  -2   1   79.05    3.87
  -8  -2   1   65.05    3.82
  -8   2   1   74.08    3.92
  -8  -2   0    1.54    1.94
  -8  -2   0    4.27    2.38
  -8   2   0    6.55    2.43
  -8  -2  -1  366.00    8.84
  -8  -2  -1  336.06    7.70
  -8   2  -1  392.71    9.29
  -8   2  -1  398.57    8.14
  -8  -2  -2   -0.70    2.53
  -8  -2  -2   -0.30    2.28
  -8   2  -2    0.74    2.09
  -8   2  -2    0.60    2.23
  -8  -2  -3   39.03    4.12
  -8  -2  -3   36.25    3.53
  -8   2  -3   40.17    4.12
  -8   2  -3   38.63    3.53
  -8  -2  -4   25.08    4.62
  -8   2  -4   30.74    4.47
  -8  -2  -5    1.69    3.38
  -8   2  -5    1.44    2.98
  -8  -2  -6   -2.73    3.28
  -8   2  -6    2.43    3.67
  -8  -2  -7   54.72    6.90
  -8   2  -7   55.12    6.85
  -8  -2  -8   -4.27    3.38
  -8   2  -8    0.94    4.27
  -8  -2  -9   21.95    5.91
  -8   2  -9   18.27    5.86
   8  -4 -17    7.50    4.57
   8   4 -17    0.30    5.16
   8  -4 -16   50.65    6.06
   8   4 -16   55.31    6.21
   8  -4 -15   -3.77    3.58
   8   4 -15   -1.44    4.12
   8  -4 -14    6.26    4.07
   8   4 -14    4.37    3.53
   8  -4 -13   -2.43    3.08
   8   4 -13    2.73    3.18
   8  -4 -12  741.39   15.05
   8   4 -12  755.09   15.49
   8  -4 -11    7.99    3.03
   8   4 -11    8.14    3.13
  -8  -4  10    2.43    2.23
  -8   4  10    0.10    2.23
   8  -4 -10    2.33    2.18
   8  -4 -10    0.25    2.63
   8   4 -10    3.67    2.73
  -8  -4   9   44.99    3.72
  -8   4   9   63.61    4.17
   8  -4  -9   58.79    3.62
   8  -4  -9   60.93    4.47
   8   4  -9   59.73    4.77
   8   4  -9   69.02    3.28
  -8  -4   8  257.46    6.95
  -8   4   8  335.61    7.85
   8  -4  -8  317.19    6.41
   8  -4  -8  313.07    8.24
   8   4  -8  322.60    8.69
   8   4  -8  351.15    5.76
  -8  -4   7    6.70    2.43
  -8   4   7   16.14    2.68
   8  -4  -7   12.36    1.94
   8  -4  -7   10.53    2.68
   8   4  -7   12.46    2.98
   8   4  -7   13.75    1.64
  -8  -4   6  198.22    6.21
  -8   4   6  267.29    6.95
   8  -4  -6  264.76    7.05
   8   4  -6  255.07    7.20
  -8  -4   5   10.73    2.58
  -8   4   5   17.93    2.78
   8  -4  -5   11.67    2.48
   8   4  -5   14.05    2.78
  -8  -4   4  212.72    6.31
  -8   4   4  287.89    7.25
  -8  -4   3   99.31    3.43
  -8  -4   3   77.91    4.17
  -8   4   3  110.08    4.67
  -8  -4   2  518.34    8.09
  -8  -4   2  435.07    8.89
  -8   4   2  560.00    9.93
  -8  -4   1   57.50    3.48
  -8  -4   1   53.58    3.82
  -8   4   1   76.52    4.17
  -8  -4   0  494.31    9.38
  -8  -4   0  454.83    9.19
  -8   4   0  583.39   10.23
  -8  -4  -1   27.36    3.82
  -8  -4  -1   29.94    3.67
  -8   4  -1   27.51    3.38
  -8  -4  -2   33.81    3.72
  -8  -4  -2   32.28    3.62
  -8   4  -2   42.16    4.22
  -8   4  -2   43.94    3.67
  -8  -4  -3    1.59    2.98
  -8  -4  -3    1.64    2.38
  -8   4  -3   -3.23    2.38
  -8   4  -3    0.00    2.48
  -8  -4  -4  151.30    7.45
  -8   4  -4  170.81    7.65
  -8  -4  -5    1.44    3.48
  -8   4  -5    6.31    3.33
  -8  -4  -6   51.04    6.36
  -8   4  -6   49.11    5.21
  -8  -4  -7   -6.80    3.82
  -8   4  -7    0.89    4.02
  -8  -4  -8   -2.18    4.37
  -8   4  -8    5.51    3.82
  -8  -4  -9   -1.24    4.87
  -8   4  -9   -2.68    4.62
   8  -6 -16    9.19    4.97
   8   6 -16    2.48    4.77
   8  -6 -15  250.31   10.92
   8   6 -15  249.96   11.17
   8  -6 -14   12.51    4.32
   8   6 -14    9.68    4.32
   8  -6 -13  173.94    8.44
   8   6 -13  163.16    8.24
   8  -6 -12   23.04    4.57
   8   6 -12   21.20    4.62
   8  -6 -11  315.70   10.13
   8   6 -11  327.82   10.33
  -8  -6  10    5.31    2.43
  -8   6  10    5.61    2.68
   8  -6 -10    5.31    2.88
   8   6 -10    8.84    3.62
  -8  -6   9  146.88    5.86
  -8   6   9  172.25    6.41
   8  -6  -9  165.89    6.80
   8   6  -9  163.56    7.20
  -8  -6   8    3.87    2.33
  -8   6   8    1.74    2.28
   8  -6  -8    3.28    2.28
   8   6  -8    1.44    2.83
  -8  -6   7   53.08    4.02
  -8   6   7   43.55    3.82
  -8   6   7   44.59    3.77
   8  -6  -7   42.21    3.97
   8   6  -7   42.90    4.27
  -8  -6   6   55.66    4.02
  -8   6   6   72.64    4.27
  -8   6   6   72.10    4.22
   8  -6  -6   75.97    4.47
   8   6  -6   67.33    4.42
  -8  -6   5  214.90    6.75
  -8   6   5  283.33    7.75
  -8   6   5  283.62    7.75
   8  -6  -5  273.69    7.55
   8   6  -5  258.05    7.45
  -8  -6   4  168.97    3.58
  -8  -6   4  158.35    6.01
  -8   6   4  205.97    6.55
  -8   6   4  201.79    6.50
   8   6  -4  190.42    6.50
  -8  -6   3  653.94    7.90
  -8  -6   3  673.96   11.72
  -8   6   3  898.09   13.36
  -8   6   3  899.09   13.41
  -8  -6   2    7.94    1.99
  -8  -6   2    6.50    2.68
  -8   6   2   10.03    2.78
  -8   6   2    8.89    2.63
  -8  -6   1  230.94    6.16
  -8  -6   1  227.86    7.05
  -8   6   1  300.66    7.94
  -8   6   1  310.44    8.14
  -8  -6   0    7.50    2.53
  -8  -6   0    5.61    2.78
  -8   6   0    7.45    2.58
  -8  -6  -1  189.03    6.75
  -8  -6  -1  199.61    6.85
  -8   6  -1  255.62    7.55
  -8  -6  -2   21.95    4.02
  -8  -6  -2   24.83    3.67
  -8   6  -2   30.04    3.67
  -8  -6  -3  315.06    9.53
  -8  -6  -3  366.94    9.09
  -8   6  -3  384.77   10.77
  -8   6  -3  436.46    9.68
  -8  -6  -4   18.57    4.52
  -8   6  -4   25.72    4.47
  -8  -6  -5    2.58    3.82
  -8   6  -5    0.84    3.43
  -8  -6  -6   -0.15    3.72
  -8   6  -6   -0.05    3.58
  -8  -6  -7   25.47    5.61
  -8   6  -7   32.18    5.81
  -8  -6  -8   -1.49    4.52
  -8   6  -8   -0.40    3.87
  -8   6  -9   14.90    5.76
   8  -8 -16   42.90    6.60
   8  -8 -15    6.31    4.02
   8   8 -15    0.05    3.92
   8  -8 -14   13.01    4.77
   8   8 -14    8.54    4.22
   8  -8 -13   -1.79    3.33
   8   8 -13   -3.43    3.13
   8  -8 -12  253.63   10.08
   8   8 -12  267.98   10.43
   8  -8 -11   73.34    5.76
   8   8 -11   73.69    5.71
  -8  -8  10    6.01    2.98
  -8   8  10    4.27    3.08
  -8   8  10    5.76    3.03
   8  -8 -10    9.63    3.62
   8   8 -10    7.25    3.62
  -8  -8   9   95.48    5.31
  -8   8   9  102.59    5.51
  -8   8   9  114.15    5.81
   8  -8  -9  104.92    5.91
   8   8  -9   91.46    6.06
  -8  -8   8   16.19    3.38
  -8   8   8   12.12    3.18
  -8   8   8   12.31    3.18
   8  -8  -8   12.26    3.43
   8   8  -8   15.89    3.58
  -8  -8   7   11.32    3.08
  -8   8   7   13.75    3.38
  -8   8   7   11.07    3.18
   8  -8  -7    8.84    3.13
   8   8  -7   14.65    3.72
  -8  -8   6  306.32    8.64
  -8   8   6  402.40    9.93
  -8   8   6  399.47    9.88
   8  -8  -6  375.68    9.73
   8   8  -6  358.50    9.48
  -8  -8   5   -2.23    2.28
  -8   8   5    3.87    2.43
  -8   8   5   -0.05    2.23
   8  -8  -5   -2.04    2.14
   8   8  -5   -0.55    2.14
  -8   8   4   60.68    4.27
  -8   8   4   64.00    4.37
   8   8  -4   55.66    4.12
  -8  -8   3   27.61    3.97
  -8   8   3   28.85    3.38
  -8   8   3   28.10    3.62
  -8  -8   2  337.35    9.24
  -8   8   2  397.73    9.83
  -8   8   2  393.16    9.78
  -8  -8   1   43.65    3.58
  -8  -8   1   56.85    4.67
  -8   8   1   68.52    4.67
  -8   8   1   65.25    4.37
  -8  -8   0  164.70    6.06
  -8  -8   0  194.89    7.30
  -8   8   0  235.46    7.80
  -8   8   0  237.59    7.85
  -8  -8  -1   11.32    3.33
  -8  -8  -1   18.07    3.62
  -8   8  -1   29.84    4.12
  -8   8  -1   24.68    3.87
  -8  -8  -2    8.29    3.62
  -8  -8  -2   11.37    3.13
  -8   8  -2   18.62    3.67
  -8  -8  -3    1.19    2.98
  -8  -8  -3    2.09    2.83
  -8   8  -3    2.53    2.93
  -8   8  -3    2.73    2.93
  -8  -8  -4   39.23    5.41
  -8   8  -4   48.71    4.97
  -8  -8  -5    6.75    4.17
  -8   8  -5   11.87    4.17
  -8  -8  -6   14.15    4.92
  -8   8  -6   31.53    5.41
  -8  -8  -7   -1.64    4.52
  -8   8  -7   10.43    4.47
  -8  -8  -8   -3.58    4.57
  -8   8  -8    4.02    4.82
   8 -10 -15   65.39    6.95
   8  10 -15   62.37    7.00
   8 -10 -14    6.80    3.82
   8  10 -14    8.84    4.37
   8 -10 -13   14.60    4.42
   8  10 -13   21.75    5.36
   8 -10 -12   21.10    4.92
   8  10 -12   25.37    4.92
   8 -10 -11   12.96    4.12
   8  10 -11   14.50    4.42
  -8 -10  10    4.62    2.83
  -8  10  10    3.58    2.98
  -8  10  10    7.80    3.23
   8 -10 -10    6.16    3.33
   8  10 -10   -4.52    3.18
  -8 -10   9   91.46    5.76
  -8  10   9   96.88    5.76
  -8  10   9   88.98    5.66
   8 -10  -9   92.95    5.91
   8  10  -9   97.52    6.46
  -8 -10   8   -1.59    2.48
  -8  10   8   -0.99    2.68
  -8  10   8    1.44    2.83
   8 -10  -8    0.89    2.83
   8  10  -8    0.30    2.88
  -8 -10   7   18.52    3.82
  -8  10   7   22.34    4.07
  -8  10   7   20.06    3.82
   8 -10  -7   13.75    3.77
   8  10  -7   21.90    3.82
  -8 -10   6   76.62    5.41
  -8  10   6   92.90    5.71
  -8  10   6   90.22    5.66
   8 -10  -6   88.19    5.51
   8  10  -6   86.89    5.61
  -8 -10   5   31.13    4.52
  -8  10   5   32.18    4.52
  -8  10   5   38.88    4.67
   8 -10  -5   33.81    4.37
   8 -10  -5   33.86    4.12
   8  10  -5   35.80    4.52
  -8 -10   4   82.72    5.36
  -8  10   4   97.12    5.66
  -8  10   4   98.76    5.66
   8 -10  -4  101.94    5.76
   8  10  -4   93.90    5.46
  -8 -10   3  280.55    9.19
  -8  10   3  322.95    9.58
  -8  10   3  326.28    9.63
   8 -10  -3  339.88    9.83
  -8 -10   2    3.62    3.03
  -8  10   2    2.83    3.03
  -8  10   2   -0.65    2.78
  -8 -10   1   11.27    3.58
  -8  10   1   12.36    3.48
  -8  10   1   10.73    3.13
  -8 -10   0    1.44    2.73
  -8  10   0    1.14    2.98
  -8  10   0    1.24    2.83
  -8 -10  -1   88.83    5.71
  -8  10  -1   97.87    5.81
  -8  10  -1  101.20    5.86
  -8 -10  -2   27.51    4.62
  -8 -10  -2   35.06    4.32
  -8  10  -2   43.25    4.47
  -8  10  -2   39.18    4.32
  -8 -10  -3   19.86    4.22
  -8 -10  -3   18.92    4.02
  -8  10  -3   28.55    4.42
  -8  10  -3   28.65    4.32
  -8 -10  -4    8.24    4.42
  -8  10  -4    9.29    3.58
  -8 -10  -5   -2.23    4.32
  -8  10  -5   -6.75    3.38
  -8 -10  -6    3.28    4.37
  -8  10  -6    0.05    3.82
  -8 -10  -7    9.09    5.51
  -8  10  -7   26.66    5.11
  -8  10  -8   13.80    5.46
   8  12 -14   21.85    5.96
   8 -12 -13    2.33    4.42
   8  12 -13   -7.25    4.07
   8 -12 -12   56.01    5.66
   8  12 -12   51.29    6.16
   8 -12 -11   10.48    3.82
   8  12 -11   11.42    4.27
  -8 -12  10   45.23    4.57
  -8  12  10   54.12    5.11
  -8  12  10   48.66    5.11
   8 -12 -10   48.26    6.01
   8  12 -10   49.51    5.61
  -8 -12   9   14.00    3.77
  -8  12   9   18.27    4.22
  -8  12   9   19.91    4.12
   8 -12  -9   17.33    4.27
   8  12  -9   20.85    4.67
  -8 -12   8   52.43    5.06
  -8  12   8   63.41    5.36
  -8  12   8   64.65    5.36
   8 -12  -8   59.54    5.36
   8 -12  -8   62.71    5.36
   8  12  -8   54.77    5.56
  -8 -12   7    8.89    3.58
   8 -12  -7   11.67    3.58
   8 -12  -7   10.53    3.82
   8  12  -7   17.68    4.27
  -8 -12   6  119.96    6.60
   8 -12  -6  129.90    6.85
   8 -12  -6  141.51    7.40
   8  12  -6  127.26    6.65
  -8 -12   5   -0.05    2.93
   8 -12  -5    3.18    2.88
   8 -12  -5   -1.59    2.68
   8  12  -5   -1.89    2.63
  -8 -12   4   35.25    4.82
   8 -12  -4   42.40    5.31
  -8 -12   3   25.92    4.22
   8 -12  -3   23.69    4.62
  -8 -12   2   21.15    4.22
   8 -12  -2   22.10    4.57
  -8 -12   1   39.77    4.62
   8 -12  -1   37.69    4.62
  -8 -12   0   90.52    6.16
  -8  12   0   97.22    6.21
  -8  12   0   85.36    5.91
  -8 -12  -1    5.51    3.23
  -8  12  -1    6.65    3.62
  -8  12  -1    5.71    3.13
  -8 -12  -2    1.89    3.43
  -8  12  -2    8.14    3.53
  -8  12  -2    1.74    2.93
  -8 -12  -3    4.22    3.62
  -8  12  -4    7.50    3.92
  -8  12  -5    7.50    4.32
  -8 -12  -7   11.37    5.36
   8 -14 -12   15.44    4.77
   8  14 -12   22.39    5.91
   8 -14 -11   16.63    4.67
   8  14 -11    8.64    4.82
  -8 -14  10    9.78    3.62
  -8  14  10   12.71    3.77
  -8  14  10    4.07    3.48
   8 -14 -10    3.82    3.53
   8  14 -10    3.72    4.47
  -8 -14   9   73.29    5.91
  -8  14   9   79.10    6.41
  -8  14   9   77.51    6.31
   8 -14  -9   73.59    6.01
   8 -14  -9   85.06    6.46
   8  14  -9   71.90    6.21
  -8 -14   8   14.55    4.07
   8 -14  -8   14.00    4.27
   8 -14  -8   14.20    4.67
   8  14  -8    2.98    3.97
  -8 -14   7   43.70    5.61
   8 -14  -7   41.81    5.41
   8 -14  -7   40.42    5.76
   8  14  -7   39.92    5.66
  -8 -14   6   36.25    5.31
   8 -14  -6   36.15    5.26
   8 -14  -6   39.43    5.21
   8  14  -6   38.63    4.67
  -8 -14   5   35.80    5.31
   8 -14  -5   42.65    5.81
   8  14  -5   36.60    4.42
  -8 -14   4    9.68    4.12
   8 -14  -4   11.07    4.12
  -8 -14   3  115.99    7.25
   8 -14  -3  133.22    7.70
  -8 -14   2   -1.59    2.78
   8 -14  -2    0.35    3.67
  -8 -14   1   45.83    5.26
   8 -14  -1   57.35    5.81
  -8 -14   0    2.14    3.43
   8 -14   0   -1.99    3.38
  -8 -14  -1   79.25    6.31
  -8  14  -1   76.17    6.01
  -8  14  -1   72.69    5.96
  -8 -14  -2   14.85    4.42
  -8  14  -2   13.61    4.32
  -8  14  -2   24.78    4.42
  -8 -14  -3   62.51    5.76
   8 -16 -11   12.41    4.97
   8  16 -11    7.80    5.36
  -8 -16  10   55.17    5.66
  -8  16  10   53.83    6.11
  -8  16  10   59.24    6.06
   8 -16 -10   40.57    6.31
   8  16 -10   42.35    7.05
  -8 -16   9   14.95    4.62
   8 -16  -9   14.20    4.52
   8 -16  -9   13.16    4.77
   8  16  -9    5.81    4.97
  -8 -16   8   60.53    5.91
   8 -16  -8   58.10    5.66
   8 -16  -8   67.33    6.65
   8  16  -8   58.39    6.06
  -8 -16   7    7.40    4.17
   8 -16  -7    1.74    3.72
   8 -16  -7   12.21    4.87
   8  16  -7    1.54    3.92
  -8 -16   6   64.15    6.16
   8 -16  -6   82.48    6.36
   8 -16  -6   83.97    6.95
  -8 -16   5    4.62    3.72
   8 -16  -5   -2.43    3.28
  -8 -16   4   79.65    6.41
   8 -16  -4  108.69    7.60
  -8 -16   3    1.84    3.92
   8 -16  -3    3.77    3.92
  -8 -16   2   61.37    6.01
   8 -16  -2   63.36    6.01
  -8 -16   1   31.53    5.41
   8 -16  -1   25.22    5.21
  -8 -16   0   79.40    6.65
   8 -16   0   91.61    7.45
  -8 -16  -1    4.82    4.17
  -8  16  -1    8.84    4.47
  -8  16  -1    9.24    3.97
   8 -16   1    8.34    4.82
  -8 -16  -2   52.58    6.16
  -8  16  -2   59.58    6.31
  -8  16  -2   57.75    5.96
  -8 -16  -3   13.90    4.57
  -8 -18   8   15.05    4.82
   8 -18  -8   21.75    4.97
   8 -18  -8    8.79    5.61
  -8 -18   7   57.85    7.25
   8 -18  -7   58.69    5.91
   8 -18  -7   50.90    7.25
  -8 -18   6    4.87    4.57
   8 -18  -6    9.38    4.92
  -8 -18   5   33.91    6.06
   8 -18  -5   36.20    6.55
  -8 -18   4   10.03    3.97
   8 -18  -4    6.65    4.97
  -8 -18   3   28.95    5.86
   8 -18  -3   44.24    6.70
  -8 -18   2    0.79    4.52
   8 -18  -2   10.97    4.92
  -8 -18   1   25.62    5.86
   8 -18  -1   35.06    6.31
  -8 -18   0    8.54    4.87
   8 -18   0   19.76    5.66
  -8  18  -1   31.98    6.01
  -8  18  -1   20.31    5.21
   9   1 -17    7.35    4.77
   9  -1 -16   71.50    6.26
   9   1 -16   65.10    6.46
   9  -1 -15   46.03    5.76
   9  -1 -15   46.53    5.36
   9   1 -15   47.32    6.26
   9  -1 -14    0.55    3.38
   9  -1 -14    7.50    3.87
   9   1 -14    1.79    3.38
   9   1 -14    7.00    3.33
   9  -1 -13  268.03    8.89
   9  -1 -13  288.19    9.48
   9   1 -13  265.70    9.19
   9   1 -13  283.72    8.79
   9  -1 -12  229.25    7.94
   9  -1 -12  236.45    8.14
   9   1 -12  226.97    8.29
   9   1 -12  230.99    7.55
  -9  -1  11   27.46    3.48
  -9   1  11   31.53    3.72
   9  -1 -11   31.98    3.97
   9  -1 -11   28.90    3.58
   9   1 -11   33.72    3.92
   9   1 -11   30.49    3.43
  -9  -1  10  187.99    6.26
  -9   1  10  216.00    6.65
   9  -1 -10  223.39    7.05
   9  -1 -10  239.88    7.30
   9   1 -10  213.12    7.20
   9   1 -10  243.16    6.85
  -9  -1   9  152.04    5.56
  -9   1   9  159.74    5.71
   9  -1  -9  165.55    5.86
   9  -1  -9  177.02    6.11
   9   1  -9  182.18    6.60
   9   1  -9  176.87    5.56
  -9  -1   8    4.52    2.23
  -9   1   8    5.11    2.33
   9  -1  -8    7.70    2.33
   9  -1  -8    4.92    2.14
   9   1  -8    1.59    2.09
   9   1  -8    4.67    1.94
  -9  -1   7  237.20    6.70
  -9   1   7  241.72    6.60
   9  -1  -7  248.37    6.46
   9  -1  -7  267.29    6.60
   9   1  -7  236.40    6.70
   9   1  -7  284.87    6.21
  -9  -1   6  807.87   11.87
  -9   1   6  864.53   12.17
   9  -1  -6  956.64   11.97
   9   1  -6  853.55   11.97
  -9  -1   5   48.61    3.67
  -9   1   5   54.32    3.58
  -9  -1   4   39.82    3.48
  -9   1   4   38.53    3.33
  -9  -1   3  261.48    7.00
  -9   1   3  296.19    7.40
  -9  -1   2   19.32    2.98
  -9   1   2   21.05    3.03
  -9  -1   1  127.16    5.02
  -9  -1   1  114.01    4.97
  -9   1   1  125.82    5.16
  -9  -1   0  194.74    6.65
  -9  -1   0  178.01    6.06
  -9   1   0  185.16    6.11
  -9  -1  -1   58.39    4.57
  -9  -1  -1   56.26    4.07
  -9   1  -1   56.61    4.47
  -9   1  -1   55.07    4.07
  -9  -1  -2  230.74    8.04
  -9  -1  -2  197.67    6.41
  -9   1  -2  218.88    8.09
  -9   1  -2  221.01    6.70
  -9  -1  -3  564.72   13.01
  -9   1  -3  590.24   13.41
  -9  -1  -4   62.96    5.56
  -9   1  -4   59.34    5.41
  -9  -1  -5    2.53    3.62
  -9   1  -5    0.15    3.43
  -9  -1  -6   51.44    5.86
  -9   1  -6   55.07    6.75
  -9  -1  -7   10.18    5.26
  -9   1  -7   12.96    4.92
  -9  -1  -8   -3.23    4.17
  -9   1  -8   -3.43    4.42
   9  -3 -17    2.98    4.62
   9   3 -17    8.19    5.16
   9  -3 -16   62.91    6.21
   9   3 -16   57.10    6.46
   9  -3 -15   24.43    5.26
   9   3 -15   23.19    5.36
   9  -3 -14   15.29    4.27
   9   3 -14   10.58    4.17
   9  -3 -13   97.62    6.11
   9   3 -13   89.03    5.96
   9  -3 -12   38.28    4.52
   9  -3 -12   37.04    4.37
   9   3 -12   37.04    4.32
  -9  -3  11    5.61    2.63
  -9   3  11    7.20    2.88
   9  -3 -11    6.01    2.78
   9  -3 -11    6.06    3.03
   9   3 -11    8.84    3.43
  -9  -3  10  223.20    6.90
  -9   3  10  272.35    7.40
   9  -3 -10  274.64    7.35
   9  -3 -10  291.37    8.54
   9   3 -10  283.82    8.79
   9   3 -10  295.09    6.80
  -9  -3   9  190.62    6.46
  -9   3   9  231.79    6.85
   9  -3  -9  233.77    6.41
   9  -3  -9  242.86    7.35
   9   3  -9  250.46    7.94
   9   3  -9  259.39    5.91
  -9  -3   8    6.90    2.58
  -9   3   8    1.29    2.23
   9  -3  -8    1.24    1.84
   9  -3  -8    1.14    2.04
   9   3  -8    0.55    2.43
   9   3  -8    1.34    1.54
  -9  -3   7   89.13    4.67
  -9   3   7  111.57    4.97
   9  -3  -7  103.43    4.12
   9  -3  -7  115.99    4.87
   9   3  -7  106.26    4.97
  -9  -3   6  607.22   10.68
  -9   3   6  786.12   11.97
   9  -3  -6  806.73   12.02
   9   3  -6  722.22   11.72
  -9  -3   5  104.37    4.92
  -9   3   5  128.41    5.26
   9   3  -5  119.77    4.97
  -9  -3   4  164.11    5.86
  -9   3   4  204.28    6.41
  -9  -3   3  197.57    6.26
  -9   3   3  248.37    7.00
  -9  -3   2   30.54    3.03
  -9  -3   2   29.05    3.33
  -9   3   2   32.47    3.08
  -9  -3   1  640.74   10.68
  -9  -3   1  535.27   10.18
  -9   3   1  692.53   11.42
  -9  -3   0  690.04   11.82
  -9  -3   0  587.16   10.73
  -9   3   0  726.14   11.72
  -9  -3  -1   50.60    4.32
  -9  -3  -1   52.78    4.37
  -9   3  -1   57.15    4.02
  -9  -3  -2   39.28    4.87
  -9  -3  -2   29.30    3.62
  -9   3  -2   37.29    4.32
  -9   3  -2   40.07    3.82
  -9  -3  -3  516.10   12.51
  -9   3  -3  565.01   13.16
  -9  -3  -4   41.41    5.56
  -9   3  -4   38.38    4.47
  -9  -3  -5   11.42    4.37
  -9   3  -5   20.31    4.32
  -9  -3  -6   59.58    6.31
  -9   3  -6   62.17    6.31
  -9  -3  -7   12.76    4.77
  -9   3  -7   16.68    5.16
  -9  -3  -8   -2.78    4.97
  -9   3  -8    0.05    4.42
   9  -5 -17   14.90    5.21
   9   5 -17   16.29    5.61
   9  -5 -16   85.85    7.25
   9   5 -16   71.65    7.00
   9  -5 -15   72.99    6.46
   9   5 -15   63.86    6.41
   9  -5 -14   13.51    3.97
   9   5 -14   15.79    4.37
   9  -5 -13  182.88    8.34
   9   5 -13  185.61    8.69
   9  -5 -12   54.77    5.21
   9   5 -12   63.46    5.31
  -9  -5  11   50.05    4.22
  -9   5  11   60.08    4.42
   9  -5 -11   56.46    4.67
   9   5 -11   60.58    5.06
  -9  -5  10  213.96    6.90
  -9   5  10  261.83    7.80
   9  -5 -10  264.61    8.69
   9   5 -10  258.20    8.69
  -9  -5   9  209.34    7.00
  -9   5   9  273.15    7.80
   9  -5  -9  256.76    8.14
   9   5  -9  265.25    8.49
  -9  -5   8    8.09    2.78
  -9   5   8   12.76    3.08
   9  -5  -8   14.75    3.33
  -9  -5   7   17.88    3.23
  -9   5   7   23.34    3.43
   9  -5  -7   21.80    3.18
   9   5  -7   17.68    3.28
  -9  -5   6   98.56    5.11
  -9   5   6  138.63    5.81
   9  -5  -6  136.95    5.71
   9   5  -6  127.16    5.71
  -9  -5   5   18.27    2.98
  -9   5   5   23.88    3.38
   9   5  -5   14.50    3.03
  -9  -5   4  367.24    6.16
  -9  -5   4  305.72    8.19
  -9   5   4  416.75    9.29
  -9  -5   3  564.32    8.29
  -9  -5   3  439.94    9.73
  -9   5   3  615.61   11.27
  -9  -5   2  189.88    5.61
  -9  -5   2  161.18    6.26
  -9   5   2  217.29    7.00
  -9  -5   1  265.80    7.00
  -9  -5   1  233.08    7.40
  -9   5   1  312.42    8.29
  -9  -5   0  584.58   11.02
  -9  -5   0  548.73   10.92
  -9   5   0  703.25   12.21
  -9  -5  -1   68.77    4.87
  -9  -5  -1   70.96    4.62
  -9   5  -1   87.94    4.92
  -9  -5  -2  136.05    6.55
  -9  -5  -2  138.73    6.06
  -9   5  -2  155.62    7.00
  -9   5  -2  179.60    6.60
  -9  -5  -3  189.73    8.09
  -9   5  -3  217.14    8.69
  -9  -5  -4   14.65    4.37
  -9   5  -4   18.87    4.42
  -9  -5  -5   -1.14    3.62
  -9   5  -5   -2.09    2.93
  -9  -5  -6   53.58    6.26
  -9   5  -6   67.23    6.31
  -9  -5  -7    6.21    5.31
  -9   5  -7   15.39    5.16
  -9  -5  -8   -1.99    4.82
  -9   5  -8    1.34    4.42
   9  -7 -16   75.28    7.00
   9   7 -16   69.32    7.15
   9  -7 -15   49.16    5.61
   9   7 -15   58.89    7.45
   9  -7 -14    2.43    3.87
   9   7 -14   -2.88    3.92
   9  -7 -13   51.99    5.41
   9   7 -13   53.63    5.76
   9  -7 -12   39.72    4.87
   9   7 -12   37.69    4.62
  -9  -7  11   49.75    4.17
  -9   7  11   52.88    4.67
   9  -7 -11   46.92    4.62
   9   7 -11   52.88    5.31
  -9  -7  10  193.65    7.20
  -9   7  10  250.70    8.24
   9  -7 -10  231.93    8.64
   9   7 -10  236.80    8.99
  -9  -7   9  286.01    8.54
  -9   7   9  356.81    9.43
   9  -7  -9  359.99   10.18
   9   7  -9  343.41   10.23
  -9  -7   8   60.73    4.57
  -9   7   8   86.10    5.16
   9  -7  -8   76.27    5.02
   9   7  -8   73.34    5.16
  -9  -7   7   33.52    3.92
  -9   7   7   40.52    3.82
  -9   7   7   43.00    3.87
   9  -7  -7   41.86    4.02
   9   7  -7   37.24    4.07
  -9  -7   6  326.87    8.99
  -9   7   6  423.00   10.03
  -9   7   6  423.60   10.03
   9  -7  -6  415.21   10.13
   9   7  -6  394.45    9.88
  -9  -7   5   28.55    4.07
  -9   7   5   31.73    3.82
  -9   7   5   40.32    4.07
   9   7  -5   31.58    3.53
  -9  -7   4   78.16    5.02
  -9   7   4   85.95    4.97
  -9   7   4   83.22    4.87
  -9  -7   3   78.55    5.06
  -9   7   3  104.17    5.51
  -9   7   3   95.83    5.36
  -9  -7   2   12.71    2.63
  -9  -7   2   12.66    3.43
  -9   7   2   16.44    3.58
  -9   7   2   13.31    3.23
  -9  -7   1  267.09    7.15
  -9  -7   1  283.33    8.44
  -9   7   1  358.11    9.43
  -9  -7   0  354.88    8.89
  -9  -7   0  395.69   10.03
  -9   7   0  478.27   10.87
  -9  -7  -1   40.82    4.32
  -9  -7  -1   49.75    4.62
  -9   7  -1   57.10    4.57
  -9  -7  -2    1.29    2.88
  -9  -7  -2    1.94    2.53
  -9   7  -2   -0.65    2.63
  -9  -7  -3   70.81    5.66
  -9   7  -3   89.58    6.01
  -9  -7  -4   12.17    4.47
  -9   7  -4   11.12    4.12
  -9  -7  -5   40.67    5.91
  -9   7  -5   44.09    6.01
  -9  -7  -6   30.79    6.06
  -9   7  -6   50.00    6.31
  -9  -7  -7    3.38    5.06
  -9   7  -7   13.70    5.31
  -9   7  -8    4.72    5.06
   9  -9 -15   12.41    4.97
   9   9 -15    8.34    4.42
   9  -9 -14   31.53    5.86
   9   9 -14   25.92    5.31
   9  -9 -13   61.02    5.91
   9   9 -13   63.56    6.21
   9  -9 -12    6.01    3.43
   9   9 -12    7.45    3.77
  -9   9  11   21.30    3.92
   9  -9 -11   14.80    3.77
   9   9 -11   13.26    4.47
  -9  -9  10   77.61    5.36
  -9   9  10  103.43    5.96
  -9   9  10   97.12    5.86
   9  -9 -10   80.84    5.86
   9   9 -10   91.96    6.41
  -9  -9   9   70.16    5.21
  -9   9   9   86.85    5.56
  -9   9   9   86.60    5.61
   9  -9  -9   72.45    5.51
   9   9  -9   76.57    5.66
  -9  -9   8   38.38    4.37
  -9   9   8   39.08    3.97
  -9   9   8   42.80    4.12
   9  -9  -8   42.70    4.62
   9   9  -8   41.26    4.77
  -9  -9   7   23.54    3.97
  -9   9   7   23.69    4.07
  -9   9   7   34.31    4.42
   9  -9  -7   29.89    4.32
   9   9  -7   27.81    4.47
  -9  -9   6   72.10    5.26
  -9   9   6   79.94    5.31
  -9   9   6   82.77    5.36
   9  -9  -6   87.54    5.46
   9   9  -6   80.69    5.11
  -9  -9   5   15.69    3.77
  -9   9   5   18.92    3.53
  -9   9   5   16.98    3.33
   9   9  -5   17.38    3.67
  -9  -9   4  155.47    7.05
  -9   9   4  192.36    7.55
  -9   9   4  185.91    7.50
  -9  -9   3  296.09    9.33
  -9   9   3  334.77    9.63
  -9   9   3  348.27    9.78
  -9  -9   2   83.27    5.36
  -9   9   2  105.76    5.76
  -9   9   2   95.48    5.56
  -9  -9   1    5.02    2.88
  -9   9   1   13.61    3.62
  -9   9   1   14.05    3.53
  -9  -9   0  157.50    7.20
  -9   9   0  187.89    7.60
  -9   9   0  198.96    7.80
  -9  -9  -1   -0.30    2.78
  -9  -9  -1    4.32    3.03
  -9   9  -1    6.16    3.33
  -9   9  -1    0.35    2.88
  -9  -9  -2   49.90    5.16
  -9  -9  -2   55.07    5.06
  -9   9  -2   66.34    5.16
  -9  -9  -3   65.89    5.71
  -9   9  -3   88.19    6.06
  -9  -9  -4    2.58    4.07
  -9   9  -4   14.80    4.32
  -9  -9  -5    3.82    4.42
  -9   9  -5    6.90    4.12
  -9  -9  -6   20.11    5.71
  -9   9  -6   31.08    5.66
  -9  -9  -7    9.43    5.71
  -9   9  -7    9.19    4.77
   9 -11 -14    0.70    3.67
   9  11 -14   -2.23    3.58
   9 -11 -13   53.63    5.96
   9  11 -13   55.41    6.31
   9 -11 -12   46.33    5.02
   9  11 -12   44.39    6.26
  -9  11  11   52.98    5.21
  -9  11  11   69.07    5.66
   9 -11 -11   56.11    5.36
   9  11 -11   60.68    6.06
  -9 -11  10   82.72    5.76
  -9  11  10   98.46    6.16
  -9  11  10   92.56    6.16
   9 -11 -10   79.89    6.21
   9  11 -10   83.07    6.55
  -9 -11   9   61.57    5.26
  -9  11   9   68.08    5.41
  -9  11   9   68.82    5.56
   9 -11  -9   63.76    5.61
   9  11  -9   62.42    5.81
  -9 -11   8   20.41    4.17
  -9  11   8   27.31    4.57
  -9  11   8   26.47    4.42
   9 -11  -8   24.23    4.52
   9  11  -8   23.09    4.62
  -9 -11   7  124.53    6.80
  -9  11   7  146.38    7.25
  -9  11   7  146.03    7.25
   9 -11  -7  131.29    6.70
   9  11  -7  126.92    6.90
  -9 -11   6  194.54    8.29
  -9  11   6  232.13    8.89
  -9  11   6  235.91    8.94
   9 -11  -6  231.84    8.74
   9  11  -6  212.97    8.29
  -9 -11   5   40.22    4.72
  -9  11   5   41.51    4.62
  -9  11   5   45.19    4.62
   9  11  -5   36.89    4.27
  -9 -11   4    9.19    3.48
  -9  11   4   12.51    3.72
  -9  11   4   12.56    3.58
  -9 -11   3   23.24    4.42
  -9  11   3   30.79    4.52
  -9  11   3   34.71    4.47
  -9 -11   2   -2.53    2.88
  -9  11   2    0.25    2.88
  -9  11   2   -0.25    2.93
  -9 -11   1   29.25    4.37
  -9  11   1   35.30    4.82
  -9  11   1   36.15    4.67
  -9 -11   0   37.39    4.52
  -9  11   0   41.36    4.47
  -9  11   0   45.23    4.62
  -9 -11  -1    7.25    3.67
  -9  11  -1   10.58    3.72
  -9  11  -1    5.86    3.38
  -9 -11  -2    4.47    3.23
  -9  11  -2    2.53    3.53
  -9  11  -2    3.67    3.53
  -9  11  -4    9.29    3.87
  -9 -11  -5   18.52    5.41
  -9  11  -5   26.52    5.46
  -9 -11  -6    5.96    5.71
  -9  11  -6   18.92    5.06
   9 -13 -13   39.13    6.50
   9  13 -13   34.31    6.70
   9 -13 -12   43.55    5.41
   9  13 -12   44.09    7.05
  -9  13  11    7.65    4.47
  -9  13  11   10.08    4.52
   9 -13 -11    4.87    3.77
   9  13 -11   -0.35    4.32
  -9 -13  10   21.05    4.32
  -9  13  10   32.52    5.16
  -9  13  10   27.21    4.67
   9 -13 -10   13.41    4.67
   9  13 -10   20.71    5.06
  -9 -13   9   49.41    5.11
  -9  13   9   55.41    5.41
  -9  13   9   59.24    5.56
   9 -13  -9   50.35    5.26
   9  13  -9   45.38    5.56
  -9 -13   8   49.11    5.16
  -9  13   8   54.72    5.41
  -9  13   8   58.24    5.56
   9 -13  -8   53.63    5.26
   9  13  -8   41.01    4.77
  -9 -13   7   21.75    4.62
  -9  13   7   32.42    5.21
  -9  13   7   28.35    4.82
   9 -13  -7   26.22    4.62
   9  13  -7   28.25    4.82
  -9 -13   6   44.54    5.61
  -9  13   6   45.09    4.72
  -9  13   6   44.29    4.82
   9 -13  -6   42.95    4.67
   9  13  -6   39.92    4.72
  -9 -13   5    8.64    3.38
  -9  13   5    8.29    3.28
  -9  13   5    7.15    3.18
   9 -13  -5    0.15    3.03
  -9 -13   4   41.56    4.97
  -9  13   4   43.25    4.92
  -9  13   4   48.02    5.11
  -9 -13   3   79.35    6.16
  -9  13   3   94.29    6.46
  -9  13   3   85.85    6.26
  -9 -13   2   15.44    4.32
  -9  13   2   21.90    4.52
  -9  13   2   14.15    3.92
  -9 -13   1    3.28    3.72
  -9  13   1   12.61    4.07
  -9  13   1    4.22    3.18
  -9 -13   0   21.35    4.62
  -9  13   0   29.10    4.97
  -9  13   0   30.04    4.77
  -9 -13  -1    9.24    3.87
  -9  13  -1    7.05    4.47
  -9  13  -1    9.19    4.37
  -9 -13  -2   96.63    6.90
  -9  13  -2  103.28    6.70
  -9  13  -2  115.89    7.00
  -9  13  -4   47.67    5.56
   9  15 -12   14.50    6.11
   9 -15 -11   41.36    5.91
   9  15 -11   41.16    7.20
  -9 -15  10   12.96    4.32
  -9  15  10   23.93    5.36
  -9  15  10   15.39    4.77
   9 -15 -10   14.05    4.42
   9  15 -10   14.75    5.26
  -9 -15   9   18.07    4.72
  -9  15   9   21.05    4.92
  -9  15   9   15.39    4.47
   9 -15  -9   19.71    4.42
   9  15  -9    3.67    4.47
  -9 -15   8    4.37    3.82
  -9  15   8    8.24    3.97
  -9  15   8    8.39    3.87
   9 -15  -8    5.21    3.92
   9  15  -8    0.70    3.67
  -9 -15   7   61.82    5.66
  -9  15   7   62.17    6.11
  -9  15   7   68.82    6.26
   9 -15  -7   66.14    5.91
   9 -15  -7   68.37    6.31
   9  15  -7   65.30    6.11
  -9 -15   6   45.58    5.51
   9 -15  -6   60.88    6.16
   9  15  -6   57.05    5.66
  -9 -15   5   63.16    5.71
   9 -15  -5   58.39    6.06
  -9 -15   4   34.71    5.66
   9 -15  -4   42.80    6.21
  -9 -15   3   29.35    5.26
   9 -15  -3   22.44    5.41
  -9 -15   2   15.84    4.72
  -9  15   2   19.37    4.62
  -9  15   2   20.90    4.42
   9 -15  -2   31.08    5.31
  -9 -15   1   59.83    5.91
  -9  15   1   72.05    6.26
  -9  15   1   65.34    5.96
  -9 -15   0   67.98    6.31
  -9  15   0   64.30    6.11
  -9  15   0   66.59    6.01
  -9 -15  -1   41.81    5.96
  -9  15  -1   41.01    6.06
  -9  15  -1   33.17    5.46
  -9 -15  -2   17.78    5.06
  -9  15  -2   15.84    4.87
  -9  15  -2   15.94    4.67
  -9 -17  10   54.37    6.16
  -9  17  10   69.02    6.50
  -9  17  10   51.24    6.26
   9  17 -10   48.02    7.05
  -9 -17   9   35.01    6.06
  -9  17   9   39.72    6.50
  -9  17   9   36.55    6.01
   9 -17  -9   39.97    6.16
   9  17  -9   28.35    5.81
  -9 -17   8   45.19    6.46
  -9  17   8   40.12    6.31
  -9  17   8   41.91    6.65
   9 -17  -8   45.63    5.56
  -9 -17   7   18.07    4.87
   9 -17  -7   24.38    5.02
   9 -17  -7   21.85    5.71
  -9 -17   6   16.58    5.02
   9 -17  -6   22.94    5.36
  -9 -17   5   11.77    4.67
   9 -17  -5    7.30    4.42
  -9 -17   4   21.80    4.92
   9 -17  -4   18.77    5.46
  -9 -17   3   23.49    5.41
   9 -17  -3   25.47    5.81
  -9 -17   2   17.63    5.02
  -9  17   2   20.51    5.46
  -9  17   2   18.37    4.87
   9 -17  -2   26.47    5.86
  -9 -17   1   14.90    4.97
  -9  17   1   18.87    5.26
  -9  17   1   12.56    4.87
  -9 -17   0   16.73    5.41
  -9  17   0   21.60    5.21
  -9  17   0   26.22    5.02
  -9 -17  -1   17.08    5.11
  -9  17  -1    3.18    4.37
  -9  17  -1    9.58    4.57
  10   0 -16  267.98   10.63
  10   0 -15   -0.79    3.62
  10   0 -15    4.87    3.72
  10   0 -14    3.13    3.53
  10   0 -14   14.40    4.17
  10   0 -13   -1.69    2.83
  10   0 -13    2.14    2.88
  10   0 -12  285.21    9.14
  10   0 -12  283.97    8.49
 -10   0  11   -0.40    2.38
  10   0 -11   -0.35    2.78
  10   0 -11   -0.35    2.28
 -10   0  10  525.74   10.28
  10   0 -10  564.91   11.22
  10   0 -10  623.31   11.07
 -10   0   9   -1.04    2.28
  10   0  -9   -1.19    2.14
  10   0  -9   -1.14    1.74
 -10   0   8    4.32    2.53
  10   0  -8    4.67    2.38
  10   0  -8    7.40    2.18
 -10   0   7   -1.39    2.18
  10   0  -7    0.79    1.94
  10   0  -7   -1.79    1.59
 -10   0   6  170.46    6.11
 -10   0   5   -0.15    1.79
 -10   0   4  463.02    9.48
 -10   0   3   -3.18    2.04
 -10   0   2   20.56    3.33
 -10   0   1   -3.72    1.89
 -10   0   0  517.89   11.22
 -10   0   0  501.36   10.18
 -10   0  -1   -1.49    2.18
 -10   0  -1   -0.89    2.33
 -10   0  -2    8.59    3.48
 -10   0  -2    6.90    3.18
 -10   0  -3    0.15    3.13
 -10   0  -4   46.58    6.01
 -10   0  -5   -5.51    3.43
 -10   0  -6   71.10    6.80
 -10   0  -7   -2.14    4.67
  10   2 -18   19.07    5.71
  10  -2 -17   31.33    5.56
  10   2 -17   22.25    5.76
  10  -2 -16   10.33    4.17
  10   2 -16   -3.23    3.87
  10  -2 -15   54.67    5.61
  10   2 -15   50.55    5.76
  10  -2 -14    0.20    2.93
  10   2 -14    0.60    3.48
  10  -2 -13  328.51    9.68
  10  -2 -13  368.14   10.63
  10   2 -13  342.02   10.63
  10  -2 -12   -2.18    2.73
  10  -2 -12   -0.70    2.63
  10   2 -12    2.43    3.08
 -10  -2  11   36.89    4.22
 -10   2  11   31.38    3.87
  10  -2 -11   39.92    4.47
  10  -2 -11   39.03    4.02
  10   2 -11   34.76    4.72
  10   2 -11   34.41    3.48
 -10  -2  10   -0.25    2.58
 -10   2  10    0.25    2.43
  10  -2 -10    1.49    2.43
  10  -2 -10   -0.30    2.09
  10   2 -10    3.23    2.83
  10   2 -10   -0.25    1.84
 -10  -2   9  447.98    9.68
 -10   2   9  542.02   10.63
  10  -2  -9  513.67    9.68
  10  -2  -9  556.97   10.73
  10   2  -9  510.30   10.92
  10   2  -9  586.42    9.33
 -10  -2   8   31.58    3.62
 -10   2   8   34.06    3.62
  10  -2  -8   30.04    3.43
  10  -2  -8   28.10    3.13
  10   2  -8   28.60    3.82
  10   2  -8   23.69    2.48
 -10  -2   7   62.66    4.32
 -10   2   7   68.37    4.17
  10  -2  -7   72.99    3.97
  10   2  -7   64.40    4.12
 -10  -2   6   50.60    3.77
 -10   2   6   49.95    3.97
 -10  -2   5  108.15    5.02
 -10   2   5  127.46    5.46
 -10  -2   4    0.25    1.89
 -10   2   4    0.10    2.23
 -10  -2   3  304.48    8.09
 -10   2   3  366.75    8.74
 -10  -2   2    1.59    2.04
 -10  -2   2    2.38    2.38
 -10   2   2    5.26    2.58
 -10  -2   1  321.46    8.34
 -10  -2   1  290.33    7.99
 -10   2   1  327.57    8.39
 -10  -2   0    7.35    2.88
 -10  -2   0    5.21    2.83
 -10   2   0    8.69    2.98
 -10  -2  -1   27.61    4.27
 -10  -2  -1   23.69    3.77
 -10   2  -1   29.84    4.22
 -10   2  -1   30.44    3.97
 -10  -2  -2   -1.79    2.43
 -10  -2  -2    0.79    2.93
 -10   2  -2   -1.44    2.93
 -10   2  -2    0.45    2.78
 -10  -2  -3  115.10    6.90
 -10   2  -3  138.09    7.40
 -10  -2  -4   -5.11    3.53
 -10   2  -4   -1.84    2.88
 -10  -2  -5   56.71    5.96
 -10   2  -5   60.48    5.76
 -10  -2  -6   -7.65    3.82
 -10   2  -6    2.14    3.82
 -10  -2  -7    5.02    5.16
 -10   2  -7    6.11    4.97
  10  -4 -17   14.65    4.77
  10   4 -17    4.52    4.97
  10  -4 -16  135.21    8.14
  10   4 -16  119.72    8.24
  10  -4 -15    1.74    3.53
  10   4 -15    3.53    3.67
  10  -4 -14    1.39    3.58
  10   4 -14   -3.62    3.33
  10  -4 -13   29.15    4.87
  10   4 -13   30.69    5.06
  10  -4 -12   59.09    5.11
  10   4 -12   51.79    5.21
 -10  -4  11    0.45    2.63
 -10   4  11    1.09    2.63
  10  -4 -11    0.10    2.33
  10   4 -11   -3.72    2.48
 -10  -4  10   35.11    4.02
 -10   4  10   39.77    4.07
  10  -4 -10   37.09    3.53
  10  -4 -10   37.64    3.82
  10   4 -10   39.43    4.62
 -10  -4   9   12.41    3.23
 -10   4   9   17.78    3.48
  10  -4  -9   15.00    2.68
  10  -4  -9   13.65    3.13
  10   4  -9   16.53    3.72
 -10  -4   8   81.53    5.06
 -10   4   8  107.95    5.21
  10  -4  -8  109.88    5.21
  10   4  -8  105.17    5.71
 -10  -4   7    0.30    2.53
 -10   4   7   -2.28    2.04
  10  -4  -7   -1.34    1.69
  10   4  -7   -1.99    1.99
 -10  -4   6  415.16    9.68
 -10   4   6  528.32   10.73
  10   4  -6  490.38   10.48
 -10  -4   5   92.31    5.21
 -10   4   5  106.86    5.36
 -10  -4   4  731.95    9.73
 -10  -4   4  605.18   11.52
 -10   4   4  782.45   12.96
 -10  -4   3   24.33    2.93
 -10  -4   3   31.43    4.07
 -10   4   3   35.60    4.07
 -10  -4   2   85.90    4.37
 -10  -4   2   77.26    4.97
 -10   4   2   93.15    4.87
 -10  -4   1    8.29    2.93
 -10  -4   1    8.19    3.08
 -10   4   1    7.40    2.78
 -10  -4   0  241.67    7.75
 -10  -4   0  216.54    7.35
 -10   4   0  267.04    7.94
 -10  -4  -1    3.18    2.98
 -10  -4  -1    0.55    2.93
 -10   4  -1    1.84    2.63
 -10  -4  -2   68.42    5.16
 -10  -4  -2   66.98    4.77
 -10   4  -2   72.45    5.51
 -10   4  -2   79.74    5.06
 -10  -4  -3    8.34    3.87
 -10   4  -3    9.04    3.67
 -10  -4  -4    0.05    3.72
 -10   4  -4    0.55    3.18
 -10  -4  -5    2.58    4.02
 -10   4  -5    1.49    3.92
 -10  -4  -6   46.63    6.50
 -10   4  -6   52.83    7.10
 -10  -4  -7    3.23    4.82
 -10   4  -7    2.28    4.72
  10  -6 -17   49.41    7.20
  10  -6 -16    2.04    4.12
  10   6 -16    9.43    4.47
  10  -6 -15   43.60    6.36
  10   6 -15   49.26    6.75
  10  -6 -14   23.64    4.57
  10   6 -14   15.94    4.72
  10  -6 -13  204.18    8.79
  10   6 -13  210.48    9.38
  10  -6 -12   -3.43    2.83
  10   6 -12    3.82    3.62
 -10  -6  11   13.06    3.38
 -10   6  11   22.10    4.02
  10  -6 -11   13.80    3.87
  10   6 -11   18.22    4.32
 -10  -6  10   48.07    4.32
 -10   6  10   58.59    4.77
  10  -6 -10   58.94    4.72
  10   6 -10   54.22    5.26
 -10  -6   9   69.02    4.82
 -10   6   9   90.27    5.31
  10  -6  -9   88.19    5.51
  10   6  -9   81.23    5.76
 -10  -6   8   41.01    3.92
 -10   6   8   52.98    4.52
  10  -6  -8   54.57    4.42
  10   6  -8   50.05    4.77
 -10  -6   7  378.31    9.73
 -10   6   7  511.64   11.22
  10  -6  -7  511.59   11.32
  10   6  -7  465.21   10.97
 -10  -6   6   14.60    3.23
 -10   6   6   21.25    3.72
  10  -6  -6   16.44    3.13
  10   6  -6   23.54    3.67
 -10  -6   4    6.06    3.18
 -10   6   4    7.15    2.58
 -10  -6   3  233.23    6.01
 -10  -6   3  215.80    7.60
 -10   6   3  280.60    8.49
 -10  -6   2    0.79    2.09
 -10  -6   2   -1.84    2.63
 -10   6   2   -0.60    2.48
 -10  -6   1   29.99    3.87
 -10  -6   1   20.90    3.87
 -10   6   1   35.60    4.37
 -10  -6   0   40.87    4.27
 -10  -6   0   40.17    4.22
 -10   6   0   56.36    4.47
 -10  -6  -1    2.18    3.13
 -10  -6  -1    4.57    3.03
 -10   6  -1   10.18    3.33
 -10  -6  -2    1.34    3.33
 -10  -6  -2    3.77    3.13
 -10   6  -2    2.18    3.08
 -10   6  -2    6.11    3.13
 -10  -6  -3   99.21    6.60
 -10   6  -3  110.48    6.75
 -10  -6  -4   -1.19    3.58
 -10   6  -4   -1.74    3.18
 -10  -6  -5   17.23    5.41
 -10   6  -5   13.01    4.77
 -10  -6  -6   -1.79    4.52
 -10   6  -6    1.19    4.17
 -10  -6  -7   16.73    5.91
 -10   6  -7   18.47    5.21
  10  -8 -16   97.02    7.99
  10   8 -16   89.18    7.60
  10  -8 -15   15.84    4.67
  10   8 -15    2.33    4.42
  10  -8 -14    6.95    4.02
  10   8 -14    4.62    4.17
  10  -8 -13   19.41    4.77
  10   8 -13    8.99    4.42
  10  -8 -12   21.50    4.42
  10   8 -12   29.40    5.46
 -10  -8  11   18.27    3.62
 -10   8  11   20.46    3.97
  10  -8 -11   11.67    3.62
  10   8 -11   12.07    3.92
 -10  -8  10   31.98    4.67
 -10   8  10   34.51    4.27
  10  -8 -10   38.78    4.82
  10   8 -10   42.90    5.51
 -10  -8   9   14.95    3.53
 -10   8   9   14.55    3.62
  10  -8  -9   16.98    3.62
  10   8  -9   13.41    3.67
 -10  -8   8   74.28    5.21
 -10   8   8   87.39    5.61
  10  -8  -8   81.13    5.51
  10   8  -8   86.75    5.91
 -10  -8   7   11.97    3.58
 -10   8   7   17.08    3.87
 -10   8   7   12.91    3.53
  10  -8  -7   12.21    3.18
  10   8  -7   12.91    3.58
 -10  -8   6  255.52    8.54
 -10   8   6  334.12    9.73
 -10   8   6  314.36    9.48
  10  -8  -6  293.21    9.04
  10   8  -6  281.19    8.99
 -10  -8   5   90.62    5.56
 -10   8   5  105.71    5.76
 -10   8   5  115.74    5.96
 -10  -8   4  366.99   10.28
 -10   8   4  468.64   11.32
 -10   8   4  453.04   11.12
 -10  -8   3   16.68    3.97
 -10   8   3   27.86    4.42
 -10   8   3   27.31    4.17
 -10  -8   2   17.73    4.02
 -10   8   2   23.98    3.82
 -10  -8   1    7.70    3.48
 -10   8   1   19.86    3.92
 -10  -8   0   91.21    5.26
 -10  -8   0  114.40    6.26
 -10   8   0  134.91    6.70
 -10  -8  -1    0.15    2.98
 -10  -8  -1    0.05    2.88
 -10   8  -1    5.66    3.23
 -10  -8  -2   40.02    4.77
 -10  -8  -2   48.26    4.77
 -10   8  -2   51.24    4.62
 -10  -8  -3   16.93    4.72
 -10   8  -3   18.97    4.62
 -10  -8  -4    3.53    4.17
 -10   8  -4    5.21    3.62
 -10  -8  -5    0.89    4.57
 -10   8  -5    2.63    3.92
 -10  -8  -6   29.44    6.50
 -10   8  -6   40.72    6.36
 -10   8  -7    7.35    4.92
  10 -10 -15   34.96    6.36
  10  10 -15   32.97    6.55
  10 -10 -14    4.02    4.57
  10  10 -14    4.67    4.57
  10 -10 -13   89.53    6.90
  10  10 -13   97.62    7.60
  10 -10 -12    3.77    3.62
  10  10 -12    4.82    3.92
 -10 -10  11   50.50    5.02
 -10  10  11   46.13    5.21
  10 -10 -11   48.21    5.11
  10  10 -11   39.82    4.97
 -10 -10  10   34.46    5.02
 -10  10  10   42.21    5.36
 -10  10  10   37.04    4.97
  10 -10 -10   35.75    5.21
  10  10 -10   33.37    5.02
 -10 -10   9  122.45    6.80
 -10  10   9  143.95    7.20
 -10  10   9  142.76    7.30
  10 -10  -9  124.93    6.85
  10  10  -9  122.15    6.90
 -10 -10   8   36.60    4.97
 -10  10   8   39.18    4.62
 -10  10   8   43.65    4.82
  10 -10  -8   40.72    5.16
  10  10  -8   40.17    5.06
 -10 -10   7  371.41   10.97
 -10  10   7  425.83   11.62
 -10  10   7  443.96   11.87
  10 -10  -7  420.02   11.67
  10  10  -7  377.27   10.82
 -10 -10   6    4.52    3.28
 -10  10   6    6.65    3.33
 -10  10   6    3.53    3.28
  10  10  -6   -0.05    2.98
 -10 -10   5   36.60    4.97
 -10  10   5   45.48    4.47
 -10  10   5   43.10    4.42
 -10 -10   4   -1.69    2.58
 -10  10   4   -0.50    2.43
 -10  10   4   -1.44    2.33
 -10 -10   3  130.19    7.00
 -10  10   3  153.83    7.15
 -10  10   3  161.28    7.45
 -10 -10   2    6.41    3.48
 -10  10   2   15.00    3.92
 -10  10   2   16.53    3.92
 -10 -10   1   35.65    5.02
 -10  10   1   31.03    4.82
 -10  10   1   37.64    4.87
 -10 -10   0   19.02    4.12
 -10  10   0   20.16    4.37
 -10  10   0   27.36    4.47
 -10 -10  -1    8.14    3.53
 -10  10  -1    7.60    3.48
 -10 -10  -2    7.60    3.43
 -10  10  -2    2.83    3.62
 -10  10  -3   34.46    5.51
 -10 -10  -4   -0.25    4.42
 -10  10  -4    6.01    3.82
 -10 -10  -5   52.73    7.00
 -10  10  -5   57.85    6.31
 -10 -10  -6    3.53    5.11
 -10  10  -6    0.35    4.57
  10 -12 -14   35.25    6.55
  10  12 -14   34.71    7.10
  10 -12 -13   28.55    5.51
  10  12 -13   16.73    5.56
  10 -12 -12   75.82    6.60
  10  12 -12   76.86    6.75
 -10 -12  11   34.76    5.26
 -10  12  11   32.87    5.66
 -10  12  11   35.80    5.71
  10 -12 -11   26.17    5.21
  10  12 -11   31.03    5.56
 -10 -12  10  145.39    7.70
 -10  12  10  158.55    8.04
 -10  12  10  161.08    8.19
  10 -12 -10  146.13    8.14
  10  12 -10  159.34    8.54
 -10 -12   9    1.19    3.23
 -10  12   9   -2.93    2.63
 -10  12   9   -0.35    3.18
  10 -12  -9   -2.88    3.13
  10  12  -9   -0.65    3.77
 -10 -12   8   25.22    4.67
 -10  12   8   27.81    4.47
 -10  12   8   26.52    4.42
  10 -12  -8   32.08    4.92
  10  12  -8   25.77    4.87
 -10 -12   7    4.22    3.48
 -10  12   7    4.92    3.77
 -10  12   7    6.95    3.67
  10 -12  -7    9.88    3.62
  10  12  -7    6.50    3.62
 -10 -12   6   44.64    5.66
 -10  12   6   42.75    5.02
 -10  12   6   44.89    5.76
  10  12  -6   39.43    4.62
 -10 -12   5   55.27    5.36
 -10  12   5   56.36    5.06
 -10  12   5   67.28    5.66
 -10 -12   4  108.99    6.65
 -10  12   4  118.62    6.90
 -10  12   4  112.32    6.75
 -10 -12   3    2.33    3.33
 -10  12   3    0.30    2.83
 -10  12   3    3.13    3.13
 -10 -12   2    9.38    4.02
 -10  12   2   11.97    3.77
 -10  12   2   16.24    3.72
 -10 -12   1    6.06    3.58
 -10  12   1   11.07    4.02
 -10  12   1    5.76    3.58
 -10 -12   0   88.78    6.65
 -10  12   0  114.35    6.90
 -10  12   0  104.47    6.80
 -10 -12  -1    0.10    3.23
 -10  12  -1    0.65    3.77
 -10  12  -1    0.05    3.87
 -10 -12  -2   40.12    5.81
 -10  12  -3   21.95    4.57
 -10  12  -4   50.00    6.70
 -10  12  -5   13.01    4.92
  10 -14 -12    5.56    4.32
  10  14 -12    3.08    4.87
 -10 -14  11   39.43    5.26
 -10  14  11   44.74    6.36
 -10  14  11   44.09    6.41
  10 -14 -11   39.03    6.16
  10  14 -11   36.60    6.36
 -10 -14  10    5.46    4.17
 -10  14  10    5.96    3.92
 -10  14  10   -0.30    3.97
  10 -14 -10    1.04    3.43
  10  14 -10   -0.45    4.32
 -10 -14   9   51.59    5.51
 -10  14   9   53.73    5.76
 -10  14   9   64.65    6.16
  10 -14  -9   61.97    5.81
  10  14  -9   50.35    5.76
 -10 -14   8   17.48    4.52
 -10  14   8   26.12    5.41
 -10  14   8   21.80    4.92
  10 -14  -8   20.36    4.52
  10  14  -8   16.83    4.57
 -10 -14   7   69.12    6.06
 -10  14   7   71.95    6.31
 -10  14   7   74.48    6.46
  10 -14  -7   74.53    6.06
  10  14  -7   73.93    6.31
 -10 -14   6    0.99    3.77
 -10  14   6    0.55    3.67
 -10  14   6    6.95    3.62
 -10 -14   5   68.32    6.21
 -10  14   5   79.74    6.21
 -10  14   5   72.54    5.91
 -10 -14   4   -0.89    3.62
 -10  14   4    3.58    3.72
 -10  14   4    3.38    3.58
 -10 -14   3   86.10    6.70
 -10  14   3   88.04    6.65
 -10  14   3   89.92    6.85
 -10 -14   2    5.26    4.07
 -10  14   2   12.76    4.77
 -10  14   2   20.90    4.77
 -10 -14   1  101.94    7.25
 -10  14   1  106.36    7.30
 -10  14   1  114.06    7.40
 -10 -14   0   13.90    4.52
 -10  14   0   16.14    4.52
 -10  14   0   14.25    4.37
 -10 -14  -1   39.13    5.91
 -10  14  -1   49.41    6.55
 -10  14  -1   40.72    6.26
 -10 -14  -2   15.54    4.72
 -10  14  -3   35.01    5.51
 -10  16  11   17.23    4.97
 -10  16  11   15.14    4.72
  10  16 -11   14.05    5.86
 -10 -16  10   41.06    6.01
 -10  16  10   48.76    6.85
 -10  16  10   41.46    6.50
  10 -16 -10   39.62    6.11
  10  16 -10   34.31    6.11
 -10 -16   9    7.99    4.12
 -10  16   9    7.94    4.77
 -10  16   9    6.80    4.77
  10 -16  -9   -0.45    3.92
  10  16  -9   -2.83    4.22
 -10 -16   8   34.51    5.71
 -10  16   8   35.95    6.41
 -10  16   8   35.90    5.96
  10 -16  -8   33.22    5.66
  10  16  -8   32.57    5.96
 -10 -16   7    3.28    4.12
 -10  16   7    2.28    4.37
 -10  16   7    6.46    4.12
  10  16  -7    1.79    3.87
 -10 -16   6   42.31    6.16
 -10  16   6   40.32    6.11
 -10  16   6   40.96    5.86
 -10 -16   5   11.17    4.67
 -10  16   5   12.56    4.87
 -10  16   5   21.65    4.82
 -10 -16   4   56.36    5.91
 -10  16   4   56.71    6.21
 -10  16   4   58.34    6.11
 -10 -16   3    8.39    4.27
 -10  16   3    3.62    3.87
 -10  16   3   10.58    4.07
 -10 -16   2   21.95    5.11
 -10  16   2   38.98    6.31
 -10  16   2   35.55    6.11
 -10 -16   1    3.97    4.32
 -10  16   1    5.21    4.52
 -10  16   1    6.60    3.92
 -10 -16   0   36.74    6.21
 -10  16   0   35.20    5.96
 -10  16   0   27.81    5.41
 -10 -16  -1   12.76    5.11
 -10  16  -1   13.01    5.31
 -10  16  -1   17.78    4.87
  11   1 -17   50.80    6.50
  11   1 -16  114.01    7.60
  11  -1 -15   15.34    4.47
  11   1 -15    5.66    4.02
  11  -1 -14  177.31    7.90
  11  -1 -14  188.49    8.04
  11   1 -14  182.73    8.34
  11  -1 -13  396.69   10.73
  11  -1 -13  426.33   11.02
  11   1 -13  395.84   11.27
 -11  -1  12    7.40    2.98
 -11   1  12    7.99    3.08
  11  -1 -12    3.48    3.08
  11  -1 -12    7.30    3.08
  11   1 -12    5.51    3.38
  11   1 -12    7.80    2.78
 -11  -1  11  126.77    6.16
 -11   1  11  131.24    6.06
  11  -1 -11  144.10    6.31
  11  -1 -11  158.94    6.41
  11   1 -11  139.88    6.65
  11   1 -11  151.64    5.81
 -11  -1  10  367.89    9.33
 -11   1  10  396.34    9.58
  11  -1 -10  406.87    9.53
  11  -1 -10  453.69    9.93
  11   1 -10  410.94   10.13
  11   1 -10  465.86    9.33
 -11  -1   9   38.58    4.07
 -11   1   9   39.77    4.07
  11  -1  -9   41.76    3.92
  11  -1  -9   45.78    3.72
  11   1  -9   44.74    4.12
  11   1  -9   48.26    3.58
 -11  -1   8   80.79    4.97
 -11   1   8   83.82    5.02
  11  -1  -8   82.87    4.52
  11  -1  -8  101.59    4.87
  11   1  -8   81.78    4.87
 -11  -1   7  905.34   13.95
 -11   1   7  970.19   14.40
 -11  -1   6   15.44    3.28
 -11   1   6   13.90    3.28
 -11  -1   5   31.43    3.77
 -11   1   5   38.28    3.92
 -11  -1   4  292.81    8.19
 -11   1   4  312.03    8.54
 -11  -1   3  110.28    5.61
 -11   1   3  120.26    5.71
 -11  -1   2   48.26    4.27
 -11   1   2   51.59    4.32
 -11  -1   1  246.43    7.94
 -11  -1   1  225.83    7.50
 -11   1   1  257.16    7.90
 -11  -1   0   78.75    5.31
 -11  -1   0   77.91    5.16
 -11   1   0   87.54    5.51
 -11   1   0   82.28    5.11
 -11  -1  -1   -1.64    2.88
 -11  -1  -1    3.18    2.63
 -11   1  -1   -5.86    2.98
 -11   1  -1    0.05    2.63
 -11  -1  -2  139.93    7.35
 -11   1  -2  147.57    7.30
 -11  -1  -3   30.34    5.16
 -11   1  -3   30.04    5.11
 -11  -1  -4   25.92    5.11
 -11   1  -4   30.64    5.56
 -11  -1  -5    1.24    4.17
 -11   1  -5    1.54    3.67
 -11  -1  -6   11.82    5.16
 -11   1  -6   20.06    5.46
 -11  -1  -7   -9.38    4.77
 -11   1  -7    3.13    4.32
  11   3 -18   18.57    5.76
  11  -3 -17   14.10    4.77
  11   3 -17   -1.69    4.37
  11  -3 -16   46.92    6.16
  11   3 -16   52.04    6.70
  11  -3 -15    5.06    3.92
  11   3 -15    0.65    3.87
  11  -3 -14   50.75    5.11
  11   3 -14   45.19    5.96
  11  -3 -13  189.08    8.04
  11   3 -13  174.19    8.19
 -11  -3  12   21.60    3.97
 -11   3  12   33.57    4.27
  11  -3 -12   31.18    4.52
  11   3 -12   30.59    4.77
 -11  -3  11   81.68    5.51
 -11   3  11  111.77    5.71
  11  -3 -11   95.29    5.31
  11  -3 -11  111.23    6.01
  11   3 -11  109.44    6.41
 -11  -3  10  507.66   11.12
 -11   3  10  632.05   12.21
  11  -3 -10  618.09   10.92
  11  -3 -10  691.24   13.11
  11   3 -10  624.60   13.01
 -11  -3   9   14.50    3.48
 -11   3   9   17.78    3.53
  11  -3  -9   17.33    3.08
  11  -3  -9   18.37    3.33
  11   3  -9   16.44    3.72
 -11  -3   8   17.18    3.53
 -11   3   8   27.91    3.92
  11  -3  -8   28.40    3.67
  11   3  -8   26.96    3.97
 -11  -3   7  562.13   11.42
 -11   3   7  704.69   12.66
  11   3  -7  650.42   12.17
 -11  -3   6   41.31    4.17
 -11   3   6   49.80    4.32
 -11  -3   5   38.28    4.02
 -11   3   5   43.75    4.17
 -11  -3   4  555.53   11.32
 -11   3   4  704.54   12.71
 -11  -3   3   77.91    4.32
 -11  -3   3   64.20    4.77
 -11   3   3   86.55    4.92
 -11  -3   2    2.14    2.53
 -11  -3   2    0.65    2.28
 -11   3   2    0.94    2.28
 -11  -3   1  228.56    7.60
 -11  -3   1  196.73    7.30
 -11   3   1  240.87    7.85
 -11  -3   0   53.92    4.67
 -11  -3   0   34.96    4.22
 -11   3   0   51.94    4.37
 -11  -3  -1   -0.30    2.98
 -11  -3  -1    1.54    3.18
 -11   3  -1    0.15    2.68
 -11   3  -1   -3.03    2.33
 -11  -3  -2   37.84    5.36
 -11   3  -2   42.01    5.41
 -11  -3  -3    0.99    3.18
 -11   3  -3    4.52    3.28
 -11  -3  -4    6.46    4.12
 -11   3  -4    1.19    3.77
 -11  -3  -5   -1.99    4.02
 -11   3  -5   -0.84    4.22
 -11  -3  -6   15.74    5.11
 -11   3  -6   17.58    5.81
  11  -5 -17   14.75    5.06
  11   5 -17    4.07    4.97
  11  -5 -16   11.37    4.42
  11   5 -16   10.13    5.16
  11  -5 -15   17.93    4.67
  11   5 -15   13.61    4.32
  11  -5 -14   15.39    4.42
  11   5 -14    8.14    3.97
  11  -5 -13  122.89    7.10
  11   5 -13  122.70    7.50
 -11   5  12   21.10    3.97
  11  -5 -12   13.75    3.82
  11   5 -12   15.44    4.42
 -11  -5  11  108.35    5.91
 -11   5  11  134.02    6.50
  11  -5 -11  129.35    6.50
  11   5 -11  122.89    6.70
 -11  -5  10  173.44    7.05
 -11   5  10  221.85    7.80
  11  -5 -10  251.30    8.69
  11   5 -10  234.02    8.54
 -11  -5   9    1.19    2.68
 -11   5   9    0.20    2.68
  11  -5  -9   -1.14    2.58
  11   5  -9   -3.82    2.53
 -11  -5   8    7.30    3.18
 -11   5   8   10.58    3.33
  11  -5  -8   11.72    3.23
  11   5  -8    8.94    3.28
 -11  -5   7  423.75   10.48
 -11   5   7  536.36   11.62
  11  -5  -7  536.51   11.42
  11   5  -7  515.66   11.57
 -11  -5   6   16.04    3.72
 -11   5   6   20.46    3.43
 -11  -5   5    3.67    1.94
 -11  -5   5    4.47    3.13
 -11   5   5    6.06    2.88
 -11  -5   4  112.12    4.52
 -11  -5   4   87.69    5.36
 -11   5   4  123.74    5.96
 -11  -5   3   13.61    2.93
 -11  -5   3   12.02    3.58
 -11   5   3    9.93    3.33
 -11  -5   2   19.32    3.28
 -11  -5   2   15.19    3.67
 -11   5   2   17.73    3.38
 -11  -5   1   81.38    5.11
 -11  -5   1   73.98    5.16
 -11   5   1   94.74    5.56
 -11  -5   0    1.14    2.73
 -11  -5   0   -1.59    2.63
 -11   5   0    4.87    3.08
 -11  -5  -1   60.93    5.21
 -11  -5  -1   66.34    5.11
 -11   5  -1   73.49    5.06
 -11  -5  -2   27.21    4.82
 -11   5  -2   29.05    4.52
 -11  -5  -3   25.67    5.16
 -11   5  -3   23.09    4.92
 -11  -5  -4   -7.00    3.97
 -11   5  -4    0.89    3.77
 -11  -5  -5   18.32    5.41
 -11   5  -5   21.00    5.02
 -11  -5  -6   12.61    5.46
 -11   5  -6   26.37    5.86
  11  -7 -17    7.05    4.97
  11  -7 -16   56.11    7.25
  11   7 -16   58.74    7.75
  11  -7 -15    2.63    3.97
  11   7 -15   -3.38    3.97
  11  -7 -14   22.64    4.97
  11   7 -14   16.58    5.26
  11  -7 -13   19.02    4.47
  11   7 -13   20.61    5.02
 -11   7  12   16.88    3.77
  11  -7 -12   12.61    3.67
  11   7 -12   15.34    4.62
 -11  -7  11  126.52    6.60
 -11   7  11  156.56    7.10
  11  -7 -11  155.37    7.60
  11   7 -11  143.90    7.50
 -11  -7  10  250.95    8.64
 -11   7  10  321.06    9.68
  11  -7 -10  305.03   10.08
  11   7 -10  294.30   10.08
 -11  -7   9   -2.78    2.14
 -11   7   9   -4.57    2.53
  11  -7  -9    0.10    2.78
  11   7  -9    0.99    2.83
 -11  -7   8    0.00    2.83
 -11   7   8    3.82    3.08
  11  -7  -8   -0.05    2.78
  11   7  -8    3.13    3.18
 -11  -7   7   72.05    5.26
 -11   7   7   88.73    5.51
  11  -7  -7   86.50    5.46
  11   7  -7   76.67    5.51
 -11  -7   6   41.91    4.57
 -11   7   6   53.18    4.82
 -11  -7   5   38.58    4.42
 -11   7   5   36.84    4.42
 -11  -7   4  275.18    9.09
 -11   7   4  346.78    9.98
 -11  -7   3   11.97    3.43
 -11   7   3   18.82    3.92
 -11  -7   2    2.53    2.78
 -11   7   2   -1.49    2.33
 -11  -7   1   42.65    4.27
 -11  -7   1   40.57    4.52
 -11   7   1   53.08    4.72
 -11  -7   0   33.76    4.77
 -11  -7   0   38.48    4.82
 -11   7   0   41.71    4.42
 -11  -7  -1   10.73    4.07
 -11  -7  -1   11.27    3.58
 -11   7  -1   16.93    3.82
 -11  -7  -2   42.45    5.61
 -11   7  -2   43.84    5.61
 -11  -7  -3   -3.92    3.58
 -11   7  -3   -2.18    3.23
 -11  -7  -4   -5.46    4.07
 -11   7  -4   -1.49    3.77
 -11  -7  -5   17.83    5.46
 -11   7  -5   14.80    5.26
 -11  -7  -6   11.22    5.66
 -11   7  -6   24.43    5.76
  11  -9 -15    3.92    3.82
  11   9 -15    0.10    4.02
  11  -9 -14   51.69    6.70
  11   9 -14   55.56    7.20
  11  -9 -13  122.05    7.75
  11   9 -13  123.34    8.09
 -11   9  12   43.79    4.92
  11  -9 -12   41.41    4.92
  11   9 -12   43.25    6.31
 -11  -9  11   57.65    5.06
 -11   9  11   67.63    5.71
  11  -9 -11   64.15    5.71
  11   9 -11   61.37    6.01
 -11  -9  10  173.69    7.80
 -11   9  10  221.95    8.79
  11  -9 -10  198.47    8.74
  11   9 -10  188.98    8.79
 -11  -9   9    0.89    3.03
 -11   9   9    0.35    3.03
  11  -9  -9    1.94    2.63
  11   9  -9    2.73    3.13
 -11  -9   8   34.21    4.22
 -11   9   8   49.16    4.97
  11  -9  -8   47.47    4.77
  11   9  -8   48.31    4.97
 -11  -9   7  499.07   12.41
 -11   9   7  615.61   13.85
  11  -9  -7  588.95   13.56
  11   9  -7  542.27   13.01
 -11  -9   6   36.45    5.02
 -11   9   6   33.81    4.07
 -11   9   6   31.53    4.47
 -11  -9   5    3.43    3.28
 -11   9   5    7.20    3.18
 -11  -9   4   76.22    5.66
 -11   9   4   84.46    5.86
 -11  -9   3   47.82    5.02
 -11   9   3   56.16    5.16
 -11  -9   2   15.00    4.12
 -11   9   2   17.48    4.12
 -11  -9   1   56.21    5.21
 -11   9   1   66.54    5.46
 -11  -9   0   13.65    3.82
 -11   9   0   18.02    4.27
 -11  -9  -1    0.30    3.38
 -11   9  -1    0.94    3.13
 -11  -9  -3   13.11    4.77
 -11   9  -3   22.74    5.11
 -11  -9  -4    4.47    4.72
 -11   9  -4   16.63    5.21
 -11  -9  -5    5.96    5.41
 -11   9  -5   17.33    5.31
 -11  -9  -6    5.56    5.31
  11 -11 -14   58.54    6.46
  11  11 -14   59.04    6.80
  11 -11 -13   51.04    5.46
  11  11 -13   59.14    6.60
  11 -11 -12   11.77    4.27
  11  11 -12    5.66    4.62
 -11 -11  11   46.87    5.06
 -11  11  11   50.20    5.56
  11 -11 -11   42.95    4.87
  11  11 -11   43.99    6.46
 -11 -11  10  157.55    7.99
 -11  11  10  171.95    8.29
 -11  11  10  176.22    8.59
  11 -11 -10  154.28    8.29
  11  11 -10  150.75    8.14
 -11 -11   9   42.55    5.06
 -11  11   9   54.82    5.36
 -11  11   9   47.52    5.21
  11 -11  -9   45.33    5.06
  11  11  -9   49.51    6.01
 -11 -11   8    9.24    3.97
 -11  11   8   11.37    4.02
 -11  11   8   12.17    4.22
  11 -11  -8    7.90    3.72
  11  11  -8    5.16    3.72
 -11 -11   7   67.63    5.81
 -11  11   7   75.33    5.86
 -11  11   7   74.23    5.91
  11  11  -7   76.57    5.86
 -11 -11   6   12.26    4.22
 -11  11   6   16.09    4.32
 -11  11   6   20.51    4.47
 -11 -11   5   43.99    5.16
 -11  11   5   48.76    5.11
 -11  11   5   45.19    5.11
 -11 -11   4   93.55    6.60
 -11  11   4  108.30    6.60
 -11  11   4  109.04    6.60
 -11 -11   3   44.64    5.71
 -11  11   3   47.42    4.92
 -11  11   3   45.83    5.06
 -11 -11   2   -1.84    2.73
 -11  11   2    2.83    3.23
 -11  11   2    2.83    3.18
 -11 -11   1   67.98    5.91
 -11  11   1   71.75    5.91
 -11 -11   0   35.25    5.46
 -11  11   0   36.60    5.61
 -11 -11  -1   41.66    5.56
 -11  11  -1   46.63    5.26
 -11  11  -3    9.14    4.22
 -11  11  -4    9.58    4.92
 -11  11  -5   18.47    5.56
  11 -13 -13   57.50    6.46
  11  13 -13   64.70    7.20
  11 -13 -12   37.19    6.06
  11  13 -12   43.10    7.00
 -11 -13  11   24.63    4.57
 -11  13  11   20.16    5.16
 -11  13  11   20.11    5.31
  11 -13 -11   25.03    5.21
  11  13 -11   18.17    5.21
 -11 -13  10   17.73    4.57
 -11  13  10   13.65    4.82
 -11  13  10   17.68    4.72
  11 -13 -10   17.03    4.57
  11  13 -10   18.67    5.31
 -11 -13   9   15.19    4.37
 -11  13   9   16.78    4.72
 -11  13   9   14.70    4.62
  11 -13  -9   12.46    3.97
  11  13  -9   12.31    4.62
 -11 -13   8   74.83    6.11
 -11  13   8   90.47    6.41
 -11  13   8   85.06    6.36
  11 -13  -8   87.64    6.50
  11  13  -8   88.53    6.70
 -11 -13   7   84.91    6.60
 -11  13   7  106.36    6.90
 -11  13   7  114.85    7.20
  11  13  -7  101.44    6.85
 -11 -13   6   18.97    4.37
 -11  13   6   23.49    4.77
 -11  13   6   19.41    4.57
 -11 -13   5    8.84    4.02
 -11  13   5    9.83    3.77
 -11  13   5    7.70    3.58
 -11 -13   4   20.11    4.87
 -11  13   4   29.40    5.21
 -11  13   4   28.55    5.06
 -11 -13   3   42.11    5.76
 -11  13   3   44.59    5.26
 -11  13   3   42.01    5.16
 -11 -13   2   50.40    5.66
 -11  13   2   57.15    5.61
 -11  13   2   65.20    6.11
 -11 -13   1   51.84    5.56
 -11  13   1   60.53    5.86
 -11  13   1   59.29    5.96
 -11 -13   0   35.25    5.51
 -11  13   0   36.79    5.56
 -11  13   0   30.59    5.26
 -11 -13  -1   14.15    4.77
 -11  13  -1    2.93    4.37
 -11  13  -3   17.48    5.02
  11  15 -12   10.68    5.41
 -11 -15  11   19.27    4.72
 -11  15  11   19.12    5.46
 -11  15  11   18.17    5.41
  11 -15 -11   15.84    4.57
  11  15 -11   10.97    5.61
 -11 -15  10   50.55    5.81
 -11  15  10   55.71    5.91
 -11  15  10   53.58    6.85
  11 -15 -10   54.67    6.31
  11  15 -10   50.35    6.85
 -11 -15   9   24.28    4.92
 -11  15   9   25.47    5.51
 -11  15   9   28.75    5.46
  11 -15  -9   21.15    5.16
  11  15  -9   26.22    5.66
 -11 -15   8   12.66    4.82
 -11  15   8   11.02    4.72
 -11  15   8   13.85    4.87
  11  15  -8   18.97    4.97
 -11 -15   7   25.82    5.16
 -11  15   7   32.97    5.86
 -11  15   7   26.52    5.61
 -11 -15   6   16.49    4.72
 -11  15   6   16.29    4.82
 -11  15   6   10.08    4.27
 -11 -15   5   36.10    6.01
 -11  15   5   49.85    5.91
 -11  15   5   48.36    6.46
 -11 -15   4   48.56    5.51
 -11  15   4   54.22    5.66
 -11  15   4   48.46    5.51
 -11 -15   3   36.25    5.71
 -11  15   3   30.74    5.96
 -11  15   3   31.73    5.76
 -11 -15   2    6.55    4.37
 -11  15   2   10.77    4.77
 -11  15   2    9.73    4.42
 -11 -15   1   33.57    5.86
 -11  15   1   49.46    5.66
 -11  15   1   36.84    6.11
 -11 -15   0   16.49    5.36
 -11  15   0   16.34    4.87
 -11  15   0   13.26    4.67
 -11 -15  -1   51.29    6.06
 -11  15  -1   54.87    6.26
 -11  15  -1   48.66    6.80
  11  17  -9   23.04    5.61
 -11 -17   7   22.59    5.51
 -11 -17   6    3.43    4.32
 -11  17   6    8.94    4.92
 -11  17   6    7.30    4.92
 -11 -17   5    8.19    4.67
 -11  17   5    6.70    4.97
 -11  17   5   10.38    4.82
 -11 -17   4    3.92    4.57
 -11  17   4   10.77    5.11
 -11  17   4   10.08    4.87
  12   0 -16  245.94   10.23
  12   0 -15   -0.55    3.77
  12   0 -14  364.76   11.27
  12   0 -13   -3.82    2.88
  12   0 -13   -1.74    2.88
 -12   0  12  148.91    6.80
  12   0 -12  154.82    7.10
  12   0 -12  185.31    6.95
 -12   0  11    0.20    2.68
  12   0 -11   -0.55    2.73
  12   0 -11   -1.74    2.18
 -12   0  10  417.09   10.28
  12   0 -10  460.05   10.63
  12   0 -10  531.80   10.53
 -12   0   9    0.00    2.68
  12   0  -9   -1.89    2.18
  12   0  -9    0.45    2.09
 -12   0   8  310.19    8.99
 -12   0   7   -1.74    2.38
 -12   0   6  510.84   11.12
 -12   0   5   -1.19    2.43
 -12   0   4  953.16   15.19
 -12   0   3    1.39    2.48
 -12   0   2  144.39    6.50
 -12   0   1   -0.35    2.58
 -12   0   1   -3.43    2.58
 -12   0   0   70.96    5.31
 -12   0   0   62.17    4.82
 -12   0  -1   -1.74    3.08
 -12   0  -1   -0.89    2.83
 -12   0  -2  100.80    6.75
 -12   0  -3   -1.24    3.03
 -12   0  -4   59.98    7.30
 -12   0  -5   -1.99    4.32
 -12   0  -6    7.45    4.57
  12   2 -18    7.50    5.21
  12   2 -17  106.66    8.04
  12  -2 -16    8.64    3.87
  12   2 -16   -1.94    3.82
  12  -2 -15   13.65    3.87
  12   2 -15    9.19    4.27
  12  -2 -14    0.70    2.93
  12   2 -14   -4.17    3.03
  12  -2 -13  255.87    8.84
  12  -2 -13  298.47    9.68
  12   2 -13  260.39    9.68
 -12  -2  12    7.60    3.58
 -12   2  12    9.83    3.72
  12  -2 -12    5.76    3.23
  12  -2 -12    9.24    3.53
  12   2 -12    8.24    3.77
 -12  -2  11  405.57   10.43
 -12   2  11  449.27   10.87
  12  -2 -11  454.58   10.33
  12  -2 -11  531.85   11.67
  12   2 -11  472.76   11.67
 -12  -2  10   11.32    3.48
 -12   2  10   17.93    3.77
  12  -2 -10   10.08    3.18
  12  -2 -10   12.36    3.18
  12   2 -10   11.12    3.23
  12   2 -10   13.65    2.73
 -12  -2   9  220.81    7.85
 -12   2   9  244.25    8.14
  12  -2  -9  274.04    8.09
  12   2  -9  254.33    8.34
 -12  -2   8    0.79    2.73
 -12   2   8   -1.19    2.68
  12   2  -8   -4.12    2.18
 -12  -2   7 1049.64   15.99
 -12   2   7 1174.07   16.78
 -12  -2   5  771.67   13.70
 -12   2   5  893.97   14.75
 -12  -2   4   -1.19    2.68
 -12   2   4    2.58    2.83
 -12  -2   3   77.11    4.97
 -12   2   3   87.39    5.41
 -12  -2   2   11.62    3.28
 -12  -2   2   17.13    3.67
 -12   2   2   10.97    3.13
 -12  -2   1  315.35    9.38
 -12  -2   1  268.93    8.59
 -12   2   1  312.23    9.19
 -12  -2   0   -3.48    3.13
 -12  -2   0   -0.25    3.08
 -12   2   0   -2.23    2.53
 -12   2   0    0.99    3.13
 -12  -2  -1   -1.24    3.13
 -12  -2  -1    1.24    2.88
 -12   2  -1    3.38    3.13
 -12   2  -1    3.48    3.03
 -12  -2  -2    0.84    3.28
 -12   2  -2   -0.65    3.38
 -12  -2  -3   46.33    6.31
 -12   2  -3   44.74    5.11
 -12  -2  -4    4.87    4.57
 -12   2  -4    1.29    4.02
 -12  -2  -5   50.85    7.30
 -12   2  -5   54.02    7.40
 -12  -2  -6    2.09    5.02
 -12   2  -6   -0.74    3.87
  12  -4 -18    9.38    4.87
  12  -4 -17    8.39    4.52
  12   4 -17    2.43    4.97
  12  -4 -16   32.97    5.66
  12   4 -16   23.09    5.41
  12  -4 -15   19.46    4.62
  12   4 -15   11.77    5.02
  12  -4 -14  105.32    6.70
  12   4 -14   97.27    7.10
  12  -4 -13    6.85    3.58
  12   4 -13    7.55    3.53
 -12  -4  12   12.76    3.82
 -12   4  12   22.99    4.07
  12  -4 -12   16.73    3.97
  12   4 -12   22.64    4.62
 -12  -4  11   -2.88    2.88
 -12   4  11    3.03    3.18
  12  -4 -11   -3.62    2.63
  12   4 -11    2.09    2.83
 -12  -4  10  307.46    9.33
 -12   4  10  382.14   10.18
  12  -4 -10  388.39   10.43
  12   4 -10  357.01   10.48
 -12  -4   9   22.05    4.32
 -12   4   9   33.07    4.47
  12  -4  -9   36.89    4.47
  12   4  -9   32.82    4.32
 -12  -4   8  452.90   11.12
 -12   4   8  549.03   12.02
  12  -4  -8  576.58   11.97
  12   4  -8  537.01   12.07
 -12  -4   7   18.67    3.72
 -12   4   7   20.81    3.67
 -12  -4   6   16.44    3.48
 -12   4   6   23.93    4.07
 -12  -4   5   40.22    4.52
 -12   4   5   43.50    4.42
 -12  -4   4  244.45    6.90
 -12  -4   4  200.50    7.80
 -12   4   4  256.91    8.49
 -12  -4   3   22.54    3.67
 -12  -4   3   17.97    3.97
 -12   4   3   21.20    3.92
 -12  -4   2    4.62    2.73
 -12  -4   2    6.65    3.18
 -12   4   2    3.67    2.93
 -12  -4   1    7.10    3.18
 -12  -4   1    5.06    3.62
 -12   4   1   10.87    3.53
 -12  -4   0   25.67    4.47
 -12  -4   0   22.44    4.37
 -12   4   0   31.98    4.52
 -12  -4  -1   20.51    4.42
 -12  -4  -1   20.66    4.22
 -12   4  -1   22.99    4.42
 -12   4  -1   26.02    4.22
 -12  -4  -2   75.13    6.16
 -12   4  -2   85.36    6.60
 -12  -4  -3    2.68    4.02
 -12   4  -3    0.20    3.82
 -12  -4  -4    6.85    4.77
 -12   4  -4   11.77    4.47
 -12  -4  -5    5.02    4.87
 -12   4  -5    0.35    4.17
  12  -6 -17   54.97    6.95
  12   6 -17   37.59    6.46
  12  -6 -16    6.41    4.32
  12   6 -16   -7.35    3.87
  12  -6 -15    5.26    3.67
  12   6 -15    8.99    4.77
  12  -6 -14    1.99    3.58
  12   6 -14    2.23    3.72
  12  -6 -13   42.21    5.06
  12   6 -13   47.37    6.31
 -12  -6  12   12.51    3.48
 -12   6  12   19.37    3.92
  12  -6 -12   11.82    3.62
  12   6 -12   18.82    4.42
 -12  -6  11   43.05    4.72
 -12   6  11   57.75    4.97
  12  -6 -11   57.35    5.21
  12   6 -11   52.29    5.36
 -12  -6  10    0.99    2.73
 -12   6  10   -2.78    2.68
  12  -6 -10    1.34    3.03
  12   6 -10   -1.84    3.08
 -12  -6   9  130.39    6.65
 -12   6   9  167.09    7.40
  12  -6  -9  179.85    7.50
  12   6  -9  159.84    7.55
 -12  -6   8   32.67    4.07
 -12   6   8   48.86    4.47
  12  -6  -8   48.36    4.47
  12   6  -8   47.02    4.57
 -12  -6   7  157.35    7.25
 -12   6   7  208.30    7.94
 -12  -6   6    3.43    3.23
 -12   6   6   -0.40    2.78
 -12  -6   5   11.07    3.72
 -12   6   5   17.97    3.62
 -12  -6   4   25.03    4.17
 -12   6   4   32.37    4.57
 -12  -6   3    9.38    3.62
 -12   6   3    9.83    3.33
 -12  -6   2   -0.50    2.58
 -12  -6   2    0.74    2.73
 -12   6   2    1.09    2.48
 -12  -6   1   63.41    4.87
 -12  -6   1   67.98    5.36
 -12   6   1   82.53    5.66
 -12  -6   0    0.70    3.43
 -12  -6   0   -0.40    3.03
 -12   6   0    0.05    3.03
 -12  -6  -1   31.58    4.97
 -12  -6  -1   33.57    5.02
 -12   6  -1   34.21    4.87
 -12  -6  -2    1.74    3.87
 -12   6  -2    1.84    2.88
 -12  -6  -3    7.60    4.67
 -12   6  -3    8.39    4.42
 -12  -6  -4    9.98    4.72
 -12   6  -4    5.56    4.42
 -12  -6  -5   29.05    6.46
 -12   6  -5   36.50    6.60
  12  -8 -16   35.11    5.81
  12   8 -16   16.39    5.51
  12  -8 -15   26.47    5.61
  12   8 -15   19.12    5.16
  12  -8 -14   89.97    6.90
  12   8 -14   77.16    7.10
  12  -8 -13    1.24    3.58
  12   8 -13    3.13    4.12
 -12  -8  12   34.11    4.72
 -12   8  12   30.84    4.97
  12  -8 -12   38.68    5.81
  12   8 -12   33.62    5.41
 -12  -8  11   -0.20    2.88
 -12   8  11    3.58    3.18
  12  -8 -11   -0.65    3.13
  12   8 -11    0.25    3.18
 -12  -8  10  259.39    9.33
 -12   8  10  307.01   10.13
  12  -8 -10  282.04   10.08
  12   8 -10  282.33   10.33
 -12  -8   9   33.72    4.92
 -12   8   9   36.45    4.27
  12  -8  -9   36.35    4.47
  12   8  -9   42.26    5.51
 -12  -8   8  403.89   11.37
 -12   8   8  512.98   12.76
  12  -8  -8  488.10   12.46
  12   8  -8  456.72   12.31
 -12  -8   7   11.27    3.97
 -12   8   7   11.82    3.53
 -12  -8   6   -1.19    3.23
 -12   8   6    0.15    3.18
 -12  -8   5    4.42    3.28
 -12   8   5    1.64    3.03
 -12  -8   4  140.67    7.25
 -12   8   4  171.95    7.75
 -12  -8   3    2.53    3.18
 -12   8   3   -0.84    2.98
 -12  -8   2    5.02    3.48
 -12   8   2    5.76    3.38
 -12  -8   1    0.99    3.23
 -12   8   1    0.79    3.13
 -12  -8   0   43.25    4.87
 -12   8   0   54.37    5.31
 -12  -8  -1   31.78    4.97
 -12   8  -1   34.56    5.26
 -12  -8  -2   60.13    6.01
 -12   8  -2   73.89    6.16
 -12  -8  -3    3.72    4.37
 -12   8  -3    7.85    4.27
 -12  -8  -4   22.94    6.16
 -12   8  -4   30.44    5.31
 -12  -8  -5   -3.08    5.16
  12 -10 -15   12.41    5.02
  12  10 -15   23.93    6.21
  12 -10 -14   10.03    4.37
  12  10 -14   10.08    5.26
  12 -10 -13  106.51    7.55
  12  10 -13  105.76    7.94
 -12 -10  12   38.68    5.26
 -12  10  12   48.41    6.31
  12 -10 -12   42.16    5.96
  12  10 -12   32.67    5.86
 -12 -10  11  165.94    8.14
 -12  10  11  193.95    8.89
  12 -10 -11  180.54    8.89
  12  10 -11  174.58    8.99
 -12 -10  10    8.69    3.77
 -12  10  10   10.63    3.97
  12 -10 -10    8.29    3.72
  12  10 -10    5.71    4.22
 -12 -10   9   80.14    6.11
 -12  10   9   86.35    6.26
  12 -10  -9   89.73    6.21
  12  10  -9   88.24    6.60
 -12 -10   8   33.86    5.16
 -12  10   8   46.18    5.16
  12 -10  -8   39.33    4.67
  12  10  -8   39.48    4.62
 -12 -10   7  194.40    8.59
 -12  10   7  231.09    9.24
 -12 -10   6   36.40    5.11
 -12  10   6   39.48    5.36
 -12 -10   5  136.60    7.55
 -12  10   5  169.17    8.19
 -12 -10   4    1.44    2.93
 -12  10   4    3.38    3.48
 -12 -10   3   41.11    5.02
 -12  10   3   42.55    5.11
 -12 -10   2    8.89    3.67
 -12  10   2   11.47    4.07
 -12 -10   1  140.22    7.70
 -12  10   1  161.43    8.09
 -12 -10   0    0.94    3.53
 -12  10   0    7.35    3.77
 -12 -10  -1   47.27    5.36
 -12  10  -1   48.71    5.21
 -12  10  -2    3.53    3.77
 -12  10  -3   31.23    5.91
 -12  10  -4   18.17    5.46
  12  12 -14   66.39    7.45
  12 -12 -13    4.77    3.92
  12  12 -13    5.06    4.12
 -12 -12  12   72.30    6.41
 -12  12  12   76.62    6.60
  12 -12 -12   61.47    6.26
  12  12 -12   56.85    6.11
 -12 -12  11    9.24    3.72
 -12  12  11   13.41    4.67
  12 -12 -11    2.38    3.72
  12  12 -11    5.56    4.42
 -12 -12  10   80.34    6.50
 -12  12  10   93.15    6.85
  12 -12 -10   94.84    7.00
  12  12 -10   72.05    6.31
 -12 -12   9   13.36    4.62
 -12  12   9   10.13    4.37
 -12  12   9   10.53    4.32
  12 -12  -9   15.64    4.47
  12  12  -9   15.14    4.72
 -12 -12   8   78.35    6.16
 -12  12   8   78.65    6.46
 -12  12   8   76.42    6.41
  12  12  -8   88.04    6.60
 -12 -12   7    3.58    3.28
 -12  12   7    3.48    3.58
 -12  12   7    0.35    3.38
 -12 -12   6   42.90    5.96
 -12  12   6   52.63    6.46
 -12  12   6   43.84    5.36
 -12 -12   5   14.25    4.37
 -12  12   5   21.50    4.87
 -12  12   5   18.67    4.67
 -12 -12   4   98.71    7.05
 -12  12   4   98.36    6.95
 -12  12   4  114.90    7.40
 -12 -12   3    5.86    4.12
 -12  12   3    7.45    3.82
 -12  12   3    5.02    3.77
 -12 -12   2   51.14    5.46
 -12  12   2   59.44    5.96
 -12 -12   1    2.33    3.87
 -12  12   1    6.41    4.12
 -12 -12   0   38.08    5.76
 -12  12   0   39.57    6.06
 -12 -12  -1   12.12    4.52
 -12  12  -3   21.05    5.21
 -12  14  12   34.56    6.41
  12 -14 -12   25.82    5.56
  12  14 -12   21.20    5.71
 -12 -14  11   60.58    6.41
 -12  14  11   53.83    6.21
 -12  14  11   52.68    6.46
  12 -14 -11   46.53    5.76
  12  14 -11   41.01    6.55
 -12 -14  10    6.60    4.22
 -12  14  10   -2.78    4.27
 -12  14  10    4.22    4.42
  12 -14 -10    1.99    3.62
  12  14 -10   -2.88    4.22
 -12 -14   9   23.93    5.06
 -12  14   9   21.70    5.31
 -12  14   9   28.50    5.56
  12 -14  -9   20.85    5.21
  12  14  -9   19.41    5.21
 -12 -14   8   -0.70    3.67
 -12  14   8    0.70    3.87
 -12  14   8    1.94    4.17
  12  14  -8    0.79    4.12
 -12 -14   7   58.14    6.11
 -12  14   7   57.65    5.56
 -12  14   7   72.59    6.55
 -12 -14   6   25.52    4.82
 -12  14   6   27.66    5.51
 -12  14   6   32.57    5.61
 -12 -14   5   92.60    7.00
 -12  14   5  104.57    7.25
 -12  14   5  118.67    7.99
 -12 -14   4   10.08    4.17
 -12  14   4    1.24    3.97
 -12  14   4    6.06    4.07
 -12 -14   3   36.00    5.91
 -12  14   3   31.68    5.66
 -12  14   3   39.28    6.06
 -12 -14   2    3.62    4.07
 -12  14   2    9.93    4.27
 -12  14   2    4.62    4.02
 -12 -14   1   55.41    6.11
 -12  14   1   61.87    6.26
 -12 -14   0    8.69    4.67
 -12  14   0    8.14    4.87
 -12 -14  -1   40.82    5.76
 -12 -16  10   24.53    5.31
 -12  16  10   28.95    6.11
 -12  16  10    8.34    5.21
  12  16 -10   14.95    5.41
 -12 -16   9   10.82    5.11
 -12  16   9   20.21    5.56
 -12  16   9   19.22    5.41
  12  16  -9   23.14    5.76
 -12 -16   8   34.11    5.91
 -12  16   8   30.64    5.96
 -12  16   8   28.60    5.86
 -12 -16   7    5.31    4.42
 -12  16   7    9.29    4.77
 -12  16   7    5.31    4.57
 -12 -16   6   22.10    5.16
 -12  16   6   20.61    5.21
 -12  16   6   16.53    5.11
 -12 -16   5   -2.14    3.53
 -12  16   5    0.89    4.27
 -12  16   5   -0.05    4.02
 -12 -16   4   18.07    5.16
 -12  16   4   14.55    5.06
 -12  16   4   19.22    5.16
 -12 -16   3    9.48    4.57
 -12  16   3    9.98    4.82
 -12  16   3    7.65    4.97
 -12 -16   2   15.84    5.02
 -12  16   2   13.61    5.61
 -12  16   2   16.53    5.36
 -12  16   1   14.35    5.31
 -12  16   1   10.87    4.92
  13   1 -17  169.22    9.38
  13   1 -16   63.36    6.41
  13   1 -15   27.01    5.02
  13  -1 -14  245.84    9.19
  13  -1 -14  282.09    9.53
  13   1 -14  239.43    9.58
  13  -1 -13   -3.58    2.78
  13  -1 -13   -1.89    2.93
  13   1 -13   -1.14    3.23
 -13  -1  12   -3.62    2.83
 -13   1  12    4.22    3.13
  13  -1 -12    0.94    2.88
  13  -1 -12    1.04    2.63
  13   1 -12    0.35    3.13
 -13  -1  11  281.09    9.24
 -13   1  11  314.01    9.58
  13  -1 -11  307.31    9.09
  13  -1 -11  359.74    9.48
  13   1 -11  321.66    9.73
  13   1 -11  364.16    8.94
 -13  -1  10   50.85    4.77
 -13   1  10   46.33    4.82
  13  -1 -10   52.83    4.37
  13  -1 -10   60.43    4.37
  13   1 -10   51.84    4.72
 -13  -1   9   13.31    3.53
 -13   1   9   11.42    3.23
  13   1  -9    6.85    3.03
 -13  -1   8  388.00   10.38
 -13   1   8  403.59   10.48
 -13  -1   7  186.60    7.60
 -13   1   7  191.76    7.70
 -13  -1   6   36.94    4.72
 -13   1   6   37.39    4.82
 -13  -1   5  296.24    9.14
 -13   1   5  319.33    9.43
 -13  -1   4  387.40   10.43
 -13   1   4  420.47   10.87
 -13  -1   3   38.33    4.72
 -13   1   3   38.28    4.82
 -13  -1   2  117.23    6.16
 -13  -1   2  102.44    6.01
 -13   1   2  109.59    6.21
 -13  -1   1  156.01    7.45
 -13  -1   1  136.55    6.75
 -13   1   1  155.22    7.45
 -13   1   1  150.05    6.95
 -13  -1   0    4.52    3.38
 -13  -1   0    6.55    3.58
 -13   1   0    5.71    3.53
 -13   1   0   11.27    3.67
 -13  -1  -1   28.20    4.67
 -13   1  -1   33.86    5.36
 -13  -1  -2   45.09    5.91
 -13   1  -2   49.51    6.31
 -13  -1  -3   -2.18    4.22
 -13   1  -3    2.48    3.38
 -13  -1  -4    4.92    4.12
 -13   1  -4    4.02    4.67
 -13  -1  -5   27.91    6.36
 -13   1  -5   27.51    6.11
  13   3 -18    4.67    4.87
  13  -3 -17  117.78    7.70
  13   3 -17   93.35    7.94
  13  -3 -16   11.22    4.32
  13   3 -16   17.73    4.97
  13  -3 -15   45.04    5.71
  13   3 -15   31.63    5.71
  13  -3 -14  247.53    9.43
  13   3 -14  217.39    9.58
  13  -3 -13   13.26    3.62
  13   3 -13    7.65    3.92
 -13  -3  12    4.02    3.43
 -13   3  12    3.67    3.38
  13  -3 -12    4.27    3.03
  13   3 -12    4.32    3.13
 -13  -3  11  137.10    7.00
 -13   3  11  153.28    7.05
  13  -3 -11  142.21    6.16
  13  -3 -11  164.85    7.10
  13   3 -11  163.61    7.60
 -13  -3  10   38.23    4.67
 -13   3  10   42.01    4.62
  13  -3 -10   50.05    4.42
  13   3 -10   41.06    4.42
 -13  -3   9   11.62    3.62
 -13   3   9   13.01    3.38
  13   3  -9   10.58    3.53
 -13  -3   8  178.26    7.35
 -13   3   8  221.06    8.24
 -13  -3   7  145.59    7.00
 -13   3   7  185.81    7.65
 -13  -3   6   45.19    4.67
 -13   3   6   49.85    4.77
 -13  -3   5  128.16    6.65
 -13   3   5  149.31    6.95
 -13  -3   4  164.45    6.26
 -13  -3   4  142.66    6.95
 -13   3   4  167.58    7.15
 -13  -3   3   36.79    4.32
 -13  -3   3   23.73    4.37
 -13   3   3   32.87    4.67
 -13  -3   2   31.58    4.42
 -13  -3   2   21.35    4.27
 -13   3   2   25.17    4.32
 -13  -3   1   82.62    5.66
 -13  -3   1   75.72    5.81
 -13   3   1   84.11    5.61
 -13  -3   0    0.84    3.08
 -13  -3   0   -0.94    2.93
 -13   3   0   -0.79    3.03
 -13   3   0   -0.94    3.08
 -13  -3  -1   45.19    5.86
 -13   3  -1   43.60    5.61
 -13  -3  -2   56.71    6.06
 -13   3  -2   52.78    5.46
 -13  -3  -3    2.83    4.22
 -13   3  -3   -2.33    4.02
 -13  -3  -4    6.01    4.37
 -13   3  -4    0.50    4.42
 -13  -3  -5   35.30    6.95
  13  -5 -17   74.83    6.70
  13   5 -17   63.56    7.40
  13  -5 -16   26.12    5.11
  13   5 -16   15.14    5.56
  13  -5 -15   -2.38    3.53
  13   5 -15   -1.19    4.12
  13  -5 -14   59.19    5.31
  13   5 -14   46.77    5.41
  13  -5 -13    5.26    3.03
  13   5 -13    1.79    3.62
 -13  -5  12    5.86    3.48
 -13   5  12    7.00    3.62
  13  -5 -12    4.42    3.43
  13   5 -12    0.99    3.48
 -13  -5  11  151.94    7.25
 -13   5  11  186.30    7.90
  13  -5 -11  197.87    8.24
  13   5 -11  181.68    8.19
 -13  -5  10   22.44    4.37
 -13   5  10   27.21    4.52
  13  -5 -10   23.98    4.17
  13   5 -10   26.96    4.62
 -13  -5   9  143.10    7.25
 -13   5   9  176.97    7.75
  13  -5  -9  182.73    7.60
  13   5  -9  171.46    7.80
 -13  -5   8   52.58    5.16
 -13   5   8   68.18    5.06
 -13  -5   7   44.94    5.06
 -13   5   7   58.14    5.06
 -13  -5   6    1.44    2.78
 -13   5   6    0.25    2.63
 -13  -5   5   26.86    4.67
 -13   5   5   30.88    4.57
 -13  -5   4   32.13    4.97
 -13   5   4   38.83    4.77
 -13  -5   3   32.42    3.97
 -13  -5   3   32.13    4.87
 -13   5   3   36.05    4.87
 -13  -5   2   23.29    4.02
 -13  -5   2   23.69    4.27
 -13   5   2   29.49    4.52
 -13  -5   1   54.72    5.31
 -13  -5   1   56.06    5.11
 -13   5   1   60.33    5.16
 -13  -5   0    4.97    3.58
 -13  -5   0    1.39    3.08
 -13   5   0    6.16    3.33
 -13  -5  -1   11.47    4.32
 -13   5  -1   16.78    4.22
 -13  -5  -2   30.93    5.76
 -13   5  -2   28.30    5.76
 -13  -5  -3    1.94    4.52
 -13   5  -3    7.00    4.52
 -13  -5  -4    8.89    5.16
 -13   5  -4   18.07    5.16
 -13  -5  -5   17.43    5.76
  13  -7 -16   15.29    4.72
  13   7 -16    5.26    5.06
  13  -7 -15   45.09    5.56
  13   7 -15   51.44    7.45
  13  -7 -14  123.84    7.70
  13   7 -14  112.02    7.90
  13  -7 -13   20.16    4.62
  13   7 -13   17.63    5.06
 -13  -7  12    7.00    3.38
 -13   7  12    0.99    3.23
  13  -7 -12    0.84    2.88
  13   7 -12    1.09    3.28
 -13  -7  11   45.93    4.82
 -13   7  11   49.65    5.36
  13  -7 -11   47.07    4.97
  13   7 -11   53.53    5.26
 -13  -7  10    6.36    3.33
 -13   7  10    7.10    3.48
  13  -7 -10    1.19    3.03
  13   7 -10    6.26    3.82
 -13  -7   9  110.78    6.60
 -13   7   9  139.33    7.05
  13  -7  -9  134.86    7.10
  13   7  -9  139.33    7.50
 -13  -7   8  116.99    6.75
 -13   7   8  156.71    7.60
  13   7  -8  144.34    7.45
 -13  -7   7   12.31    3.58
 -13   7   7   16.49    4.12
 -13  -7   6   23.24    4.42
 -13   7   6   37.89    5.11
 -13  -7   5   23.98    4.57
 -13   7   5   29.00    4.62
 -13  -7   4   49.80    4.82
 -13   7   4   55.17    5.26
 -13  -7   3    1.04    3.18
 -13   7   3   -1.34    2.98
 -13  -7   2   35.20    5.06
 -13   7   2   43.20    4.72
 -13  -7   1   36.50    5.21
 -13   7   1   40.67    4.67
 -13  -7   0   -6.31    2.88
 -13  -7   0    4.82    3.58
 -13   7   0    3.13    3.23
 -13  -7  -1   20.01    4.82
 -13   7  -1   26.61    5.21
 -13  -7  -2   48.02    5.96
 -13   7  -2   66.04    6.16
 -13  -7  -3    9.29    4.77
 -13   7  -3    9.58    4.67
 -13  -7  -4    4.72    5.31
 -13   7  -4   12.71    5.46
  13  -9 -15    7.10    4.92
  13   9 -15    4.32    5.16
  13  -9 -14   54.87    5.66
  13   9 -14   55.02    7.45
  13  -9 -13   20.21    4.72
  13   9 -13   17.93    4.77
 -13  -9  12   56.36    5.46
 -13   9  12   70.01    5.76
  13  -9 -12   58.44    5.81
  13   9 -12   52.83    6.01
 -13  -9  11  128.70    7.25
 -13   9  11  161.67    8.09
  13  -9 -11  155.52    8.09
  13   9 -11  143.50    7.94
 -13  -9  10   21.90    4.52
 -13   9  10   22.44    4.67
  13  -9 -10   18.77    4.47
  13   9 -10   20.21    4.42
 -13  -9   9   -0.30    3.28
 -13   9   9   -0.35    3.33
  13  -9  -9    2.93    3.33
  13   9  -9   -1.04    3.33
 -13  -9   8   62.12    5.61
 -13   9   8   80.04    6.16
  13   9  -8   78.21    6.11
 -13  -9   7  141.71    7.75
 -13   9   7  167.04    8.14
 -13  -9   6   59.54    5.41
 -13   9   6   64.20    5.66
 -13  -9   5   75.92    5.91
 -13   9   5  100.25    6.65
 -13  -9   4   88.93    6.26
 -13   9   4   92.21    6.46
 -13  -9   3   12.41    4.17
 -13   9   3   17.48    4.37
 -13  -9   2   56.51    5.56
 -13   9   2   66.64    5.76
 -13  -9   1   80.14    6.26
 -13   9   1  103.63    6.90
 -13  -9   0   12.66    4.27
 -13   9   0   13.16    4.22
 -13   9  -2    6.50    4.37
 -13   9  -3    1.34    4.62
  13 -11 -14   81.09    7.35
  13  11 -14   80.14    7.75
  13 -11 -13   29.64    5.76
  13  11 -13   16.39    4.97
 -13 -11  12    7.00    3.97
 -13  11  12    2.14    4.12
  13 -11 -12    4.17    3.43
  13  11 -12    2.33    4.67
 -13 -11  11   55.61    6.60
 -13  11  11   47.37    6.31
  13 -11 -11   43.99    5.96
  13  11 -11   44.69    6.50
 -13 -11  10   40.02    5.51
 -13  11  10   50.40    6.41
  13 -11 -10   43.30    6.21
  13  11 -10   42.60    5.96
 -13 -11   9   42.26    5.26
 -13  11   9   52.83    6.46
  13 -11  -9   38.08    4.67
  13  11  -9   46.67    6.06
 -13 -11   8  124.98    7.75
 -13  11   8  139.88    8.09
 -13 -11   7   18.72    4.87
 -13  11   7   19.66    4.97
 -13 -11   6   -4.97    2.73
 -13  11   6   -6.11    3.08
 -13 -11   5   59.93    6.06
 -13  11   5   70.91    6.21
 -13 -11   4   70.91    6.26
 -13  11   4   70.56    5.96
 -13 -11   3   59.04    6.01
 -13  11   3   77.21    6.50
 -13 -11   2   37.14    5.61
 -13  11   2   41.26    5.76
 -13 -11   1   40.72    5.86
 -13  11   1   40.42    6.26
 -13 -11   0    8.34    4.07
 -13  11   0    4.22    4.37
 -13  11  -2   36.84    6.16
  13  13 -13   21.10    6.16
 -13 -13  12   17.08    4.97
 -13  13  12   25.67    5.96
  13 -13 -12   15.05    4.62
  13  13 -12   12.81    5.36
 -13 -13  11   52.58    5.86
 -13  13  11   57.00    6.31
  13 -13 -11   51.49    6.16
  13  13 -11   48.41    7.15
 -13 -13  10   38.98    6.01
 -13  13  10   44.09    6.26
  13 -13 -10   34.36    5.91
  13  13 -10   40.37    6.36
 -13 -13   9   -1.19    3.58
 -13  13   9    3.87    3.87
  13  13  -9    2.28    4.02
 -13 -13   8   50.00    6.55
 -13  13   8   54.47    6.01
 -13 -13   7   29.74    5.56
 -13  13   7   35.25    5.81
 -13 -13   6   36.25    5.96
 -13  13   6   35.16    5.86
 -13 -13   5   60.78    6.31
 -13  13   5   62.07    6.46
 -13 -13   4   42.75    5.91
 -13  13   4   43.79    6.41
 -13 -13   3    9.73    4.57
 -13  13   3    8.59    4.37
 -13 -13   2   53.58    5.96
 -13  13   2   58.29    6.26
 -13 -13   1   42.90    6.26
 -13  13   1   47.77    6.80
 -13 -13   0   34.86    5.71
 -13  13   0   26.66    5.96
 -13 -15  12   24.53    5.21
 -13  15  12   15.09    5.61
 -13 -15  11   19.61    5.21
 -13  15  11   26.02    6.16
 -13 -15  10   32.87    5.86
 -13  15  10   23.29    6.01
 -13  15  10   32.52    6.16
  13  15 -10   31.13    6.06
 -13 -15   9   59.34    6.46
 -13  15   9   57.00    7.45
 -13  15   9   56.36    7.40
  13  15  -9   52.73    6.26
 -13 -15   8   29.54    5.41
 -13  15   8   31.58    5.81
 -13  15   8   39.92    5.86
 -13 -15   7   10.28    4.77
 -13  15   7   15.19    4.77
 -13  15   7   18.37    5.21
 -13 -15   6    6.16    4.57
 -13  15   6   14.95    5.02
 -13  15   6   10.53    4.82
 -13 -15   5   10.77    4.42
 -13  15   5   14.30    5.16
 -13  15   5   13.11    4.97
 -13 -15   4    9.33    4.52
 -13  15   4   17.63    5.46
 -13  15   4    7.20    4.97
 -13 -15   3   26.47    5.71
 -13  15   3   34.56    5.96
 -13 -15   2   15.49    5.11
 -13  15   2   18.37    5.61
 -13 -15   1   10.38    4.72
 -13  15   1   13.36    5.31
  14   0 -15   -0.55    3.67
  14   0 -14  150.75    7.85
 -14   0  13    1.84    3.08
  14   0 -13   -1.54    3.03
 -14   0  12  139.63    7.05
  14   0 -12  143.50    7.05
  14   0 -12  174.78    7.05
 -14   0  11   -1.99    2.93
  14   0 -11    1.84    2.78
  14   0 -11    3.82    2.63
 -14   0  10   -3.97    2.78
 -14   0   9   -2.33    2.93
 -14   0   8  436.71   11.32
 -14   0   7    1.24    3.13
 -14   0   6   71.65    5.26
 -14   0   5    1.74    2.78
 -14   0   4   10.97    3.67
 -14   0   3   -3.08    2.38
 -14   0   2  198.67    8.24
 -14   0   2  183.37    7.80
 -14   0   1    0.74    3.23
 -14   0   1   -1.84    3.03
 -14   0   0   28.20    4.77
 -14   0   0   28.45    4.82
 -14   0  -1   -1.14    3.62
 -14   0  -2  106.31    7.60
 -14   0  -3   -7.65    4.27
 -14   0  -4   36.25    6.46
  14   2 -18   12.61    5.66
  14   2 -17   96.28    8.14
  14   2 -16    4.87    4.67
  14  -2 -15  109.79    6.70
  14   2 -15   90.62    7.15
  14  -2 -14    1.59    3.48
  14   2 -14    3.53    3.72
 -14  -2  13   29.64    5.02
 -14   2  13   30.34    4.87
  14  -2 -13   34.21    4.82
  14   2 -13   36.25    5.41
 -14  -2  12   -0.15    3.18
 -14   2  12    5.86    3.82
  14  -2 -12    4.37    3.18
  14  -2 -12   -0.89    2.68
  14   2 -12    3.48    2.88
 -14  -2  11  174.98    7.85
 -14   2  11  197.47    8.24
  14  -2 -11  226.87    8.09
  14   2 -11  188.54    8.04
 -14  -2  10    2.09    3.18
 -14   2  10    2.63    3.38
  14   2 -10    0.40    2.88
 -14  -2   9   49.01    5.02
 -14   2   9   56.61    5.21
 -14  -2   8    5.76    3.62
 -14   2   8   11.47    3.38
 -14  -2   7   24.78    4.42
 -14   2   7   29.74    4.77
 -14  -2   6   12.91    3.92
 -14   2   6   22.49    4.02
 -14  -2   5  195.19    8.14
 -14   2   5  239.83    8.69
 -14  -2   4    1.89    3.08
 -14   2   4    0.10    3.18
 -14  -2   3   -0.50    2.58
 -14  -2   3   -0.20    2.63
 -14   2   3   -0.20    3.13
 -14  -2   2    2.58    3.13
 -14  -2   2   -3.62    2.88
 -14   2   2   -5.02    2.83
 -14  -2   1  126.17    6.95
 -14  -2   1  114.55    6.65
 -14   2   1  131.53    7.40
 -14   2   1  130.24    7.25
 -14  -2   0   -0.70    3.23
 -14  -2   0    2.38    3.48
 -14   2   0    0.79    3.08
 -14   2   0    0.84    3.38
 -14  -2  -1   94.29    7.00
 -14   2  -1  112.91    7.65
 -14  -2  -2    5.66    4.52
 -14   2  -2    5.91    4.02
 -14  -2  -3   30.74    6.46
 -14   2  -3   43.65    6.26
 -14  -2  -4    0.89    4.97
 -14   2  -4    3.58    4.72
  14  -4 -18   68.08    6.55
  14  -4 -17   22.29    5.61
  14   4 -17   18.02    5.71
  14  -4 -16    8.09    4.02
  14   4 -16   -3.87    4.32
  14  -4 -15    1.44    3.92
  14   4 -15   -3.53    3.48
  14  -4 -14  132.53    7.55
  14   4 -14  109.79    7.60
 -14  -4  13    1.49    3.67
 -14   4  13   -1.74    3.33
  14  -4 -13    2.14    3.18
  14   4 -13    6.41    3.72
 -14  -4  12   59.63    5.81
 -14   4  12   64.50    5.86
  14  -4 -12   74.18    5.66
  14   4 -12   59.54    5.56
 -14  -4  11   -0.99    3.03
 -14   4  11    5.71    3.58
  14  -4 -11    6.01    3.08
  14   4 -11    3.58    3.13
 -14  -4  10    7.25    3.82
 -14   4  10   10.53    3.77
  14  -4 -10   11.27    3.33
  14   4 -10    6.55    3.62
 -14  -4   9   -1.54    3.13
 -14   4   9    0.10    3.08
 -14  -4   8   60.08    5.26
 -14   4   8   65.39    5.21
 -14  -4   7    0.79    2.83
 -14   4   7    0.20    3.08
 -14  -4   6   11.37    4.02
 -14   4   6   14.10    3.72
 -14  -4   5    2.43    2.23
 -14  -4   5   -0.45    3.33
 -14   4   5   -3.92    2.73
 -14  -4   4    5.36    2.78
 -14  -4   4    4.22    3.43
 -14   4   4   12.17    3.77
 -14  -4   3   -1.24    2.73
 -14  -4   3    3.38    3.58
 -14   4   3    3.77    3.33
 -14  -4   2  128.26    6.65
 -14  -4   2  114.35    6.80
 -14   4   2  128.85    6.95
 -14  -4   1   -2.53    3.13
 -14  -4   1   -0.45    3.33
 -14   4   1   -0.20    3.38
 -14  -4   0   23.78    5.16
 -14  -4   0   25.08    4.62
 -14   4   0   31.38    5.06
 -14   4   0   30.34    5.31
 -14  -4  -1    0.60    4.12
 -14   4  -1   -2.23    3.62
 -14  -4  -2   34.11    5.46
 -14   4  -2   40.52    6.41
 -14  -4  -3    1.59    4.02
 -14   4  -3   -1.14    4.62
 -14  -4  -4   20.71    6.31
  14  -6 -17   61.92    6.31
  14   6 -17   42.21    7.45
  14  -6 -16   11.22    4.47
  14   6 -16   -3.48    4.57
  14  -6 -15   53.58    6.55
  14   6 -15   50.25    6.95
  14  -6 -14   16.73    4.17
  14   6 -14   19.96    5.46
 -14  -6  13    1.99    3.33
 -14   6  13    4.12    3.58
  14  -6 -13    3.58    3.58
  14   6 -13   -4.97    2.83
 -14  -6  12   -2.83    3.23
 -14   6  12    5.06    3.62
  14  -6 -12    0.30    3.18
  14   6 -12    2.04    3.23
 -14  -6  11   47.57    5.61
 -14   6  11   49.36    5.11
  14  -6 -11   55.36    5.11
  14   6 -11   48.61    5.11
 -14  -6  10   -0.35    3.13
 -14   6  10   -4.07    2.93
  14  -6 -10    1.34    2.83
  14   6 -10   -2.73    2.93
 -14  -6   9    0.55    3.28
 -14   6   9   -2.78    3.08
  14   6  -9   -2.38    2.88
 -14  -6   8   11.32    3.97
 -14   6   8   17.97    4.42
 -14  -6   7  175.68    8.14
 -14   6   7  225.68    8.99
 -14  -6   6   -0.99    3.03
 -14   6   6   -1.14    3.03
 -14  -6   5   63.81    5.61
 -14   6   5   96.83    6.36
 -14  -6   4    3.03    3.48
 -14   6   4   -1.29    3.08
 -14  -6   3    9.93    3.97
 -14   6   3    5.02    3.38
 -14  -6   2   -0.50    3.18
 -14   6   2   -3.13    3.13
 -14  -6   1   94.99    6.46
 -14  -6   1   94.84    6.60
 -14   6   1  107.45    6.65
 -14  -6   0    7.25    4.17
 -14  -6   0    1.99    3.87
 -14   6   0    0.45    3.67
 -14  -6  -1   64.85    6.31
 -14   6  -1   73.14    6.50
 -14  -6  -2    6.80    4.57
 -14   6  -2    1.29    4.37
 -14  -6  -3   -4.72    5.11
 -14   6  -3    2.48    5.02
 -14  -6  -4    6.11    5.36
  14  -8 -16    6.75    4.12
  14   8 -16    9.33    5.06
  14  -8 -15   -1.19    3.58
  14   8 -15    6.01    5.02
  14  -8 -14  131.98    8.29
  14   8 -14  115.10    8.14
 -14  -8  13    8.74    3.72
 -14   8  13    6.95    3.97
  14  -8 -13    4.22    3.87
  14   8 -13    4.87    4.17
 -14  -8  12   57.50    5.56
 -14   8  12   72.20    6.41
  14  -8 -12   67.48    6.01
  14   8 -12   59.54    5.71
 -14  -8  11    7.99    3.97
 -14   8  11   11.72    4.32
  14  -8 -11    6.85    3.72
  14   8 -11    3.48    4.02
 -14  -8  10   41.61    5.61
 -14   8  10   46.67    5.26
  14  -8 -10   45.68    4.97
  14   8 -10   45.43    6.11
 -14  -8   9   22.99    4.82
 -14   8   9   18.22    4.47
  14   8  -9   22.49    4.92
 -14  -8   8   76.52    6.21
 -14   8   8   82.82    6.31
 -14  -8   7   17.63    4.47
 -14   8   7   29.79    4.72
 -14  -8   6   21.80    4.37
 -14   8   6   23.24    4.77
 -14  -8   5   16.19    4.37
 -14   8   5   23.59    4.82
 -14  -8   4   76.32    6.26
 -14   8   4   93.05    6.55
 -14  -8   3    0.55    3.53
 -14   8   3    1.74    3.43
 -14  -8   2  134.61    7.85
 -14   8   2  155.62    7.99
 -14  -8   1    1.34    3.92
 -14   8   1    5.76    3.43
 -14  -8   0   43.75    5.81
 -14   8   0   41.86    5.21
 -14   8  -1    3.92    3.72
 -14   8  -2   16.14    4.72
  14 -10 -15   73.98    7.10
  14 -10 -14   15.24    4.87
  14  10 -14   10.18    4.92
 -14 -10  13   73.09    6.60
 -14  10  13   83.77    6.70
  14 -10 -13   68.92    6.55
  14  10 -13   59.78    6.50
 -14 -10  12   13.80    4.17
 -14  10  12    1.64    4.02
  14 -10 -12    6.60    4.37
  14  10 -12    0.20    3.38
 -14 -10  11  122.50    7.60
 -14  10  11  144.84    8.04
  14 -10 -11  147.32    8.14
  14  10 -11  136.40    8.39
 -14 -10  10    1.79    3.62
 -14  10  10   -0.79    3.53
  14 -10 -10    1.34    3.48
  14  10 -10    2.04    4.07
 -14 -10   9   63.76    5.81
 -14  10   9   84.76    6.65
  14  10  -9   73.59    6.41
 -14 -10   8   -0.10    3.08
 -14  10   8    0.84    3.43
 -14 -10   7   18.97    4.67
 -14  10   7   22.29    5.16
 -14 -10   6   -2.78    3.43
 -14  10   6    2.09    3.23
 -14 -10   5  133.47    7.94
 -14  10   5  167.28    8.64
 -14 -10   4   -0.99    3.72
 -14  10   4   -4.92    3.18
 -14 -10   3   36.20    5.41
 -14  10   3   41.71    5.76
 -14 -10   2    1.99    3.97
 -14  10   2    1.14    3.53
 -14 -10   1   43.60    5.41
 -14  10   1   55.96    5.91
 -14 -10   0   17.78    4.77
 -14  10   0   13.31    4.72
 -14  10  -1   54.87    7.20
 -14  12  13   16.14    5.31
  14 -12 -13   14.90    5.11
  14  12 -13    9.93    5.11
 -14 -12  12   43.45    6.46
 -14  12  12   48.26    6.85
  14 -12 -12   48.66    6.70
  14  12 -12   40.12    6.31
 -14 -12  11    9.88    4.47
 -14  12  11    5.66    4.62
  14 -12 -11    8.94    4.57
  14  12 -11    9.33    4.17
 -14 -12  10   13.21    4.77
 -14  12  10    8.14    4.67
  14  12 -10   13.90    4.92
 -14 -12   9    7.99    4.62
 -14  12   9    8.99    4.47
 -14 -12   8   83.47    7.05
 -14  12   8   88.24    6.90
 -14 -12   7    1.14    4.07
 -14  12   7    5.02    4.47
 -14 -12   6   81.83    7.05
 -14  12   6   97.92    7.50
 -14 -12   5    6.41    3.72
 -14  12   5    7.80    4.72
 -14 -12   4   28.25    5.66
 -14  12   4   32.28    5.86
 -14 -12   3    0.00    3.97
 -14  12   3    5.11    4.42
 -14 -12   2   78.65    7.05
 -14  12   2   82.53    6.80
 -14 -12   1    5.46    4.42
 -14  12   1    5.02    4.82
 -14 -12   0   27.81    5.16
 -14 -14  12   17.93    5.26
 -14  14  12   23.29    5.81
 -14 -14  11   52.39    6.90
 -14  14  11   59.63    7.20
  14 -14 -11   59.39    6.46
  14  14 -11   58.39    7.50
 -14 -14  10    9.38    4.72
 -14  14  10    7.85    4.72
  14  14 -10    5.76    4.92
 -14 -14   9   55.36    7.25
 -14  14   9   56.21    6.65
 -14 -14   8    7.40    4.27
 -14  14   8   10.77    5.16
 -14 -14   7   33.32    5.91
 -14  14   7   39.72    6.55
 -14 -14   6    0.60    4.17
 -14  14   6    4.12    4.92
 -14 -14   5   37.24    6.11
 -14  14   5   37.64    6.11
 -14 -14   4    5.36    4.62
 -14  14   4    3.38    4.62
 -14 -14   3   19.51    5.21
 -14  14   3   14.75    5.71
 -14 -14   2    9.78    4.77
 -14  14   2   12.56    4.97
 -14 -14   1   12.12    4.92
 -14  14   1    7.50    5.41
  15   1 -16    1.14    4.62
  15   1 -15   89.53    6.90
  15   1 -14   43.15    5.16
 -15  -1  13   -0.94    3.18
 -15   1  13   -1.59    2.98
  15  -1 -13    1.29    3.18
  15  -1 -13    1.04    2.88
  15   1 -13   -2.23    3.38
 -15  -1  12  193.40    8.54
 -15   1  12  212.27    8.84
  15  -1 -12  209.54    8.29
  15  -1 -12  249.81    8.59
  15   1 -12  215.75    8.79
 -15  -1  11  314.66   10.38
 -15   1  11  350.71   10.87
 -15  -1  10   37.99    4.92
 -15   1  10   40.62    5.16
 -15  -1   9  137.89    7.25
 -15   1   9  146.23    7.55
 -15  -1   8  324.69   10.33
 -15   1   8  372.11   11.02
 -15  -1   7    2.73    3.28
 -15   1   7    4.02    3.18
 -15  -1   6   44.19    4.62
 -15   1   6   54.32    5.06
 -15  -1   5  278.96    9.88
 -15   1   5  312.82   10.38
 -15  -1   4   54.87    4.97
 -15   1   4   59.63    5.51
 -15  -1   3    2.63    3.28
 -15  -1   3    6.26    3.53
 -15   1   3    2.98    3.48
 -15  -1   2   55.61    5.36
 -15  -1   2   53.83    5.21
 -15   1   2   52.83    5.26
 -15   1   2   56.11    5.41
 -15  -1   1   14.80    4.42
 -15  -1   1    7.20    3.67
 -15   1   1    8.54    4.17
 -15   1   1   12.76    3.82
 -15  -1   0   14.00    4.67
 -15   1   0   18.77    4.97
 -15  -1  -1   46.67    6.41
 -15   1  -1   48.26    6.60
 -15  -1  -2   11.27    5.11
 -15   1  -2    8.84    5.16
 -15  -1  -3    0.30    4.92
 -15   1  -3    2.53    5.06
  15   3 -18   61.17    7.99
  15   3 -17   41.31    6.85
  15  -3 -16    7.65    4.02
  15   3 -16    2.68    3.92
  15  -3 -15   94.99    6.55
  15   3 -15   80.09    6.80
  15  -3 -14   80.54    6.06
  15   3 -14   65.05    6.26
 -15  -3  13   16.83    4.92
 -15   3  13   17.43    4.57
  15  -3 -13   26.37    4.37
  15   3 -13   10.08    4.17
 -15  -3  12  165.70    8.14
 -15   3  12  192.06    8.49
  15  -3 -12  222.05    8.59
  15   3 -12  195.49    8.74
 -15  -3  11  207.75    8.89
 -15   3  11  249.66    9.43
  15   3 -11  254.18    9.58
 -15  -3  10    5.31    3.67
 -15   3  10    2.78    3.03
 -15  -3   9  231.69    8.94
 -15   3   9  266.39    9.68
 -15  -3   8  316.79   10.58
 -15   3   8  361.53   10.97
 -15  -3   7   35.16    5.16
 -15   3   7   40.67    5.02
 -15  -3   6   36.64    5.21
 -15   3   6   38.58    5.26
 -15  -3   5  185.46    7.10
 -15  -3   5  154.67    7.80
 -15   3   5  174.73    8.14
 -15  -3   4    8.84    3.38
 -15  -3   4    3.67    3.53
 -15   3   4    4.27    3.77
 -15  -3   3   22.05    4.42
 -15  -3   3   15.79    4.27
 -15   3   3   16.19    4.32
 -15  -3   2   63.26    5.56
 -15  -3   2   51.09    5.51
 -15   3   2   71.15    5.96
 -15  -3   1    7.50    4.07
 -15  -3   1    7.80    4.22
 -15   3   1    9.09    4.02
 -15   3   1   12.81    4.22
 -15  -3   0    4.97    4.17
 -15   3   0    0.40    3.58
 -15  -3  -1   53.18    6.80
 -15   3  -1   46.67    6.75
 -15  -3  -2    4.87    5.02
 -15   3  -2    5.86    4.07
 -15  -3  -3   12.17    5.21
  15  -5 -17   73.24    6.75
  15   5 -17   65.34    8.04
  15  -5 -16   24.48    5.21
  15   5 -16   11.02    5.36
  15  -5 -15   70.36    6.06
  15   5 -15   58.24    7.55
  15  -5 -14   12.56    3.82
  15   5 -14    4.92    4.52
 -15  -5  13    8.59    4.37
 -15   5  13    9.48    4.27
  15  -5 -13    7.75    3.97
  15   5 -13   16.88    4.82
 -15  -5  12   33.02    5.16
 -15   5  12   45.63    5.21
  15  -5 -12   45.28    4.97
  15   5 -12   48.81    5.51
 -15  -5  11   37.99    5.36
 -15   5  11   45.23    5.66
  15  -5 -11   37.74    4.47
  15   5 -11   38.28    5.31
 -15  -5  10   -3.18    2.83
 -15   5  10   -2.43    3.28
 -15  -5   9   -2.63    3.43
 -15   5   9    4.87    3.58
 -15  -5   8  292.12   10.43
 -15   5   8  324.79   10.68
 -15  -5   7    3.62    3.72
 -15   5   7    1.54    3.03
 -15  -5   6   42.16    5.21
 -15   5   6   51.94    5.06
 -15  -5   5   65.00    5.96
 -15   5   5   81.93    6.16
 -15  -5   4   29.69    5.16
 -15   5   4   32.32    5.06
 -15  -5   3    3.53    3.58
 -15   5   3    9.14    3.87
 -15  -5   2   43.00    5.11
 -15  -5   2   38.18    5.51
 -15   5   2   45.98    5.76
 -15  -5   1    5.21    3.77
 -15  -5   1    4.07    4.22
 -15   5   1    3.38    4.27
 -15  -5   0   12.21    4.92
 -15   5   0   18.32    4.42
 -15  -5  -1   50.45    6.60
 -15   5  -1   49.95    6.80
 -15  -5  -2    7.40    5.26
 -15   5  -2    9.98    5.21
 -15  -5  -3   -0.65    5.26
  15  -7 -17   56.85    6.80
  15  -7 -16    8.79    4.72
  15   7 -16    3.48    5.26
  15  -7 -15   32.32    5.61
  15   7 -15   28.45    6.31
  15  -7 -14   35.20    5.81
  15   7 -14   28.00    5.96
 -15  -7  13    9.88    4.27
 -15   7  13   10.87    4.62
  15  -7 -13   12.31    4.12
  15   7 -13    6.75    4.52
 -15  -7  12   41.76    5.96
 -15   7  12   42.11    5.21
  15  -7 -12   42.01    4.97
  15   7 -12   41.31    6.16
 -15  -7  11   17.33    4.62
 -15   7  11   17.93    4.67
  15  -7 -11   25.72    4.92
  15   7 -11   23.73    5.02
 -15  -7  10   10.58    3.67
 -15   7  10   12.36    4.32
  15   7 -10   15.29    4.17
 -15  -7   9   93.05    6.65
 -15   7   9  118.87    7.25
 -15  -7   8  175.43    8.39
 -15   7   8  216.74    9.33
 -15  -7   7  120.11    7.35
 -15   7   7  145.98    7.90
 -15  -7   6   25.72    5.06
 -15   7   6   29.99    5.11
 -15  -7   5   55.96    5.61
 -15   7   5   61.07    5.71
 -15  -7   4   15.64    4.52
 -15   7   4   20.56    4.82
 -15  -7   3   12.51    4.67
 -15   7   3   31.68    5.26
 -15  -7   2   63.16    5.96
 -15   7   2   79.84    6.60
 -15  -7   1    3.43    4.12
 -15   7   1    1.39    3.82
 -15   7   0   10.38    4.82
 -15   7  -1   15.64    5.26
  15  -9 -15   61.62    6.55
  15   9 -15   69.07    8.49
  15  -9 -14   22.25    5.16
  15   9 -14   27.56    6.16
 -15  -9  13    9.09    4.27
 -15   9  13    6.95    4.22
  15  -9 -13    4.67    4.32
  15   9 -13    3.58    4.07
 -15  -9  12   72.50    6.55
 -15   9  12   79.74    6.65
  15  -9 -12   81.09    6.75
  15   9 -12   70.76    6.80
 -15  -9  11   88.19    6.90
 -15   9  11  101.05    7.35
  15  -9 -11  108.44    7.15
  15   9 -11   94.34    7.05
 -15  -9  10   33.22    5.71
 -15   9  10   42.50    6.01
  15   9 -10   42.95    5.96
 -15  -9   9   65.00    6.16
 -15   9   9   87.29    6.85
 -15  -9   8  155.42    8.59
 -15   9   8  184.66    9.09
 -15  -9   7    1.34    3.82
 -15   9   7    1.14    3.38
 -15  -9   6  103.38    7.15
 -15   9   6  117.48    7.60
 -15  -9   5   56.66    6.16
 -15   9   5   72.84    6.31
 -15  -9   4   43.10    6.21
 -15   9   4   43.40    6.06
 -15  -9   3    8.54    4.12
 -15   9   3   14.80    4.77
 -15  -9   2   15.59    4.72
 -15   9   2   17.48    4.62
 -15  -9   1    5.46    4.12
 -15   9   1    5.06    4.47
 -15 -11  13   29.79    5.96
 -15  11  13   17.23    5.46
  15 -11 -13   20.16    5.56
  15  11 -13   21.30    5.91
 -15 -11  12   25.08    5.41
 -15  11  12   32.23    5.96
  15 -11 -12   27.26    5.56
  15  11 -12   25.03    5.41
 -15 -11  11   54.97    6.26
 -15  11  11   69.47    6.46
  15  11 -11   54.77    7.15
 -15 -11  10    4.22    3.97
 -15  11  10   -0.74    3.72
 -15 -11   9   72.20    6.80
 -15  11   9   86.85    7.00
 -15 -11   8   56.90    7.00
 -15  11   8   58.49    6.26
 -15 -11   7   49.85    5.61
 -15  11   7   59.58    6.21
 -15 -11   6   15.54    4.92
 -15  11   6   18.82    5.06
 -15 -11   5   37.59    6.21
 -15  11   5   44.29    6.31
 -15 -11   4    6.36    4.42
 -15  11   4   13.75    4.52
 -15 -11   3   32.18    5.71
 -15  11   3   41.61    6.16
 -15 -11   2   42.85    6.36
 -15  11   2   45.19    6.50
 -15 -11   1    8.89    4.52
 -15  11   1   10.33    4.77
 -15 -13  13   12.36    5.02
 -15  13  13   11.02    5.71
 -15 -13  12   36.35    6.16
 -15  13  12   32.62    6.31
  15  13 -12   20.16    5.31
 -15 -13  11   48.91    7.00
 -15  13  11   51.59    7.10
  15  13 -11   31.03    6.41
 -15 -13  10   45.28    6.90
 -15  13  10   59.68    6.65
 -15 -13   9   27.46    5.61
 -15  13   9   25.32    5.41
 -15 -13   8    0.45    4.22
 -15  13   8    3.08    3.92
 -15 -13   7   -0.50    3.82
 -15  13   7    4.97    4.52
 -15 -13   6   31.68    5.81
 -15  13   6   33.81    6.06
 -15 -13   5   23.14    5.36
 -15  13   5   32.13    5.91
 -15 -13   4   26.42    6.01
 -15  13   4   36.00    6.01
 -15 -13   3    8.39    4.87
 -15  13   3    3.82    4.67
 -15 -13   2   12.12    5.16
 -15  13   2   13.85    5.16
  16   0 -15    5.71    4.07
 -16   0  14   10.77    4.57
  16   0 -14   19.66    4.77
 -16   0  13   -1.44    3.92
  16   0 -13    1.24    3.33
 -16   0  12  161.23    8.14
 -16   0  11   -2.98    3.28
 -16   0  10   37.04    5.41
 -16   0   9   -1.39    3.48
 -16   0   8  144.25    7.70
 -16   0   7    2.18    3.38
 -16   0   6  116.89    6.90
 -16   0   5   -0.89    3.48
 -16   0   4    2.68    3.08
 -16   0   3   -0.30    3.48
 -16   0   3   -2.63    3.62
 -16   0   2  140.52    7.90
 -16   0   2  128.70    7.50
 -16   0   1   -0.05    3.23
 -16   0   1    1.74    3.48
 -16   0   0   22.39    5.51
 -16   0  -1   -3.08    4.12
 -16   0  -2    5.66    4.72
  16   2 -17    9.43    5.56
  16   2 -16   16.44    5.16
  16   2 -15  226.87   10.13
 -16  -2  14    0.45    4.17
 -16   2  14    1.79    3.72
  16  -2 -14    3.13    3.13
  16   2 -14    1.74    3.87
 -16  -2  13   81.38    6.70
 -16   2  13   95.09    6.90
  16  -2 -13  117.98    6.75
  16   2 -13   94.54    6.75
 -16  -2  12   -1.54    3.33
 -16   2  12   -2.38    3.72
  16   2 -12   -0.05    3.43
 -16  -2  11   77.41    6.21
 -16   2  11   84.26    6.46
 -16  -2  10    3.53    3.67
 -16   2  10    4.12    3.53
 -16  -2   9  343.21   11.27
 -16   2   9  376.13   11.57
 -16  -2   8    2.33    3.38
 -16   2   8    0.89    3.38
 -16  -2   7   30.04    5.06
 -16   2   7   40.87    5.26
 -16  -2   6   -1.54    3.43
 -16   2   6    2.58    3.67
 -16  -2   5   73.34    6.11
 -16   2   5   71.95    6.21
 -16  -2   4   -5.96    2.78
 -16  -2   4    1.09    3.43
 -16   2   4    3.72    3.62
 -16  -2   3  124.98    7.20
 -16  -2   3  107.95    7.05
 -16   2   3  118.62    7.30
 -16  -2   2   -1.29    3.62
 -16  -2   2   -3.08    4.02
 -16   2   2   -3.48    3.48
 -16   2   2    2.78    3.82
 -16  -2   1    6.31    3.92
 -16  -2   1    7.65    4.22
 -16   2   1    8.44    3.92
 -16   2   1    7.20    4.27
 -16  -2   0    0.10    3.62
 -16   2   0   10.28    4.27
 -16  -2  -1   24.13    6.16
 -16   2  -1   19.51    5.61
 -16  -2  -2   -2.14    5.11
  16  -4 -17    9.98    4.27
  16   4 -17    3.08    5.31
  16  -4 -16   53.18    5.86
  16   4 -16   39.92    6.75
  16  -4 -15    5.56    3.92
  16   4 -15    2.18    4.22
 -16  -4  14   26.02    5.31
 -16   4  14   36.89    5.81
  16  -4 -14   31.73    5.02
  16   4 -14   31.68    5.86
 -16  -4  13    6.65    4.27
 -16   4  13   13.90    4.72
  16  -4 -13   13.95    4.17
  16   4 -13   12.12    4.57
 -16  -4  12  157.01    8.39
 -16   4  12  191.37    8.99
  16   4 -12  190.77    8.84
 -16  -4  11    0.55    3.77
 -16   4  11   -0.94    3.62
 -16  -4  10   41.91    5.96
 -16   4  10   44.39    5.36
 -16  -4   9   -2.33    3.58
 -16   4   9   -4.72    3.18
 -16  -4   8   38.98    5.81
 -16   4   8   46.77    5.26
 -16  -4   7   13.26    4.42
 -16   4   7   13.95    4.27
 -16  -4   6  271.26   10.38
 -16   4   6  325.73   11.17
 -16  -4   5   -1.59    3.18
 -16   4   5    0.40    3.67
 -16  -4   4   22.59    5.02
 -16   4   4   27.76    5.36
 -16  -4   3    0.15    3.43
 -16  -4   3   -5.56    3.43
 -16   4   3   -5.26    3.33
 -16  -4   2   75.08    6.11
 -16  -4   2   59.58    6.11
 -16   4   2   77.21    6.55
 -16  -4   1   -0.10    4.07
 -16  -4   1    1.99    4.07
 -16   4   1    2.53    3.58
 -16   4   1   -0.35    4.17
 -16  -4   0   19.32    5.06
 -16   4   0   10.68    4.72
 -16  -4  -1    2.04    4.72
 -16   4  -1    2.88    4.22
 -16  -4  -2    3.18    5.11
  16  -6 -17   15.09    5.16
  16  -6 -16   22.74    5.16
  16   6 -16   11.47    5.41
  16  -6 -15   95.58    7.30
  16   6 -15   85.60    7.50
 -16  -6  14   -0.65    3.72
 -16   6  14   -2.53    4.52
  16  -6 -14    2.83    3.97
  16   6 -14    6.75    4.42
 -16  -6  13    3.87    3.82
 -16   6  13    5.06    4.22
  16  -6 -13    6.90    3.62
  16   6 -13    5.46    3.87
 -16  -6  12   -0.74    3.77
 -16   6  12    2.33    3.72
  16   6 -12   -3.38    3.13
 -16  -6  11   44.39    5.41
 -16   6  11   58.84    5.91
 -16  -6  10   -2.93    3.62
 -16   6  10    3.18    3.77
 -16  -6   9   94.94    6.90
 -16   6   9  120.86    7.60
 -16  -6   8    7.10    4.12
 -16   6   8   12.71    4.52
 -16  -6   7   49.46    5.26
 -16   6   7   60.58    5.91
 -16  -6   6   -2.14    3.53
 -16   6   6   -0.55    3.18
 -16  -6   5  191.37    9.09
 -16   6   5  220.71    9.68
 -16  -6   4    0.25    3.72
 -16   6   4    4.02    3.62
 -16  -6   3   64.55    6.16
 -16   6   3   79.25    6.41
 -16  -6   2    1.39    4.12
 -16   6   2    6.06    4.37
 -16  -6   1    6.55    4.12
 -16   6   1    3.77    4.57
 -16   6   0   -0.55    4.02
  16  -8 -16   52.68    6.50
  16  -8 -15    7.75    4.57
  16   8 -15   11.47    5.31
 -16   8  14   54.57    6.55
  16  -8 -14   61.02    5.81
  16   8 -14   48.41    5.96
 -16  -8  13    7.70    4.47
 -16   8  13    4.62    4.32
  16  -8 -13    7.70    4.07
  16   8 -13    5.86    4.12
 -16  -8  12  126.12    7.85
 -16   8  12  151.94    8.54
  16   8 -12  154.72    8.99
 -16  -8  11   -0.70    3.43
 -16   8  11    2.58    3.97
  16   8 -11    0.35    3.48
 -16  -8  10   56.26    5.91
 -16   8  10   75.03    6.46
 -16  -8   9    3.13    3.43
 -16   8   9    4.32    3.87
 -16  -8   8   45.88    5.96
 -16   8   8   53.63    5.76
 -16  -8   7    4.02    4.02
 -16   8   7    4.82    3.97
 -16  -8   6  234.32   10.23
 -16   8   6  293.46   11.27
 -16  -8   5   -0.55    3.87
 -16   8   5   -5.21    3.72
 -16  -8   4   32.62    5.76
 -16   8   4   30.39    5.66
 -16  -8   3   -2.38    4.02
 -16   8   3    2.09    3.92
 -16  -8   2   31.73    6.26
 -16   8   2   46.53    6.36
 -16  -8   1   14.35    4.82
 -16   8   1    7.70    4.97
 -16   8   0   20.16    5.81
 -16  10  14    8.29    4.92
  16 -10 -14    9.04    4.17
  16  10 -14    9.04    5.31
 -16 -10  13   44.09    6.70
 -16  10  13   35.35    6.21
  16 -10 -13   39.08    5.71
  16  10 -13   28.80    5.86
 -16 -10  12    5.71    4.27
 -16  10  12    6.36    4.27
  16  10 -12   -0.84    3.92
 -16 -10  11   44.89    5.56
 -16  10  11   54.62    6.95
 -16 -10  10   25.77    5.61
 -16  10  10   21.50    5.31
 -16 -10   9  113.41    7.90
 -16  10   9  124.83    8.19
 -16 -10   8    1.84    3.97
 -16  10   8    2.93    4.37
 -16 -10   7   56.01    6.31
 -16  10   7   57.65    6.21
 -16 -10   6    3.38    4.47
 -16  10   6    4.77    4.27
 -16 -10   5   35.85    6.16
 -16  10   5   43.60    6.31
 -16 -10   4    7.65    4.22
 -16  10   4    1.14    3.82
 -16 -10   3   51.84    6.90
 -16  10   3   51.99    6.01
 -16 -10   2    5.46    4.67
 -16  10   2    5.96    4.52
 -16 -10   1   19.81    4.92
 -16 -12  13    9.43    5.02
 -16  12  13    6.11    4.97
 -16 -12  12   33.67    6.21
 -16  12  12   41.71    6.36
  16  12 -12   34.01    6.46
 -16 -12  11   15.14    5.36
 -16  12  11   12.81    4.92
 -16 -12  10   20.61    5.41
 -16  12  10   28.55    5.76
 -16 -12   9    7.35    4.82
 -16  12   9    7.10    4.57
 -16 -12   8   10.92    5.02
 -16  12   8   27.26    5.81
 -16 -12   7    2.98    4.32
 -16  12   7   -1.04    4.42
 -16 -12   6   39.62    6.55
 -16  12   6   47.97    6.85
 -16 -12   5    2.09    4.37
 -16  12   5    7.90    4.82
 -16 -12   4   13.41    5.06
 -16  12   4    7.75    4.72
 -16 -12   3    4.62    4.87
 -16  12   3   13.01    4.62
 -16 -12   2   38.23    6.36
 -16  12   2   39.48    6.41
  17   1 -16   17.53    5.21
  17   1 -15   64.15    6.36
 -17  -1  14    1.89    3.97
 -17   1  14    7.00    3.82
  17   1 -14    5.91    3.92
 -17  -1  13   25.47    5.16
 -17   1  13   21.35    5.16
 -17  -1  12   82.28    6.70
 -17   1  12   85.16    6.85
 -17  -1  11    4.67    4.17
 -17   1  11    1.89    3.77
 -17  -1  10    8.74    3.58
 -17   1  10   11.22    4.22
 -17  -1   9   72.64    6.21
 -17   1   9   72.00    5.96
 -17  -1   8   -5.26    3.38
 -17   1   8    4.62    3.48
 -17  -1   7   -1.89    3.48
 -17   1   7   -0.40    3.13
 -17  -1   6   54.32    5.71
 -17   1   6   57.50    5.81
 -17  -1   5   40.17    5.46
 -17   1   5   36.45    5.76
 -17  -1   4    2.78    3.33
 -17  -1   4   -1.84    3.53
 -17   1   4   -0.89    3.18
 -17  -1   3   18.47    4.72
 -17  -1   3   27.31    5.11
 -17   1   3   27.21    5.21
 -17   1   3   24.23    4.87
 -17  -1   2   15.49    4.82
 -17  -1   2   20.51    5.21
 -17   1   2   16.93    5.16
 -17   1   2   18.12    4.97
 -17  -1   1    7.00    4.42
 -17   1   1    6.50    4.37
 -17  -1   0   36.05    6.11
 -17   1   0   35.85    6.26
 -17  -1  -1    5.02    5.46
  17   3 -17    9.88    4.62
  17   3 -16   38.63    6.36
  17  -3 -15   85.65    6.26
  17   3 -15   65.74    6.55
 -17  -3  14    2.48    4.02
 -17   3  14    8.99    4.57
  17  -3 -14    3.33    3.48
  17   3 -14   10.13    4.57
 -17  -3  13   36.84    6.21
 -17   3  13   42.11    6.16
  17   3 -13   43.89    6.36
 -17  -3  12  130.64    8.19
 -17   3  12  156.11    8.54
 -17  -3  11   12.71    4.32
 -17   3  11   11.12    4.62
 -17  -3  10   -1.84    3.77
 -17   3  10   -0.89    3.87
 -17  -3   9   68.32    6.06
 -17   3   9   74.63    6.21
 -17  -3   8   50.05    6.06
 -17   3   8   48.41    6.06
 -17  -3   7   -2.09    3.48
 -17   3   7   -0.10    3.43
 -17  -3   6   60.98    6.06
 -17   3   6   71.60    6.36
 -17  -3   5   21.75    5.06
 -17   3   5   29.64    5.61
 -17  -3   4   -1.49    3.53
 -17  -3   4   -3.03    3.77
 -17   3   4   -2.48    3.62
 -17  -3   3   29.44    5.36
 -17  -3   3   17.93    5.21
 -17   3   3   26.12    5.56
 -17  -3   2   18.97    4.67
 -17  -3   2    8.54    4.57
 -17   3   2   24.63    4.87
 -17   3   2   24.73    5.06
 -17  -3   1   18.37    5.06
 -17   3   1   14.60    4.52
 -17  -3   0   21.40    5.96
 -17   3   0   24.83    5.96
 -17  -3  -1   15.00    6.01
  17  -5 -16   17.33    4.92
  17   5 -16    8.14    5.06
  17  -5 -15   74.38    6.41
  17   5 -15   56.31    6.21
 -17  -5  14    9.33    4.77
 -17   5  14    9.58    4.62
  17  -5 -14   11.12    4.17
  17   5 -14   11.27    4.82
 -17  -5  13   12.66    4.52
 -17   5  13   15.00    4.87
  17   5 -13   12.56    4.27
 -17  -5  12   60.58    6.36
 -17   5  12   78.60    6.75
 -17  -5  11    0.55    4.12
 -17   5  11   10.68    4.32
 -17  -5  10   46.92    5.86
 -17   5  10   52.29    5.86
 -17  -5   9  208.40    9.78
 -17   5   9  239.23   10.23
 -17  -5   8   34.46    5.81
 -17   5   8   41.41    5.96
 -17  -5   7    2.04    3.92
 -17   5   7    4.07    4.17
 -17  -5   6    3.28    3.82
 -17   5   6    0.99    3.72
 -17  -5   5   13.51    4.92
 -17   5   5   27.61    5.36
 -17  -5   4    4.92    4.27
 -17   5   4    3.82    4.17
 -17  -5   3   42.11    6.26
 -17   5   3   50.30    5.86
 -17  -5   2    6.65    4.42
 -17   5   2   10.58    4.72
 -17   5   1    1.24    4.12
  17  -7 -15   12.21    4.82
  17   7 -15    5.31    5.02
 -17  -7  14    1.29    4.12
 -17   7  14   -2.04    4.72
  17  -7 -14    6.26    4.12
  17   7 -14    1.14    4.77
 -17  -7  13   23.54    5.61
 -17   7  13   34.81    6.16
  17   7 -13   25.57    5.26
 -17  -7  12  105.32    7.55
 -17   7  12  117.13    7.94
 -17  -7  11   23.44    5.11
 -17   7  11   25.62    5.61
 -17  -7  10   24.93    5.46
 -17   7  10   27.61    5.76
 -17  -7   9  116.69    7.90
 -17   7   9  136.85    8.39
 -17  -7   8   38.98    5.91
 -17   7   8   50.25    6.60
 -17  -7   7    9.98    4.52
 -17   7   7   11.62    4.82
 -17  -7   6   48.21    6.01
 -17   7   6   66.29    6.41
 -17  -7   5   -3.38    3.82
 -17   7   5    1.59    4.22
 -17  -7   4    6.95    4.57
 -17   7   4   11.52    4.67
 -17  -7   3   30.84    5.61
 -17   7   3   27.66    5.66
 -17  -7   2    6.90    4.87
 -17   7   2   10.63    5.26
 -17   7   1   27.96    5.76
 -17  -9  14   30.84    5.81
 -17   9  14   29.99    6.16
  17  -9 -14   42.75    5.91
  17   9 -14   28.30    6.55
 -17  -9  13   26.47    5.61
 -17   9  13   32.52    6.06
  17   9 -13   18.37    5.81
 -17  -9  12   53.03    6.46
 -17   9  12   63.41    6.55
 -17  -9  11   21.30    5.21
 -17   9  11   18.87    5.16
 -17  -9  10   53.28    7.00
 -17   9  10   55.86    6.21
 -17  -9   9   84.61    7.35
 -17   9   9   97.07    7.55
 -17  -9   8   27.21    5.76
 -17   9   8   29.54    5.81
 -17  -9   7    2.28    4.27
 -17   9   7    2.14    4.22
 -17  -9   6    2.18    4.32
 -17   9   6    1.74    4.02
 -17  -9   5   17.03    5.41
 -17   9   5   12.96    5.26
 -17  -9   4   12.71    5.06
 -17   9   4   11.17    4.92
 -17  -9   3   33.57    6.21
 -17   9   3   32.13    6.11
 -17  -9   2   14.65    4.57
 -17   9   2   10.63    5.26
 -17 -11  14   14.50    5.26
 -17  11  14   -3.23    4.72
 -17 -11  13   28.35    6.06
 -17  11  13   27.31    5.91
 -17 -11  12   45.38    6.85
 -17  11  12   55.22    7.35
 -17 -11  11    0.50    4.67
 -17  11  11    8.74    5.06
 -17 -11  10    6.11    4.47
 -17  11  10    8.69    4.37
 -17 -11   9   -0.45    4.32
 -17  11   9    0.55    4.02
 -17 -11   8    3.58    4.92
 -17  11   8    4.37    3.77
 -17 -11   7   10.18    4.92
 -17  11   7   10.08    4.42
 -17 -11   6   36.89    6.41
 -17  11   6   31.63    5.71
 -17 -11   5   -0.15    4.77
 -17  11   5    6.01    4.32
 -17 -11   4   15.00    4.77
 -17  11   4    2.23    4.47
 -17 -11   3   12.36    5.11
 -17  11   3    3.53    4.62
 -18   0  15    7.15    4.82
 -18   0  14   13.80    4.62
 -18   0  13    3.53    3.67
 -18   0  12   11.92    4.52
 -18   0  11   -3.28    3.67
 -18   0  10   46.72    5.31
 -18   0   9    4.02    3.87
 -18   0   8    2.98    4.02
 -18   0   7    2.28    3.77
 -18   0   6   52.73    6.65
 -18   0   5    2.73    3.77
 -18   0   4   76.96    6.41
 -18   0   4   63.41    6.26
 -18   0   3    4.07    4.17
 -18   0   3    3.87    4.42
 -18   0   2    8.09    4.77
 -18   0   2   14.90    4.87
 -18   0   1    3.72    4.57
  18   2 -17   39.13    6.65
  18   2 -16    6.41    4.62
 -18  -2  15   62.71    6.95
 -18   2  15   78.40    7.25
  18   2 -15   75.87    6.90
 -18  -2  14   -0.55    4.27
 -18   2  14   -4.92    3.97
 -18  -2  13   74.53    6.95
 -18   2  13   77.71    6.90
 -18  -2  12    7.05    4.42
 -18   2  12    6.50    4.27
 -18  -2  11    2.04    3.77
 -18   2  11    2.14    4.02
 -18  -2  10   -1.34    3.62
 -18   2  10   -2.48    3.97
 -18  -2   9   57.95    5.81
 -18   2   9   55.96    6.21
 -18  -2   8    1.79    3.82
 -18   2   8   -0.35    3.97
 -18  -2   7   51.59    5.81
 -18   2   7   56.71    6.11
 -18  -2   6   -1.74    3.92
 -18   2   6   -2.63    3.92
 -18  -2   5   16.04    4.52
 -18  -2   5    6.90    3.97
 -18   2   5    3.67    3.62
 -18  -2   4   14.40    4.62
 -18  -2   4    2.98    4.12
 -18   2   4    0.84    3.92
 -18  -2   3   95.48    7.35
 -18  -2   3   77.31    7.10
 -18   2   3  105.07    7.55
 -18   2   3   95.58    7.30
 -18  -2   2    4.17    4.37
 -18  -2   2    0.94    4.77
 -18   2   2    2.48    3.82
 -18   2   2    7.60    4.62
 -18  -2   1   13.56    5.36
 -18   2   1   10.48    4.72
 -18  -2   0    5.21    5.56
  18   4 -17   28.10    6.55
  18   4 -16  238.74   11.37
 -18   4  15    6.65    5.02
  18  -4 -15    6.31    3.97
  18   4 -15    3.53    4.52
 -18  -4  14   26.27    6.01
 -18   4  14   32.37    6.46
  18   4 -14   35.20    5.86
 -18  -4  13    2.04    4.22
 -18   4  13    3.13    4.22
 -18  -4  12   92.75    7.55
 -18   4  12  109.44    7.80
 -18  -4  11   -3.67    3.77
 -18   4  11   -5.66    3.72
 -18  -4  10   86.94    7.00
 -18   4  10  109.88    7.75
 -18  -4   9   -2.48    3.97
 -18   4   9   -1.89    3.38
 -18  -4   8   15.49    5.02
 -18   4   8   18.12    5.11
 -18  -4   7   -3.92    3.72
 -18   4   7   -1.39    3.38
 -18  -4   6   98.27    7.55
 -18   4   6  113.36    7.94
 -18  -4   5   -1.84    4.02
 -18   4   5   -4.77    3.97
 -18  -4   4   20.71    5.51
 -18   4   4   27.31    5.76
 -18  -4   3    5.02    4.67
 -18   4   3    2.83    4.82
 -18  -4   2    6.75    4.77
 -18   4   2   10.03    5.02
 -18   4   2    7.30    5.06
  18  -6 -16   13.80    5.06
 -18   6  15   90.37    7.55
  18  -6 -15   93.15    7.10
  18   6 -15   89.97    7.45
 -18  -6  14   14.25    5.31
 -18   6  14    4.07    4.92
  18   6 -14    6.11    4.52
 -18  -6  13   93.70    7.50
 -18   6  13  107.35    7.85
 -18  -6  12    2.09    4.27
 -18   6  12   -3.23    4.47
 -18  -6  11   32.52    5.91
 -18   6  11   36.20    6.21
 -18  -6  10   -1.09    3.18
 -18   6  10   -0.35    3.28
 -18  -6   9   50.05    6.75
 -18   6   9   52.53    6.06
 -18  -6   8    8.44    4.52
 -18   6   8    4.72    4.02
 -18  -6   7  155.86    8.89
 -18   6   7  187.30    9.53
 -18  -6   6    0.50    4.07
 -18   6   6    2.33    3.97
 -18  -6   5    7.40    4.67
 -18   6   5    3.77    4.47
 -18  -6   4   -3.48    3.77
 -18   6   4    0.00    4.47
 -18  -6   3   38.68    6.31
 -18   6   3   46.48    7.15
 -18  -6   2    7.55    4.57
 -18   6   2    7.45    4.77
 -18   6   2   10.43    5.31
  18  -8 -15    5.02    4.47
 -18  -8  14   22.20    5.96
 -18   8  14   37.14    6.60
  18   8 -14   31.18    6.60
 -18  -8  13   -1.04    4.17
 -18   8  13    7.40    4.42
 -18  -8  12   73.98    7.00
 -18   8  12  105.32    7.99
 -18  -8  11   12.56    5.02
 -18   8  11   11.32    4.82
 -18  -8  10   63.26    6.65
 -18   8  10   78.21    7.25
 -18  -8   9    4.17    4.62
 -18   8   9    8.49    5.11
 -18  -8   8   10.08    5.11
 -18   8   8   18.07    4.97
 -18  -8   7    8.89    4.32
 -18   8   7   17.13    5.26
 -18  -8   6   49.46    7.10
 -18   8   6   56.41    7.00
 -18  -8   5   24.48    5.76
 -18   8   5   13.80    5.16
 -18  -8   4   17.53    5.41
 -18   8   4   26.17    6.21
 -18  -8   3   12.26    5.31
 -18   8   3    1.74    4.72
 -18  -8   2   11.97    5.21
 -18 -10  14   23.54    5.76
 -18  10  14   22.15    6.36
 -18 -10  13   12.96    5.56
 -18  10  13   23.88    5.81
 -18 -10  12    4.52    4.77
 -18  10  12    6.55    4.97
 -18 -10  11   10.43    5.06
 -18  10  11    3.13    5.16
 -18 -10  10    4.32    4.37
 -18  10  10    3.03    4.77
 -18 -10   9    5.86    4.97
 -18  10   9    7.55    4.92
 -18 -10   8   18.12    5.51
 -18  10   8    1.54    4.57
 -18 -10   7   21.30    6.16
 -18  10   7   32.42    6.60
 -18 -10   6    8.09    5.31
 -18  10   6   -0.60    4.42
 -18 -10   5    6.70    4.92
 -18  10   5   11.72    4.87
 -18 -10   4    7.75    5.21
 -18  10   4    8.59    5.36
 -19  -1  15    7.99    5.16
 -19   1  15    7.90    4.87
 -19  -1  14    2.98    4.62
 -19   1  14    1.29    4.42
 -19  -1  13   48.81    6.70
 -19   1  13   45.48    6.46
 -19  -1  12    4.52    4.12
 -19   1  12    7.30    4.12
 -19  -1  11   11.92    4.72
 -19   1  11   11.82    4.82
 -19  -1  10    8.39    4.42
 -19   1  10    6.60    3.97
 -19  -1   9   31.78    5.96
 -19   1   9   32.72    5.81
 -19  -1   8   -1.54    4.12
 -19   1   8    0.89    3.97
 -19  -1   7   23.09    5.41
 -19   1   7   23.54    5.41
 -19  -1   6   20.26    5.46
 -19   1   6   31.33    5.91
 -19  -1   5    4.27    3.92
 -19  -1   5    1.14    4.07
 -19   1   5    4.92    4.12
 -19  -1   4    2.28    4.27
 -19  -1   4   -0.25    4.47
 -19   1   4    6.90    4.22
 -19   1   4    3.48    4.32
 -19  -1   3   26.37    5.81
 -19  -1   3   16.68    5.81
 -19   1   3   16.88    5.36
 -19   1   3   21.35    5.51
 -19  -1   2   10.48    4.92
 -19   1   2    3.03    4.87
  19   3 -17   38.13    6.95
  19   3 -16  100.10    8.24
 -19  -3  15   44.49    6.95
 -19   3  15   53.38    7.20
 -19  -3  14   20.26    5.91
 -19   3  14   17.58    5.56
 -19  -3  13   53.73    7.30
 -19   3  13   54.67    6.60
 -19  -3  12   55.12    7.40
 -19   3  12   55.07    7.25
 -19  -3  11    1.39    4.32
 -19   3  11    7.55    4.72
 -19  -3  10   54.97    6.50
 -19   3  10   58.54    6.60
 -19  -3   9    9.29    4.72
 -19   3   9   11.17    4.82
 -19  -3   8   -6.55    3.87
 -19   3   8    0.05    3.97
 -19  -3   7   10.68    5.26
 -19   3   7   27.41    5.41
 -19  -3   6   24.83    5.76
 -19   3   6   17.93    5.11
 -19  -3   5    8.54    4.82
 -19   3   5    5.91    4.82
 -19  -3   4   28.65    6.11
 -19   3   4   25.92    5.81
 -19  -3   3   -5.96    4.52
 -19   3   3    1.79    4.57
 -19   3   3   16.09    5.16
 -19  -5  15   32.37    6.65
 -19   5  15   40.22    7.25
  19   5 -15   41.96    7.15
 -19  -5  14   52.93    7.55
 -19   5  14   63.46    7.10
 -19  -5  13   80.44    7.60
 -19   5  13   90.02    7.80
 -19  -5  12   49.60    7.15
 -19   5  12   60.88    7.50
 -19  -5  11   -1.29    4.72
 -19   5  11    1.24    4.42
 -19  -5  10   47.27    6.90
 -19   5  10   55.71    7.30
 -19  -5   9   44.84    6.80
 -19   5   9   48.91    6.95
 -19  -5   8    5.36    4.82
 -19   5   8    1.54    4.37
 -19  -5   7    4.32    4.72
 -19   5   7    5.41    4.67
 -19  -5   6    8.74    4.87
 -19   5   6    9.14    5.36
 -19  -5   5    3.58    4.77
 -19   5   5   -4.17    4.42
 -19  -5   4   34.46    6.41
 -19   5   4   38.53    6.85
 -19  -5   3   32.97    6.16
 -19   5   3   33.57    6.46
 -19  -7  15   60.43    6.60
 -19   7  15   57.25    7.80
 -19  -7  14   17.13    5.56
 -19   7  14   19.51    5.76
 -19  -7  13   55.76    6.70
 -19   7  13   80.74    7.55
 -19  -7  12   44.69    6.70
 -19   7  12   44.69    7.10
 -19  -7  11   40.47    6.26
 -19   7  11   39.33    6.55
 -19  -7  10   58.00    7.50
 -19   7  10   56.11    6.16
 -19  -7   9   13.01    5.56
 -19   7   9   11.87    4.62
 -19  -7   8   -0.99    4.32
 -19   7   8    1.89    4.62
 -19  -7   7   -4.42    4.37
 -19   7   7    0.55    4.42
 -19  -7   6   16.63    5.61
 -19   7   6   21.95    5.61
 -19  -7   5   40.72    7.10
 -19   7   5   58.94    7.55
 -19  -7   4   18.92    5.41
 -19   7   4   14.65    5.86
 -19  -7   3   26.76    6.36
 -19   7   3   14.00    5.86
 -19  -9  13   43.70    6.95
 -19  -9  12   14.90    5.91
 -19   9  12    7.10    4.77
 -19  -9  11    8.74    5.26
 -19   9  11    6.36    4.27
 -19  -9  10    7.60    4.72
 -19   9  10   21.25    5.36
 -19  -9   9    3.67    4.72
 -19   9   9    2.04    4.67
 -19  -9   8   11.12    5.71
 -19   9   8   13.46    5.71
 -19  -9   7   10.63    5.21
 -19   9   7   12.21    5.41
 -19  -9   6   11.37    5.41
 -19   9   6   11.52    5.31
 -20   0  15    5.46    5.71
 -20   0  14    6.65    4.82
 -20   0  13    1.64    4.52
 -20   0  12    8.04    5.06
 -20   0  11    3.13    4.42
 -20   0  10  136.35    8.54
 -20   0   9    3.33    4.52
 -20   0   8   30.39    6.01
 -20   0   7   -0.15    3.62
 -20   0   6   13.41    5.06
 -20   0   5    4.42    4.22
 -20   0   5    3.23    4.47
 -20   0   4   48.81    6.75
 -20   0   4   40.37    6.80
 -20   0   3   16.44    5.71
 -20   0   3    5.26    5.41
 -20  -2  15    7.60    5.71
 -20   2  15   11.17    5.46
 -20  -2  14    1.79    5.06
 -20   2  14    3.38    4.87
 -20  -2  13   68.72    7.45
 -20   2  13   74.03    7.35
 -20  -2  12    2.63    4.77
 -20   2  12    0.79    4.47
 -20  -2  11   73.93    7.15
 -20   2  11   70.16    7.05
 -20  -2  10   -1.84    4.62
 -20   2  10    2.63    4.37
 -20  -2   9   26.12    6.01
 -20   2   9   18.92    5.06
 -20  -2   8    0.89    3.62
 -20   2   8   -6.16    3.97
 -20  -2   7   80.44    7.65
 -20   2   7   86.75    7.55
 -20  -2   6   -4.82    4.32
 -20   2   6    3.18    4.47
 -20  -2   5    9.19    5.41
 -20   2   5   12.61    5.11
 -20  -2   4    6.36    5.51
 -20   2   4   12.86    4.97
 -20   2   4    2.83    5.31
 -20  -2   3   13.46    6.01
 -20   2   3   19.32    5.36
 -20  -4  15   11.32    5.56
 -20   4  15   19.27    5.61
 -20  -4  14   30.84    6.75
 -20   4  14   33.62    6.90
 -20  -4  13    1.59    5.26
 -20   4  13   -0.84    5.02
 -20  -4  12   32.67    6.80
 -20   4  12   35.45    6.80
 -20  -4  11    1.89    5.06
 -20   4  11    4.47    5.11
 -20  -4  10  103.48    8.39
 -20   4  10  110.03    8.29
 -20  -4   9    1.69    5.11
 -20   4   9   -1.49    4.52
 -20  -4   8   71.25    7.35
 -20   4   8   78.75    7.45
 -20  -4   7    4.17    4.42
 -20   4   7    5.96    4.97
 -20  -4   6    4.57    5.16
 -20   4   6    6.16    5.26
 -20  -4   5    4.52    5.16
 -20   4   5    3.72    4.97
 -20  -4   4   56.95    6.95
 -20   4   4   63.81    7.90
 -20  -6  15   14.95    5.41
 -20   6  15   13.46    6.11
 -20  -6  14    7.55    5.26
 -20   6  14    2.98    5.41
 -20  -6  13   81.13    7.80
 -20   6  13   90.02    8.09
 -20  -6  12    1.99    4.72
 -20   6  12    1.59    5.11
 -20  -6  11   55.22    7.65
 -20   6  11   58.79    7.94
 -20  -6  10   -2.58    4.77
 -20   6  10    3.13    4.32
 -20  -6   9   24.13    6.11
 -20   6   9   26.86    6.21
 -20  -6   8    2.68    5.11
 -20   6   8    9.83    5.51
 -20  -6   7   87.69    7.94
 -20   6   7  114.15    8.34
 -20  -6   6    3.53    4.97
 -20   6   6    6.65    5.11
 -20  -6   5    4.22    5.26
 -20   6   5    8.54    5.51
 -21  -1  15   10.77    6.26
 -21   1  15   11.17    5.66
 -21  -1  14   28.65    6.50
 -21   1  14   29.79    6.16
 -21  -1  13   43.94    7.20
 -21   1  13   46.63    7.15
 -21  -1  12    6.70    4.67
 -21   1  12    8.59    4.22
 -21  -1  11   25.87    6.41
 -21   1  11   33.81    6.60
 -21  -1  10   52.48    7.50
 -21   1  10   52.19    7.40
 -21  -1   9   29.10    6.31
 -21   1   9   15.54    5.71
 -21  -1   8   38.53    6.16
 -21   1   8   53.18    7.20
 -21  -1   7   33.12    6.70
 -21   1   7   29.15    6.41
 -21  -1   6    0.79    4.87
 -21   1   6    9.98    4.92
 -21   1   6    2.93    5.06
 -21  -1   5   17.33    5.71
 -21   1   5   30.34    6.21
 -21   1   5   16.04    5.81
 -21  -3  14   31.13    6.95
 -21   3  14   40.02    7.15
 -21  -3  13   24.13    6.80
 -21   3  13   31.83    6.60
 -21  -3  12    2.83    5.21
 -21   3  12    1.39    4.82
 -21  -3  11   23.29    7.00
 -21   3  11   35.11    6.85
 -21  -3  10   54.37    7.85
 -21   3  10   61.82    6.70
 -21  -3   9   20.16    6.16
 -21   3   9   26.61    6.16
 -21  -3   8   28.40    6.46
 -21   3   8   26.96    6.41
 -21  -3   7   30.09    6.70
 -21   3   7   52.48    7.25
 -21  -3   6   43.45    7.65
 -21   3   6   45.63    7.20
   0   0   0    0.00    0.00
;
_shelx_hkl_checksum     3666
_shelx_res_file
;
TITL vm2242 in C2/c
    vm2242.res
    created by SHELXL-2018/3 at 15:52:17 on 18-Jan-2021
CELL  0.71073  16.9910  15.5187  13.8864   90.000  126.189   90.000
ZERR        4   0.0012   0.0011   0.0009    0.000    0.001    0.000
LATT  7
SYMM -X, Y, 1/2-Z
SFAC C H N O F CL NI
UNIT  96   144  24   32   8    8    4
L.S. 10 50
BOND $H
LIST 4
ACTA
CONF
HTAB
FMAP 2
PLAN 10
REM Pairwise atoms need constraints (or at least very strong restraints)
REM due to the nature of the whole-molecule disorder.
EADP F1 F1'
EADP N1 N1'
EADP N2 N3'
EADP N3 N2'
EADP C1 C2'
EADP C2 C1'
EADP C3 C4'
EADP C4 C3'
EADP C5 C5'
EADP C6 C6'
EADP C7 C7'
EADP C8 C12'
EADP C9 C11'
EADP C10 C10'
EADP C11 C9'
EADP C12 C8'
REM Two halves of the molecule are restrained to be similar.
SAME Ni1 F1' > C12'
REM The fluorinated benzene ring requires a weak FLAT restraint due to
REM whole-molecule disorder and treatment with negative PART number.
FLAT C6 C7 C8 C9 C10 C11 C12 F1
FLAT C6' C7' C8' C9' C10' C11' C12' F1'
RIGU
WGHT    0.044900   12.011902
FVAR       0.24244   0.79498
PART   -1
REM Ni1 requires a very strong ISOR restraint because its disordered
REM counterpart is so close and both are almost, but not quite, on
REM the special position.
REM ISOR 0.002 Ni1
NI1   7    0.508310    0.376254    0.259241    10.50000    0.01737
F1    5    0.063292    0.385123    0.565114    10.50000    0.07421    0.11165 =
         0.05984    0.00403    0.05714    0.01022
N1    3    0.292950    0.357619    0.207759    10.50000    0.03472    0.06285 =
         0.05433    0.00485    0.03438   -0.00060
N2    3    0.419495    0.459870    0.249450    10.50000    0.03424    0.03049 =
         0.03422    0.00623    0.02765    0.00748
AFIX  13
H2    2    0.440274    0.471036    0.330822    10.50000   -1.20000
AFIX   0
N3    3    0.442235    0.279621    0.268857    10.50000    0.03651    0.03115 =
         0.03931   -0.00156    0.02920   -0.00315
AFIX  13
H3    2    0.464913    0.275912    0.352038    10.50000   -1.20000
AFIX   0
C1    1    0.312875    0.435313    0.175093    10.50000    0.03061    0.05656 =
         0.04943    0.01145    0.02649    0.01178
AFIX  23
H1A   2    0.276898    0.481023    0.180846    10.50000   -1.20000
H1B   2    0.289042    0.431370    0.092254    10.50000   -1.20000
AFIX   0
C2    1    0.332230    0.283785    0.192984    10.50000    0.03799    0.04985 =
         0.04269   -0.00712    0.02851   -0.01429
AFIX  23
H2A   2    0.307538    0.280024    0.109821    10.50000   -1.20000
H2B   2    0.308648    0.233687    0.210625    10.50000   -1.20000
AFIX   0
C3    1    0.431740    0.541629    0.202722    10.50000    0.06729    0.03087 =
         0.06042    0.01023    0.05400    0.01321
AFIX  23
H3A   2    0.398839    0.537629    0.117278    10.50000   -1.20000
H3B   2    0.404620    0.589837    0.218621    10.50000   -1.20000
AFIX   0
C4    1    0.473411    0.198680    0.242826    10.50000    0.07306    0.02198 =
         0.06227   -0.00145    0.05716   -0.00325
AFIX  23
H4A   2    0.462776    0.149576    0.277068    10.50000   -1.20000
H4B   2    0.436522    0.190069    0.157356    10.50000   -1.20000
AFIX   0
C5    1    0.277229    0.358410    0.301074    10.50000    0.03260    0.06100 =
         0.04465    0.00160    0.02820   -0.00122
AFIX  23
H5A   2    0.324764    0.396071    0.365491    10.50000   -1.20000
H5B   2    0.286668    0.300782    0.333287    10.50000   -1.20000
AFIX   0
C6    1    0.175396    0.389234    0.252057    10.50000    0.03169    0.06621 =
         0.04037   -0.00347    0.02545   -0.00349
AFIX  23
H6A   2    0.169116    0.448576    0.226476    10.50000   -1.20000
H6B   2    0.129079    0.355294    0.181870    10.50000   -1.20000
AFIX   0
C7    1    0.147224    0.384555    0.336611    10.50000    0.02858    0.05161 =
         0.03321   -0.00163    0.01994    0.00344
C8    1    0.142934    0.308274    0.386285    10.50000    0.04532    0.05259 =
         0.04587    0.01042    0.02743    0.00932
AFIX  43
H8    2    0.157393    0.256297    0.366611    10.50000   -1.20000
AFIX   0
C9    1    0.117340    0.308519    0.464983    10.50000    0.05096    0.07270 =
         0.04137    0.01120    0.02928   -0.00026
AFIX  43
H9    2    0.119223    0.257617    0.501639    10.50000   -1.20000
AFIX   0
C10   1    0.089111    0.384681    0.488470    10.50000    0.04120    0.08575 =
         0.04070    0.00757    0.03083    0.00954
C11   1    0.097257    0.460969    0.447339    10.50000    0.03643    0.06827 =
         0.03196   -0.00323    0.02026    0.00742
AFIX  43
H11   2    0.084266    0.512687    0.469261    10.50000   -1.20000
AFIX   0
C12   1    0.125620    0.459920    0.371303    10.50000    0.03649    0.05215 =
         0.02832    0.00279    0.01864    0.00254
AFIX  43
H12   2    0.130349    0.512186    0.342290    10.50000   -1.20000
AFIX   0
F1'   5    0.928127    0.355665   -0.064601    10.50000    0.07421    0.11165 =
         0.05984    0.00403    0.05714    0.01022
N1'   3    0.718281    0.395304    0.300573    10.50000    0.03472    0.06285 =
         0.05433    0.00485    0.03438   -0.00060
N2'   3    0.571846    0.472985    0.242219    10.50000    0.03651    0.03115 =
         0.03931   -0.00156    0.02920   -0.00315
AFIX  13
H2'   2    0.548837    0.474605    0.158805    10.50000   -1.20000
AFIX   0
N3'   3    0.592215    0.292676    0.258168    10.50000    0.03424    0.03049 =
         0.03422    0.00623    0.02765    0.00748
AFIX  13
H3'   2    0.570787    0.286557    0.175710    10.50000   -1.20000
AFIX   0
C1'   1    0.681829    0.469319    0.319199    10.50000    0.03799    0.04985 =
         0.04269   -0.00712    0.02851   -0.01429
AFIX  23
H1'A  2    0.706114    0.519692    0.303050    10.50000   -1.20000
H1'B  2    0.706349    0.471549    0.402388    10.50000   -1.20000
AFIX   0
C2'   1    0.699514    0.317067    0.334821    10.50000    0.03061    0.05656 =
         0.04943    0.01145    0.02649    0.01178
AFIX  23
H2'A  2    0.722435    0.321528    0.417275    10.50000   -1.20000
H2'B  2    0.736204    0.271471    0.330180    10.50000   -1.20000
AFIX   0
C3'   1    0.538523    0.553397    0.265776    10.50000    0.07306    0.02198 =
         0.06227   -0.00145    0.05716   -0.00325
AFIX  23
H3'A  2    0.551526    0.603098    0.234804    10.50000   -1.20000
H3'B  2    0.571198    0.561228    0.350715    10.50000   -1.20000
AFIX   0
C4'   1    0.578624    0.208154    0.296856    10.50000    0.06729    0.03087 =
         0.06042    0.01023    0.05400    0.01321
AFIX  23
H4'A  2    0.600078    0.161811    0.270542    10.50000   -1.20000
H4'B  2    0.616559    0.206027    0.383173    10.50000   -1.20000
AFIX   0
C5'   1    0.732301    0.393792    0.204973    10.50000    0.03260    0.06100 =
         0.04465    0.00160    0.02820   -0.00122
AFIX  23
H5'A  2    0.695637    0.440331    0.149100    10.50000   -1.20000
H5'B  2    0.708406    0.339732    0.161773    10.50000   -1.20000
AFIX   0
C6'   1    0.838427    0.403681    0.258719    10.50000    0.03169    0.06621 =
         0.04037   -0.00347    0.02545   -0.00349
AFIX  23
H6'A  2    0.874819    0.360440    0.320403    10.50000   -1.20000
H6'B  2    0.860033    0.459795    0.296500    10.50000   -1.20000
AFIX   0
C7'   1    0.862165    0.395175    0.170143    10.50000    0.02858    0.05161 =
         0.03321   -0.00163    0.01994    0.00344
C8'   1    0.880675    0.312915    0.148983    10.50000    0.03649    0.05215 =
         0.02832    0.00279    0.01864    0.00254
AFIX  43
H8'   2    0.875962    0.266112    0.187145    10.50000   -1.20000
AFIX   0
C9'   1    0.905915    0.299369    0.072424    10.50000    0.03643    0.06827 =
         0.03196   -0.00323    0.02026    0.00742
AFIX  43
H9'   2    0.923553    0.245074    0.062804    10.50000   -1.20000
AFIX   0
C10'  1    0.903863    0.369300    0.011280    10.50000    0.04120    0.08575 =
         0.04070    0.00757    0.03083    0.00954
C11'  1    0.893423    0.451525    0.034043    10.50000    0.05096    0.07270 =
         0.04137    0.01120    0.02928   -0.00026
AFIX  43
H11'  2    0.902900    0.497780   -0.000650    10.50000   -1.20000
AFIX   0
C12'  1    0.867828    0.464130    0.111781    10.50000    0.04532    0.05259 =
         0.04587    0.01042    0.02743    0.00932
AFIX  43
H12'  2    0.854488    0.519427    0.124343    10.50000   -1.20000
AFIX   0
PART 0
EADP Cl1 Cl1'
SAME CL1' > O4'
SIMU 0.010 CL1 O1 O2 O3 O4 CL1' O1' O2' O3' O4'
PART 1
CL1   6    0.611498    0.360363    0.569922    21.00000    0.05830    0.05822 =
         0.03801    0.01492    0.03610    0.02287
O1    4    0.680126    0.354925    0.697777    21.00000    0.08914    0.11602 =
         0.03783    0.01357    0.03510    0.05802
O2    4    0.581350    0.277578    0.518811    21.00000    0.11894    0.06286 =
         0.07736    0.01153    0.03233    0.01492
O3    4    0.655520    0.398124    0.523302    21.00000    0.11303    0.16161 =
         0.09369    0.01454    0.07670   -0.03492
O4    4    0.528355    0.409075    0.536794    21.00000    0.08106    0.10777 =
         0.06230    0.00958    0.03342    0.05618
PART 2
CL1'  6    0.608634    0.367497    0.567984   -21.00000    0.05830    0.05822 =
         0.03801    0.01492    0.03610    0.02287
O1'   4    0.649685    0.324123    0.678103   -21.00000    0.06845    0.05213 =
         0.04974    0.01708    0.04746    0.02841
O2'   4    0.632532    0.328770    0.497983   -21.00000    0.09310    0.09507 =
         0.03934    0.01595    0.04211    0.03968
O3'   4    0.626748    0.455079    0.573593   -21.00000    0.10793    0.08148 =
         0.08359    0.01275    0.04607    0.00216
O4'   4    0.505791    0.366910    0.505679   -21.00000    0.07290    0.09337 =
         0.04959    0.00845    0.04436    0.00652
PART 0
HKLF 4
REM  vm2242 in C2/c
REM wR2 = 0.1587, GooF = S = 1.130, Restrained GooF = 1.121 for all data
REM R1 = 0.0680 for 2737 Fo > 4sig(Fo) and 0.0861 for all 3400 data
REM 282 parameters refined using 492 restraints
END
WGHT      0.0450     12.0057
REM No hydrogen bonds found for HTAB generation
REM Highest difference peak  0.876,  deepest hole -0.629,  1-sigma level  0.086
Q1    1   0.5483  0.4093  0.2982  11.00000  0.05    0.88
Q2    1   0.5539  0.3495  0.3001  11.00000  0.05    0.83
Q3    1   0.5174  0.3479  0.3180  11.00000  0.05    0.72
Q4    1   0.5000  0.4195  0.2500  10.50000  0.05    0.71
Q5    1   0.5115  0.3977  0.3190  11.00000  0.05    0.57
Q6    1   0.6059  0.4364  0.4835  11.00000  0.05    0.47
Q7    1   0.5157  0.2982  0.5042  11.00000  0.05    0.45
Q8    1   0.6160  0.3732  0.6218  11.00000  0.05    0.45
Q9    1   0.7134  0.4022  0.5986  11.00000  0.05    0.44
Q10   1   0.5967  0.2909  0.4822  11.00000  0.05    0.43
;
_shelx_res_checksum     48355
