# Supplementary material for: Crystal structure of [3,10-bis­(4-fluoro­pheneth­yl)-1,3,5,8,10,12-hexa­aza­cyclo­tetra­deca­ne]nickel(II) diperchlorate
Source: Acta Crystallogr E Crystallogr Commun. 2021 Jan 22;77(Pt 2):148–52. doi: 10.1107/S2056989020016795 (PMC7869553; doi:10.1107/S2056989020016795)
Supplement: Supplementary file 2 [file e-77-00148-Isup2.hkl]

#
# h,k,l, Fc-squared, Fo-squared, sigma(Fo-squared), status flag
#
data_I
_shelx_title ' vm2242 in C2/c'
_shelx_refln_list_code          4
_shelx_F_calc_maximum      386.60
_exptl_crystal_F_000      1464.00
_reflns_d_resolution_high  0.7494

loop_
 _space_group_symop_operation_xyz
 'x, y, z'
 '-x, y, -z+1/2'
 'x+1/2, y+1/2, z'
 '-x+1/2, y+1/2, -z+1/2'
 '-x, -y, -z'
 'x, -y, z-1/2'
 '-x+1/2, -y+1/2, -z'
 'x+1/2, -y+1/2, z-1/2'

_cell_length_a    16.9910
_cell_length_b    15.5187
_cell_length_c    13.8864
_cell_angle_alpha  90.000
_cell_angle_beta  126.189
_cell_angle_gamma  90.000

_shelx_F_squared_multiplier     1.000

loop_
 _refln_index_h
 _refln_index_k
 _refln_index_l
 _refln_F_squared_calc
 _refln_F_squared_meas
 _refln_F_squared_sigma
 _refln_observed_status
   2   0   0      29445.37      30956.05       188.34 o
   4   0   0      45049.53      50341.07       272.89 o
   6   0   0        148.22        124.20        31.30 o
   8   0   0       2028.40       1838.16        56.74 o
  10   0   0       8268.41       8658.99       140.61 o
  12   0   0       1134.17       1130.19        74.77 o
  14   0   0        452.22        481.89        57.68 o
  16   0   0        243.57        380.93        93.74 o
   1   1   0      30513.73      29583.76      1994.08 o
   3   1   0       2434.47       2448.69       145.81 o
   5   1   0      28201.98      31573.24      1246.34 o
   7   1   0        180.18        395.31        26.04 o
   9   1   0       3176.14       3159.18        69.21 o
  11   1   0       1266.45       1389.02        44.79 o
  13   1   0        140.13        118.59        30.07 o
  15   1   0        221.24        282.16        57.90 o
  17   1   0        344.73        611.67        74.39 o
   0   2   0        202.88        388.10         8.74 o
   2   2   0        196.93        234.34        19.02 o
   4   2   0        338.57        372.84        19.33 o
   6   2   0        564.89        433.00        24.17 o
   8   2   0          9.64         66.72        21.75 o
  10   2   0        147.87        120.01        28.43 o
  12   2   0          3.25        -22.01        24.93 o
  14   2   0         11.15         13.59        27.92 o
  16   2   0         41.74         81.16        86.60 o
  18   2   0         16.75         88.64        94.59 o
   1   3   0       5271.96       6132.29       209.17 o
   3   3   0       2680.28       2465.41       226.65 o
   5   3   0       7679.62       8024.77       713.10 o
   7   3   0       4606.63       4910.00       416.00 o
   9   3   0      11024.77      11369.20       644.67 o
  11   3   0        848.83        816.05        91.97 o
  13   3   0          2.28         -7.91        25.76 o
  15   3   0         30.12         42.72        46.21 o
  17   3   0        250.59        395.43        71.70 o
   0   4   0      89569.43      99206.95       920.54 o
   2   4   0        369.25        308.38        28.90 o
   4   4   0       3824.13       4380.18       392.85 o
   6   4   0      11005.08      11982.81      1154.19 o
   8   4   0       9091.16       8701.22       584.22 o
  10   4   0       4483.27       4120.92       204.71 o
  12   4   0        403.44        462.44        44.31 o
  14   4   0        414.56        474.27        42.68 o
  16   4   0        102.71        261.49        73.50 o
   1   5   0       5775.64       5948.28       106.98 o
   3   5   0       4234.02       4085.71       348.75 o
   5   5   0       5978.67       7065.65       559.05 o
   7   5   0       7806.11       7107.85       597.32 o
   9   5   0      10798.80      10420.87       731.66 o
  11   5   0         17.97         22.14        27.45 o
  13   5   0          4.02         69.41        32.52 o
  15   5   0        169.21        270.72        55.94 o
   0   6   0        336.55        298.48        16.93 o
   2   6   0        249.74        228.26        18.62 o
   4   6   0       2901.58       2779.54       250.21 o
   6   6   0        968.19        947.52        57.04 o
   8   6   0        162.60        117.19        25.77 o
  10   6   0        975.03        793.24        88.00 o
  12   6   0         34.95          1.58        30.92 o
  14   6   0         34.01         52.44        38.18 o
  16   6   0          1.94         -9.36        68.39 o
   1   7   0       2545.12       2304.55        26.63 o
   3   7   0        204.58        345.18        22.95 o
   5   7   0       1232.93       1111.55       114.15 o
   7   7   0       4609.25       4730.18       353.02 o
   9   7   0       7573.93       6937.97       543.36 o
  11   7   0        753.11        654.32        45.77 o
  13   7   0         20.53          2.26        56.65 o
  15   7   0         71.48        176.60        82.00 o
   0   8   0      12231.40      11541.94        85.11 o
   2   8   0       2779.83       2166.37        43.80 o
   4   8   0       3545.43       3266.77       164.44 o
   6   8   0       2441.25       2437.10       155.30 o
   8   8   0       3673.64       3515.40       278.62 o
  10   8   0       2023.29       1918.99       181.68 o
  12   8   0        864.64        833.05        94.59 o
  14   8   0        604.76        726.86        65.99 o
  16   8   0        257.90        342.99        98.85 o
   1   9   0       2302.70       2202.80        30.10 o
   3   9   0       3704.75       3650.22       208.24 o
   5   9   0       1611.32       1578.18       118.87 o
   7   9   0       1690.03       1486.12        86.44 o
   9   9   0       2802.92       3096.74       189.80 o
  11   9   0        158.37        270.43        48.44 o
  13   9   0        279.53        219.75        51.07 o
   0  10   0         29.77         18.75        16.91 o
   2  10   0          0.03         -0.12        16.12 o
   4  10   0        655.20        739.61        29.29 o
   6  10   0        878.78        744.87        51.65 o
   8  10   0         46.52         21.74        27.91 o
  10  10   0        390.73        384.17        43.15 o
  12  10   0         62.37         68.73        54.53 o
  14  10   0        140.04        268.38        57.08 o
   1  11   0       9076.08       9203.67       155.60 o
   3  11   0        214.47        139.47        26.91 o
   5  11   0         26.34        -17.50        26.96 o
   7  11   0        295.22        339.00        45.96 o
   9  11   0        763.84        706.31        44.55 o
  11  11   0        646.90        611.10        66.57 o
  13  11   0         66.60        108.09        50.67 o
   0  12   0      22594.39      22614.07       196.09 o
   2  12   0       5881.43       5589.66       171.49 o
   4  12   0         43.12         -2.39        30.52 o
   6  12   0        151.63         61.59        38.20 o
   8  12   0       1571.75       1549.94        59.81 o
  10  12   0       1826.34       1757.55       107.21 o
  12  12   0        559.41        660.14        71.03 o
  14  12   0        301.84        473.14        87.79 o
   1  13   0         42.41         30.02        33.79 o
   3  13   0       2629.84       2356.67        82.90 o
   5  13   0       2424.80       2210.33       103.87 o
   7  13   0        308.94        302.47        51.65 o
   9  13   0        410.54        463.42        46.95 o
  11  13   0        434.65        583.38        53.42 o
  13  13   0        400.84        535.54        70.15 o
   0  14   0          1.24        -23.65        40.49 o
   2  14   0         32.15        -18.03        33.98 o
   4  14   0         60.07         56.47        40.36 o
   6  14   0        395.88        443.30        54.48 o
   8  14   0         40.06          1.02        40.96 o
  10  14   0        172.40        252.07        43.89 o
  12  14   0         13.28        143.26        57.35 o
   1  15   0        459.36        494.19        58.27 o
   3  15   0          5.90        -17.66        34.03 o
   5  15   0        177.36         85.41        45.25 o
   7  15   0       1182.04       1119.15       107.27 o
   9  15   0       1015.77       1127.84        60.31 o
  11  15   0        152.13        261.10        48.54 o
   0  16   0        507.56        470.59        86.09 o
   2  16   0        829.07        701.12        83.62 o
   4  16   0       1199.58        974.56        70.09 o
   6  16   0       1750.15       1482.76       125.47 o
   8  16   0       1606.56       1450.35       103.87 o
  10  16   0        517.86        566.21        57.27 o
   1  17   0        343.58        372.40        58.50 o
   3  17   0       1084.77       1042.09        74.04 o
   5  17   0       1108.60        973.68        73.80 o
   7  17   0        809.77        797.87        84.90 o
   9  17   0        201.19        381.78        51.14 o
   0  18   0         51.80         99.70        73.50 o
   2  18   0          3.72        113.60        51.04 o
   4  18   0        199.97        170.51        57.68 o
   6  18   0         98.43        367.66        87.02 o
   8  18   0         20.19        240.80        95.44 o
   1  19   0        345.42        369.95        65.82 o
   3  19   0         76.94        162.73        58.58 o
   5  19   0         98.00        278.99        64.76 o
 -17   1   1         37.09        114.81        52.87 o
 -15   1   1        163.68        184.68        33.93 o
 -13   1   1       2425.37       2539.40        64.36 o
 -11   1   1       3712.12       4138.19       138.45 o
  -9   1   1       2004.50       2084.14        66.04 o
  -7   1   1       3205.97       3451.34       115.35 o
  -5   1   1       9574.56      10856.18       598.52 o
  -3   1   1      21023.76      24006.20      2372.49 o
  -1   1   1      18424.85      20675.98       786.13 o
   1   1   1        584.02        594.92        41.66 o
   3   1   1      20283.43      21154.55      1409.85 o
   5   1   1      17821.90      17670.84       519.99 o
   7   1   1       2530.60       2996.33        56.12 o
   9   1   1       1056.36        961.28        36.38 o
  11   1   1         48.06        -15.42        26.35 o
  13   1   1        486.15        525.69        59.90 o
  15   1   1        579.61        807.36        78.23 o
  17   1   1         88.52         85.41        92.89 o
 -18   2   1        106.16        202.84        60.27 o
 -16   2   1        106.88        125.89        34.64 o
 -14   2   1       2188.82       2134.51        59.93 o
 -12   2   1       4646.05       5083.71       239.96 o
 -10   2   1       5451.95       5329.82       182.16 o
  -8   2   1       1181.00       1243.95        60.00 o
  -6   2   1        539.97        820.54        41.50 o
  -4   2   1      30004.00      31535.48      2370.43 o
  -2   2   1      98763.42     109463.79      6089.22 o
   0   2   1      47964.62      50024.96      2543.34 o
   2   2   1     145038.64     134332.61     13202.26 o
   4   2   1        833.93        958.96        95.82 o
   6   2   1      19818.12      19019.18      1143.29 o
   8   2   1       6428.38       6347.01       219.09 o
  10   2   1        526.51        476.42        34.39 o
  12   2   1         73.35         29.25        25.84 o
  14   2   1       1688.58       1762.78       158.39 o
  16   2   1        211.56        371.73        70.57 o
 -17   3   1        131.35        280.53        57.35 o
 -15   3   1        149.97        158.08        35.13 o
 -13   3   1       1428.39       1379.54        55.90 o
 -11   3   1       3996.79       3786.40       201.08 o
  -9   3   1      11124.60      10615.87       697.84 o
  -7   3   1        386.03        437.15        26.10 o
  -5   3   1       1744.77       1949.96       115.96 o
  -3   3   1       3392.83       3536.54       208.73 o
  -1   3   1        918.42       1008.94        18.11 o
   1   3   1       3494.78       3717.74       281.94 o
   3   3   1      15765.48      19364.55      1135.14 o
   5   3   1      15337.13      14595.51      1346.71 o
   7   3   1        248.11        394.08        40.76 o
   9   3   1        863.72        915.97        41.53 o
  11   3   1          7.20        -10.08        23.26 o
  13   3   1        577.33        754.95        68.94 o
  15   3   1        655.07        852.59        81.50 o
  17   3   1        118.25        255.20       102.25 o
 -16   4   1         33.49         18.30        33.61 o
 -14   4   1          5.97        -18.63        32.16 o
 -12   4   1        158.33        131.08        33.66 o
 -10   4   1        137.54        135.19        28.70 o
  -8   4   1       1010.10       1070.23       113.67 o
  -6   4   1       2204.34       2004.62       161.43 o
  -4   4   1       1911.04       2145.27       183.28 o
  -2   4   1       3256.23       3203.04        98.46 o
   0   4   1       2563.78       2631.23        71.80 o
   2   4   1        288.85        312.05        39.31 o
   4   4   1         72.18         91.12        13.02 o
   6   4   1         32.54         31.44        18.03 o
   8   4   1        659.10        481.42        35.45 o
  10   4   1         22.87         31.46        27.83 o
  12   4   1        350.69        388.05        36.72 o
  14   4   1          2.52        -15.42        46.27 o
  16   4   1          0.00         42.25        53.52 o
 -17   5   1          1.15         21.10        70.09 o
 -15   5   1         82.64         72.50        39.95 o
 -13   5   1       1092.65        972.71        50.99 o
 -11   5   1       1280.02       1423.24        92.37 o
  -9   5   1       4236.65       4609.01       338.64 o
  -7   5   1        444.93        518.20        40.98 o
  -5   5   1        304.42        378.02        18.17 o
  -3   5   1      22714.10      22955.99       979.50 o
  -1   5   1       4479.95       4854.47        43.32 o
   1   5   1        267.53        289.03        19.11 o
   3   5   1       5092.72       5482.09       452.51 o
   5   5   1      12804.94      13834.31      1124.59 o
   7   5   1       5714.97       5562.90       542.22 o
   9   5   1       1600.74       1302.77        99.38 o
  11   5   1       1012.58       1147.28        54.76 o
  13   5   1        198.02        247.15        51.36 o
  15   5   1        602.52        854.21        80.58 o
 -16   6   1         18.00         89.01        52.06 o
 -14   6   1       1771.28       1690.11        68.01 o
 -12   6   1       1209.43       1213.00        89.98 o
 -10   6   1        510.17        503.03        60.64 o
  -8   6   1       4810.96       4513.07       373.99 o
  -6   6   1       9911.65      10424.16       880.72 o
  -4   6   1      37553.32      35637.98      2819.52 o
  -2   6   1       8615.57       8313.98       143.37 o
   0   6   1         30.80         49.43         9.52 o
   2   6   1        643.73        827.05        36.84 o
   4   6   1      12379.13      12624.25       963.95 o
   6   6   1       6111.61       6280.88       467.85 o
   8   6   1       3909.07       3669.64       331.53 o
  10   6   1        201.46         94.72        36.08 o
  12   6   1        460.54        564.33        48.64 o
  14   6   1       1083.87       1175.98        77.03 o
 -17   7   1        280.41        475.69        98.00 o
 -15   7   1         46.17         40.35        47.66 o
 -13   7   1        495.09        662.20        59.16 o
 -11   7   1        675.52        778.17        62.55 o
  -9   7   1       5920.91       5098.53       430.56 o
  -7   7   1        929.23        642.80        58.05 o
  -5   7   1        507.56        400.39        35.07 o
  -3   7   1      10736.77      10994.02       264.40 o
  -1   7   1       3957.27       4117.06        42.24 o
   1   7   1        245.00        259.25        17.36 o
   3   7   1       1240.67       1440.27        94.01 o
   5   7   1       2594.10       2350.15       175.39 o
   7   7   1       3181.77       3138.51       285.20 o
   9   7   1        908.62        847.73        65.59 o
  11   7   1        148.22        229.54        37.40 o
  13   7   1        362.89        400.21        60.19 o
  15   7   1        176.64        266.09        89.49 o
 -16   8   1         21.56        188.44        58.87 o
 -14   8   1         12.46         62.90        43.92 o
 -12   8   1         29.05         15.12        38.24 o
 -10   8   1        167.78        255.10       103.44 o
  -8   8   1       1054.33        994.82        81.70 o
  -6   8   1       2652.75       2512.61       208.02 o
  -4   8   1        236.88        315.24        28.55 o
  -2   8   1       1144.50       1227.71        21.58 o
   0   8   1       1714.03       1708.36        28.12 o
   2   8   1        114.46        180.41        17.68 o
   4   8   1        297.77        311.94        27.41 o
   6   8   1        171.47        179.35        28.25 o
   8   8   1        371.61        379.79        61.71 o
  10   8   1          7.81         31.20        29.66 o
  12   8   1        462.49        563.98        61.46 o
  14   8   1         89.16         66.69        63.29 o
 -15   9   1         41.42         89.63        51.54 o
 -13   9   1       1590.44       1569.49       199.82 o
 -11   9   1       1114.83       1047.48        87.87 o
  -9   9   1        146.62        186.72        46.78 o
  -7   9   1         54.38         65.75        31.60 o
  -5   9   1        310.10        321.44        27.06 o
  -3   9   1       4309.18       4046.03        89.30 o
  -1   9   1       2133.11       2099.52        28.72 o
   1   9   1        104.40         79.44        16.64 o
   3   9   1       1309.95       1170.84        67.80 o
   5   9   1       5454.72       5501.75       426.38 o
   7   9   1       3022.20       2638.33       201.44 o
   9   9   1        131.17         41.85        25.61 o
  11   9   1         12.99         10.76        39.07 o
 -16  10   1         70.13        337.03        83.71 o
 -14  10   1        803.50        850.74       105.14 o
 -12  10   1       2449.44       2569.81       180.43 o
 -10  10   1        505.62        594.70        48.14 o
  -8  10   1        227.82        194.70        33.20 o
  -6  10   1        680.18        591.93        48.06 o
  -4  10   1       6055.21       5643.51       168.96 o
  -2  10   1      13349.34      13021.94        74.09 o
   0  10   1       8762.88       8936.12        80.23 o
   2  10   1        487.03        410.15        25.97 o
   4  10   1       1729.35       1499.80        82.15 o
   6  10   1       4783.70       4632.98       357.35 o
   8  10   1       1724.57       1635.67        56.90 o
  10  10   1        117.54        133.86        42.16 o
  12  10   1        720.08        817.00        63.56 o
  14  10   1        658.15        933.51       122.50 o
 -15  11   1         24.29        163.17        55.82 o
 -13  11   1        544.89        690.40        72.78 o
 -11  11   1       1069.94       1189.49        71.10 o
  -9  11   1        571.09        572.18        45.27 o
  -7  11   1        343.09        349.07        46.45 o
  -5  11   1       1129.92       1023.83       111.52 o
  -3  11   1       1726.11       1581.82        50.27 o
  -1  11   1       3154.55       2974.69        44.18 o
   1  11   1       6838.55       6399.46        77.34 o
   3  11   1       6481.47       6080.12       195.59 o
   5  11   1       1096.19       1006.79        56.63 o
   7  11   1         18.43        -18.44        32.94 o
   9  11   1        169.28        133.18        35.17 o
  11  11   1        802.65        755.76        65.01 o
 -14  12   1          8.68         89.31        55.42 o
 -12  12   1         54.90         73.26        47.99 o
 -10  12   1        120.06        127.59        36.44 o
  -8  12   1        812.77        659.40        55.58 o
  -6  12   1         41.56          5.70        34.31 o
  -4  12   1       1452.12       1436.81       135.60 o
  -2  12   1        232.73        228.14        27.45 o
   0  12   1       1816.46       1689.20        52.10 o
   2  12   1        223.32        297.52        31.88 o
   4  12   1          1.91         12.03        31.90 o
   6  12   1         29.91        -12.70        45.26 o
   8  12   1         91.73        100.86        32.49 o
  10  12   1          0.28          4.42        35.25 o
  12  12   1        165.58        206.20        76.90 o
 -13  13   1        514.29        770.09        78.36 o
 -11  13   1        968.87        974.39        56.83 o
  -9  13   1         75.22        109.93        46.40 o
  -7  13   1         48.56        -31.00        33.04 o
  -5  13   1        367.74        446.43        52.83 o
  -3  13   1       1903.44       1643.12        71.85 o
  -1  13   1       2279.90       2209.89        68.46 o
   1  13   1        336.52        244.19        43.50 o
   3  13   1         50.11        -12.98        36.39 o
   5  13   1       1604.43       1556.15        72.87 o
   7  13   1       1693.97       1482.92        74.70 o
   9  13   1         88.29        145.20        41.36 o
  11  13   1         87.01        141.12        95.44 o
 -14  14   1         85.09        168.76        61.93 o
 -12  14   1        980.30        999.35        74.39 o
 -10  14   1       1959.85       1830.63        71.86 o
  -8  14   1        963.22        878.95        98.00 o
  -6  14   1        425.46        380.36        59.55 o
  -4  14   1        836.53        703.87        60.51 o
  -2  14   1       2148.43       1827.61        77.92 o
   0  14   1        993.67        806.54        56.97 o
   2  14   1        137.31         63.24        38.84 o
   4  14   1        920.53        879.31        91.62 o
   6  14   1       2653.89       2512.77        93.81 o
   8  14   1       1362.36       1293.15        59.80 o
  10  14   1        555.83        735.05        61.13 o
  12  14   1        446.68        694.48        98.00 o
 -13  15   1         15.32        200.46        60.02 o
 -11  15   1        549.81        705.75        82.34 o
  -9  15   1       1218.52       1120.79        59.30 o
  -7  15   1       1263.87       1149.32        73.44 o
  -5  15   1       1084.86       1010.04        68.34 o
  -3  15   1        120.99         55.87        53.17 o
  -1  15   1         22.62         91.22        42.36 o
   1  15   1        711.69        613.06        59.93 o
   3  15   1       2916.21       2444.48        92.86 o
   5  15   1        901.24        812.48        64.16 o
   7  15   1        154.48        167.74        50.60 o
   9  15   1        516.92        658.85        57.05 o
  11  15   1        581.53        882.53        62.38 o
 -12  16   1         54.56        213.41        61.40 o
 -10  16   1          2.57         90.26        41.56 o
  -8  16   1        319.07        486.71        63.85 o
  -6  16   1        111.21        217.88        55.72 o
  -4  16   1         78.74         75.23        45.05 o
  -2  16   1         22.85         -3.28        39.97 o
   0  16   1        260.24        191.81        48.95 o
   2  16   1        130.49        193.71        51.60 o
   4  16   1          9.39         33.80        54.87 o
   6  16   1          2.09         40.87        48.57 o
   8  16   1          3.75        132.57        36.77 o
  10  16   1         43.70        252.02        49.97 o
  -9  17   1        129.53        264.82        49.36 o
  -7  17   1        193.26        161.70        54.38 o
  -5  17   1        512.83        545.79        68.57 o
  -3  17   1        832.98        796.78        76.07 o
  -1  17   1        602.56        589.70        66.54 o
   1  17   1        171.04        208.92        54.65 o
   3  17   1        253.83        223.12        96.29 o
   5  17   1        833.24        854.42        68.15 o
   7  17   1        570.56        827.90        78.79 o
   9  17   1         22.43        167.35        56.77 o
  -8  18   1        411.12        522.82        80.30 o
  -6  18   1        747.92        825.80        77.49 o
  -4  18   1       1015.96        935.89        80.24 o
  -2  18   1       1121.13        980.80        74.40 o
   0  18   1        631.76        601.73        69.17 o
   2  18   1       1053.32        840.56        76.39 o
   4  18   1       1103.17        958.35        73.47 o
   6  18   1        549.74        651.02        74.32 o
   8  18   1        185.74        453.14        99.27 o
  -5  19   1        156.70        198.47        64.65 o
  -3  19   1        252.89        335.61        64.78 o
  -1  19   1        540.53        618.98        74.30 o
   1  19   1        459.13        498.39       125.39 o
   3  19   1        306.11        378.81        80.22 o
   5  19   1        226.19        400.44        65.48 o
 -18   0   2        129.37        195.54        57.98 o
 -16   0   2       2320.75       2289.34       100.55 o
 -14   0   2       3030.52       3247.94       130.15 o
 -12   0   2       2447.32       2456.54       110.59 o
 -10   0   2        485.66        349.79        56.65 o
  -8   0   2       1531.32       1782.47        74.35 o
  -6   0   2      20240.86      21037.52       201.10 o
  -4   0   2      22872.66      25960.80       187.49 o
  -2   0   2        172.63        333.55        10.19 o
   0   0   2      23428.36      22287.65       154.65 o
   2   0   2       6964.74       7478.33        62.85 o
   4   0   2      60666.05      60448.14       236.68 o
   6   0   2      16813.21      17509.00       144.91 o
   8   0   2        551.56        595.17        49.42 o
  10   0   2        131.13        131.12        39.94 o
  12   0   2       1659.71       1714.93       114.84 o
  14   0   2       1737.25       1808.67       129.30 o
  16   0   2         13.44         96.29        80.30 o
 -19   1   2         30.06        114.60        63.37 o
 -17   1   2        208.47        303.99        42.81 o
 -15   1   2        978.69        928.80        45.16 o
 -13   1   2       1973.70       1870.93        60.83 o
 -11   1   2        839.84        850.00        51.67 o
  -9   1   2        205.08        343.80        36.15 o
  -7   1   2       1040.34       1385.42       113.65 o
  -5   1   2      18633.75      19829.62      1367.27 o
  -3   1   2       1754.83       1599.64        39.07 o
  -1   1   2       1781.61       1581.43        96.57 o
   1   1   2      45149.09      46888.24      3764.24 o
   3   1   2      24311.79      23784.73      1228.98 o
   5   1   2        425.73        412.05        21.36 o
   7   1   2       9937.32       9935.00       254.83 o
   9   1   2       3896.11       3673.55       100.96 o
  11   1   2       2647.95       2447.82        88.12 o
  13   1   2        650.02        804.02        73.39 o
  15   1   2        156.57        171.17        61.77 o
 -18   2   2          2.70         63.95        36.98 o
 -16   2   2         18.26        -22.09        31.63 o
 -14   2   2          4.83        -36.32        36.32 o
 -12   2   2        186.41        228.47        32.79 o
 -10   2   2         30.97         50.05        22.59 o
  -8   2   2        689.47        698.66       125.90 o
  -6   2   2       2047.59       2311.31       291.44 o
  -4   2   2        196.90        164.11        12.90 o
  -2   2   2       1663.31       1922.36       110.73 o
   0   2   2        604.51        736.52        45.72 o
   2   2   2        340.48        399.72        28.23 o
   4   2   2        231.27        213.22        16.42 o
   6   2   2        282.33        175.13        19.58 o
   8   2   2          9.07          2.08        19.28 o
  10   2   2          7.38         -9.32        23.33 o
  12   2   2         17.69          1.81        40.05 o
  14   2   2         44.16         98.55        51.11 o
  16   2   2         26.30        -36.41        86.94 o
 -17   3   2        212.66        344.88        53.66 o
 -15   3   2        939.94       1062.38        83.71 o
 -13   3   2        377.55        452.44        46.73 o
 -11   3   2         17.95         20.63        23.13 o
  -9   3   2        531.06        524.49        30.83 o
  -7   3   2       2025.68       1791.53       132.04 o
  -5   3   2      33577.51      36367.01      2081.68 o
  -3   3   2        504.03        606.42        27.04 o
  -1   3   2      12070.66      14082.12       505.40 o
   1   3   2       3611.87       4346.22       326.97 o
   3   3   2       6497.40       7085.30       514.21 o
   5   3   2       3788.75       3535.64       280.97 o
   7   3   2        127.35        226.11        23.22 o
   9   3   2        663.80        620.76        35.28 o
  11   3   2        523.70        680.78        64.78 o
  13   3   2        978.30        929.11        69.01 o
  15   3   2         60.32         92.16        53.79 o
 -18   4   2         87.11        136.22        48.57 o
 -16   4   2       1228.17       1211.57        86.20 o
 -14   4   2       1987.35       2112.66        74.52 o
 -12   4   2         48.81         83.83        28.78 o
 -10   4   2       1691.09       1463.57        64.22 o
  -8   4   2       8437.84       8621.10       547.53 o
  -6   4   2      26751.81      28305.15      1777.54 o
  -4   4   2      14447.18      14754.00      1083.34 o
  -2   4   2      43486.42      47559.64      1505.97 o
   0   4   2         14.11         17.24         9.40 o
   2   4   2       6650.69       7863.28       654.49 o
   4   4   2      17910.75      18763.16      1412.73 o
   6   4   2       4807.60       5006.31       429.68 o
   8   4   2        671.24        654.41        49.14 o
  10   4   2       1236.26       1226.81        43.42 o
  12   4   2       1392.72       1364.78        87.02 o
  14   4   2        577.65        630.80        70.72 o
  16   4   2          5.80         54.10        86.94 o
 -17   5   2         99.79        145.47        54.89 o
 -15   5   2        670.64        723.91        53.43 o
 -13   5   2        523.44        434.74        41.80 o
 -11   5   2        292.13        301.61        33.71 o
  -9   5   2       3286.96       3234.56       225.97 o
  -7   5   2        922.50       1237.75        87.67 o
  -5   5   2       8929.29       9232.72       692.10 o
  -3   5   2      32881.85      38155.13       933.73 o
  -1   5   2         19.03         15.08        10.04 o
   1   5   2         47.86        198.71        17.71 o
   3   5   2       3803.86       3660.13       363.65 o
   5   5   2       1232.62       1171.42        88.65 o
   7   5   2         93.77        177.15        26.98 o
   9   5   2       2796.38       2615.36       148.42 o
  11   5   2        452.38        480.09        56.09 o
  13   5   2        456.00        504.84        69.29 o
  15   5   2        135.61        147.95        62.98 o
 -18   6   2         27.19        142.83        47.68 o
 -16   6   2         23.34         62.20        51.00 o
 -14   6   2          0.29        -31.06        37.95 o
 -12   6   2         78.41          7.60        25.45 o
 -10   6   2         10.16         -7.60        23.24 o
  -8   6   2         92.62        142.00        20.85 o
  -6   6   2       1011.02       1177.68       130.47 o
  -4   6   2        681.14        699.75        36.14 o
  -2   6   2         98.71         80.15        13.38 o
   0   6   2          3.58          4.27        10.40 o
   2   6   2        754.88        760.96        66.04 o
   4   6   2        303.96        314.61        25.65 o
   6   6   2          5.59         22.11        17.89 o
   8   6   2        552.53        446.58        38.13 o
  10   6   2        101.81         57.43        26.91 o
  12   6   2          0.07         30.58        39.31 o
  14   6   2         54.12         67.77        53.73 o
 -17   7   2        114.40        147.90        60.80 o
 -15   7   2       1279.22       1218.60       141.89 o
 -13   7   2        646.06        678.51        68.05 o
 -11   7   2          2.57          5.84        34.20 o
  -9   7   2        195.60        233.33        26.79 o
  -7   7   2        855.39        755.62        59.50 o
  -5   7   2      16588.15      15884.02       902.06 o
  -3   7   2       5098.50       5655.91       121.03 o
  -1   7   2        245.43        337.87        20.57 o
   1   7   2       5053.28       5298.75       190.95 o
   3   7   2       2389.26       2747.19       229.00 o
   5   7   2       2231.86       2098.80       166.97 o
   7   7   2          4.07          7.62        20.26 o
   9   7   2          5.45         14.66        26.21 o
  11   7   2        582.00        734.23        67.49 o
  13   7   2        989.02        989.52       153.29 o
 -18   8   2         99.64        203.65        88.64 o
 -16   8   2        657.43        687.61       125.90 o
 -14   8   2       2512.81       2478.66       178.72 o
 -12   8   2        120.85         91.79        41.25 o
 -10   8   2        406.66        365.41        53.17 o
  -8   8   2       6674.50       6407.11       308.55 o
  -6   8   2       9843.45       9128.57       503.19 o
  -4   8   2       4984.17       4977.96       103.58 o
  -2   8   2       4239.40       5019.75        58.12 o
   0   8   2        511.75        625.16        24.93 o
   2   8   2       6416.71       6425.62       255.44 o
   4   8   2       8227.52       7651.89       616.06 o
   6   8   2       2349.70       2163.21       121.88 o
   8   8   2        331.84        231.13        50.31 o
  10   8   2        875.94        801.18        49.68 o
  12   8   2       1148.94       1149.21       117.05 o
  14   8   2        173.67        274.59        80.30 o
 -17   9   2         42.16        218.57        58.69 o
 -15   9   2        197.48        282.57        56.17 o
 -13   9   2       1087.45       1051.64        86.17 o
 -11   9   2        376.42        277.91        49.56 o
  -9   9   2       1970.50       1619.56        91.33 o
  -7   9   2        114.61        231.72       144.87 o
  -5   9   2       1152.82        982.76        53.23 o
  -3   9   2       3889.51       3980.37        65.48 o
  -1   9   2        176.52        136.83        18.61 o
   1   9   2        901.81        803.71        28.41 o
   3   9   2       3524.56       3222.49       201.38 o
   5   9   2       1131.14        967.28        85.60 o
   7   9   2        279.10        186.01        26.60 o
   9   9   2       1159.88        984.93        77.24 o
  13   9   2        128.44        110.59        74.35 o
 -16  10   2         50.35         97.21        55.26 o
 -14  10   2          7.83         26.20        44.88 o
 -12  10   2        162.01        172.06        46.37 o
 -10  10   2        288.43        221.57        48.51 o
  -8  10   2         46.10         31.61        28.87 o
  -6  10   2       1488.53       1381.41        64.22 o
  -4  10   2        385.23        482.90        28.94 o
  -2  10   2       1918.16       1601.62        39.75 o
   0  10   2        724.79        688.17        29.37 o
   2  10   2        867.13        934.24        33.08 o
   4  10   2        422.38        507.60        37.41 o
   6  10   2         72.91         35.74        28.21 o
   8  10   2        708.88        634.59        48.77 o
  10  10   2         26.68         89.82        42.36 o
  12  10   2          1.05         60.06        64.14 o
 -15  11   2        467.44        749.02        77.34 o
 -13  11   2        637.59        667.84        68.37 o
 -11  11   2          2.09         18.76        29.67 o
  -9  11   2         11.14        -14.41        28.45 o
  -7  11   2       1945.20       1902.45        75.85 o
  -5  11   2       4162.21       4180.41       104.64 o
  -3  11   2        873.19        835.16        34.79 o
  -1  11   2       1508.56       1311.82        38.26 o
   1  11   2       5221.74       5192.10       115.81 o
   3  11   2       3273.34       3333.20       105.35 o
   5  11   2       1556.83       1198.01        84.79 o
   7  11   2        140.11        410.76        39.94 o
   9  11   2         45.36         60.98        33.60 o
  13  11   2        316.88        626.77       104.80 o
 -16  12   2        332.65        661.14        76.81 o
 -14  12   2       1314.88       1373.08        83.27 o
 -12  12   2       1054.94        939.78        70.60 o
 -10  12   2        242.01        222.61        37.62 o
  -8  12   2        462.70        367.44        52.75 o
  -6  12   2       1690.38       1449.91        67.79 o
  -4  12   2       4704.38       4264.37       105.10 o
  -2  12   2       5514.59       5087.80       110.21 o
   0  12   2       4932.02       4179.50        64.50 o
   2  12   2       2572.69       2319.11        56.99 o
   4  12   2       3381.44       3177.76       147.42 o
   6  12   2       1014.25        858.73        59.15 o
   8  12   2         22.38         64.08        33.19 o
  10  12   2        634.16        682.57        98.85 o
 -15  13   2         43.72        220.92        62.08 o
 -13  13   2        896.88        951.35        73.44 o
 -11  13   2       1061.24        983.70        62.03 o
  -9  13   2        341.11        297.29        41.56 o
  -7  13   2        219.49        132.10        45.34 o
  -5  13   2        537.47        389.91        52.57 o
  -3  13   2        960.29        743.53        42.82 o
  -1  13   2       2313.47       1782.64        56.12 o
   1  13   2       4490.85       3858.88        78.26 o
   3  13   2       1626.02       1445.68        68.83 o
   5  13   2        220.79        355.58        49.56 o
   7  13   2         16.34        116.47        42.84 o
   9  13   2       1760.51       1798.61        87.01 o
 -14  14   2         26.99        189.55        58.55 o
 -12  14   2         68.19        101.90        40.43 o
 -10  14   2        273.64        231.60        66.14 o
  -8  14   2          3.21        -12.83        37.70 o
  -6  14   2        595.23        603.40        63.28 o
  -4  14   2         16.30         44.04        36.45 o
  -2  14   2       1485.67       1375.97        54.05 o
   0  14   2        472.28        480.96        53.41 o
   2  14   2        503.96        598.36        60.39 o
   4  14   2        183.89        418.29        61.67 o
   6  14   2         65.90        122.72        46.11 o
   8  14   2        212.58        324.77        61.79 o
  10  14   2         19.97        264.39        80.30 o
 -13  15   2        128.11        287.84        64.27 o
 -11  15   2        125.74        152.49        44.30 o
  -9  15   2        337.37        383.56        49.26 o
  -7  15   2       1426.89       1103.46        71.63 o
  -5  15   2       1217.33       1223.92        72.51 o
  -3  15   2         99.69        108.28        45.51 o
  -1  15   2         15.84         -4.51        35.31 o
   1  15   2        355.63        333.41        51.20 o
   3  15   2        706.69        797.15        71.95 o
   5  15   2        796.89        815.70        64.18 o
   7  15   2        116.69        136.23        49.86 o
   9  15   2         73.42        281.03        47.73 o
 -12  16   2        257.71        261.71        52.19 o
 -10  16   2        558.39        555.26        79.97 o
  -8  16   2       1229.56       1061.30        72.30 o
  -6  16   2       2204.83       1873.17       208.67 o
  -4  16   2       2142.06       1727.07        83.58 o
  -2  16   2       1063.72        753.49        61.40 o
   0  16   2        470.88        368.11        54.82 o
   2  16   2       1242.74       1108.67        72.29 o
   4  16   2       1313.01       1194.85       124.20 o
   6  16   2        644.80        717.66        73.70 o
   8  16   2        677.76        965.81        60.29 o
  -9  17   2        353.83        354.29        44.75 o
  -7  17   2        411.72        464.39        66.94 o
  -5  17   2        859.41        811.21        71.95 o
  -3  17   2       1609.75       1327.24        79.37 o
  -1  17   2       1096.07       1000.26        89.57 o
   1  17   2        611.83        599.64        67.19 o
   3  17   2        467.52        481.75        64.95 o
   5  17   2        262.64        370.00       111.86 o
   7  17   2        678.95        888.49       111.52 o
  -8  18   2         35.19         96.37        86.60 o
  -6  18   2          0.30         45.95        52.06 o
  -4  18   2          0.39         31.46        51.54 o
  -2  18   2         90.61         15.39        48.95 o
   0  18   2        119.37        180.75        54.67 o
   2  18   2          0.84         22.60        51.07 o
   4  18   2         18.23         41.49        84.05 o
   6  18   2         47.44        351.48       107.27 o
  -5  19   2        406.06        417.45        69.58 o
  -3  19   2         84.41        103.35        75.20 o
  -1  19   2         79.42         73.23        52.91 o
   1  19   2        206.44        364.48       121.64 o
   3  19   2        306.65        491.25        70.19 o
 -19   1   3        197.67        355.90        47.74 o
 -17   1   3        228.80        418.48        42.25 o
 -15   1   3         84.22         66.68        33.64 o
 -13   1   3        699.35        651.70        57.37 o
 -11   1   3       1987.28       1963.29        84.90 o
  -9   1   3       5049.72       4745.87       295.26 o
  -7   1   3       6394.11       6332.49       370.89 o
  -5   1   3       2247.26       2357.30        85.85 o
  -3   1   3       1097.89       1200.08        29.83 o
  -1   1   3      61290.52      61408.52      4309.96 o
   1   1   3      36112.60      36775.01      1731.57 o
   3   1   3       3667.69       3549.14       160.82 o
   5   1   3        383.14        355.21        23.30 o
   7   1   3        155.50        124.37        22.31 o
   9   1   3       9937.57       9823.01       217.09 o
  11   1   3        429.81        513.62        61.77 o
  13   1   3          1.85          6.93        44.88 o
  15   1   3         23.21         23.81        60.01 o
 -20   2   3         51.32        286.22        68.06 o
 -18   2   3       1461.77       1599.88        75.50 o
 -16   2   3       1991.50       1998.51        72.91 o
 -14   2   3         46.25         -5.22        27.01 o
 -12   2   3       1717.57       1397.39        87.45 o
 -10   2   3       6125.29       5718.23       529.71 o
  -8   2   3      11467.55      11563.79      1096.50 o
  -6   2   3       1514.29       1745.15       171.07 o
  -4   2   3      19762.27      20591.05       853.95 o
  -2   2   3       1719.85       2080.21       101.62 o
   0   2   3      78601.57      82459.86      6290.87 o
   2   2   3      18908.59      19795.59      1013.63 o
   4   2   3      17608.83      19304.77       913.89 o
   6   2   3        249.91        253.65        23.13 o
   8   2   3        686.06        653.46        32.25 o
  10   2   3       2167.61       2157.91       195.57 o
  12   2   3        778.78        772.11        67.56 o
  14   2   3        545.82        655.20       109.82 o
 -19   3   3         68.42         61.38        95.71 o
 -17   3   3        272.73        430.88        52.76 o
 -15   3   3        286.72        312.70        42.58 o
 -13   3   3        449.13        546.14        55.45 o
 -11   3   3       1136.77       1312.96        92.58 o
  -9   3   3       3828.20       3794.60       432.14 o
  -7   3   3       5952.05       5977.06       898.04 o
  -5   3   3       6001.04       7180.84       312.09 o
  -3   3   3        580.49        492.12        10.62 o
  -1   3   3       1630.70       1906.77        59.81 o
   1   3   3       4334.02       4481.01       261.33 o
   3   3   3       1265.08       1454.13        79.44 o
   5   3   3         41.22         22.53        14.90 o
   7   3   3       2829.23       2488.64        94.25 o
   9   3   3       9798.48       9194.34       416.06 o
  11   3   3         88.01         46.41        38.84 o
  13   3   3          6.47          3.19        49.52 o
  15   3   3        193.25        207.05        88.64 o
 -18   4   3          0.40         67.07        57.06 o
 -16   4   3          2.41        -33.35        33.35 o
 -14   4   3         21.76         29.17        30.94 o
 -12   4   3        238.89        354.84        37.78 o
 -10   4   3        448.94        507.13        51.70 o
  -8   4   3       1676.23       1650.27       138.27 o
  -6   4   3       1805.06       2022.32        67.32 o
  -4   4   3       1572.18       1594.12        65.23 o
  -2   4   3        568.70        567.22        17.00 o
   0   4   3        433.16        423.58        21.46 o
   2   4   3         17.93         17.66        10.97 o
   4   4   3         12.59        100.86        14.10 o
   6   4   3       1402.98       1059.96        37.55 o
   8   4   3         69.84         -1.45        21.46 o
  10   4   3        143.79        148.00        45.31 o
  12   4   3         56.14         23.96        47.11 o
  14   4   3         67.25          5.44        51.60 o
 -19   5   3        438.03        565.83        75.85 o
 -17   5   3        605.29        796.80        72.78 o
 -15   5   3         94.24        105.92        47.72 o
 -13   5   3        368.08        569.25        44.26 o
 -11   5   3        147.78        207.67        31.89 o
  -9   5   3       9645.82       9284.38       779.05 o
  -7   5   3      11168.92      10222.06       626.98 o
  -5   5   3      10973.73      11803.58      1122.40 o
  -3   5   3       7813.93       9496.39       289.47 o
  -1   5   3       1812.70       1845.59        56.63 o
   1   5   3        646.18        578.04        24.37 o
   3   5   3        117.44        159.83        20.05 o
   5   5   3        158.65        221.38        21.27 o
   7   5   3       1064.23       1093.86        59.70 o
   9   5   3       3907.95       3460.13       233.17 o
  11   5   3        345.09        414.90        60.58 o
  13   5   3         87.42         76.05        54.38 o
  15   5   3          1.56        -11.06        89.49 o
 -18   6   3        531.98        722.23        80.49 o
 -16   6   3       1282.02       1231.09       125.05 o
 -14   6   3        161.78        123.82        43.79 o
 -12   6   3         71.24        163.57        41.70 o
 -10   6   3       4112.77       4112.06       293.81 o
  -8   6   3      13024.42      12834.15      1152.39 o
  -6   6   3       7890.37       8201.07       507.94 o
  -4   6   3       5736.24       6597.27       235.55 o
  -2   6   3       6570.83       7233.38       188.64 o
   0   6   3      40332.93      43132.58      1643.29 o
   2   6   3       6192.35       5759.38       428.38 o
   4   6   3          9.48        136.88        64.90 o
   6   6   3       1035.52       1053.38        69.42 o
   8   6   3       6257.92       6460.24       341.90 o
  10   6   3       2025.80       1786.75        95.87 o
  12   6   3        178.40        136.21        54.62 o
  14   6   3         65.76        -18.51        61.25 o
 -19   7   3        352.08        360.57       108.54 o
 -17   7   3        297.93        499.35        67.79 o
 -15   7   3        409.55        421.76       163.07 o
 -13   7   3         94.25         -3.21        36.99 o
 -11   7   3        177.37        267.31        58.27 o
  -9   7   3       1651.30       1588.17       112.69 o
  -7   7   3       1198.27       1042.58        81.45 o
  -5   7   3      18421.42      21191.90       723.58 o
  -3   7   3       7138.40       7938.80       158.76 o
  -1   7   3        305.06        521.30        23.42 o
   1   7   3       1530.01       1188.05        50.26 o
   3   7   3       3136.29       2726.11       176.82 o
   5   7   3       2433.74       2231.25       138.15 o
   7   7   3       2861.81       2778.86       246.20 o
   9   7   3       1347.71       1373.56       159.67 o
  11   7   3         18.29        -40.80        40.80 o
  13   7   3        185.58        160.55        56.77 o
 -18   8   3          1.34        113.83        89.49 o
 -16   8   3          0.60         -1.99        47.75 o
 -14   8   3         15.35         19.63        41.85 o
 -12   8   3         12.91         13.45        36.99 o
 -10   8   3        391.30        420.72        55.18 o
  -8   8   3        474.76        480.82        35.69 o
  -6   8   3        550.11        572.81        28.34 o
  -4   8   3        587.64        456.29        24.84 o
  -2   8   3        392.29        415.17        22.22 o
   0   8   3        173.21        238.36        22.10 o
   2   8   3          6.83        -18.88        18.88 o
   4   8   3        238.58        296.22        31.18 o
   6   8   3       1972.91       1750.70       119.96 o
   8   8   3         33.89         36.38        24.80 o
  10   8   3        416.36        306.74        56.17 o
  12   8   3         16.04         98.83        51.96 o
 -17   9   3        464.91        558.95        74.10 o
 -15   9   3        219.65        195.54        53.25 o
 -13   9   3        236.99        259.43        51.33 o
 -11   9   3        915.28        888.26        70.95 o
  -9   9   3       5413.69       5563.89       240.27 o
  -7   9   3       3183.94       2518.30       112.29 o
  -5   9   3         91.47        152.24        20.63 o
  -3   9   3         12.18         24.13        16.25 o
  -1   9   3       3764.39       3563.50        59.62 o
   1   9   3       3358.90       3738.28       142.02 o
   3   9   3        124.40         90.24        24.57 o
   5   9   3          3.48         16.83        24.11 o
   7   9   3        286.43        383.07        32.44 o
   9   9   3       1437.37       1327.02       189.70 o
  11   9   3        313.57        318.18        81.92 o
  13   9   3          5.82         22.80        78.60 o
 -16  10   3        815.49        883.42        77.10 o
 -14  10   3        720.92        663.13        67.09 o
 -12  10   3        838.90        711.66        60.93 o
 -10  10   3       2727.95       2535.45       143.93 o
  -8  10   3       5389.75       5409.11       178.50 o
  -6  10   3        925.26        722.09        33.11 o
  -4  10   3         13.71          2.94        16.85 o
  -2  10   3       2750.12       2541.04        49.49 o
   0  10   3      15072.03      15637.20       300.94 o
   2  10   3       6741.91       6402.88       258.05 o
   4  10   3       1965.92       1540.54       115.73 o
   6  10   3        713.10        725.31        33.12 o
   8  10   3        341.02        418.70        45.23 o
  10  10   3        487.03        586.28        93.74 o
  12  10   3        358.01        531.32       100.55 o
 -17  11   3         43.29        131.39        75.11 o
 -15  11   3        435.36        631.92        80.22 o
 -13  11   3       1371.99       1167.64       154.57 o
 -11  11   3        806.03        784.65        51.06 o
  -9  11   3        470.29        515.50        47.96 o
  -7  11   3        898.97        802.33       116.63 o
  -5  11   3       2004.64       1605.80        60.83 o
  -3  11   3       2176.29       2036.94        47.55 o
  -1  11   3       4867.91       4649.20        67.04 o
   1  11   3       5714.33       5564.85       101.37 o
   3  11   3        881.19        787.40        44.64 o
   5  11   3         63.64         54.49        27.92 o
   7  11   3        762.45        699.51        38.98 o
  11  11   3        104.35        155.50        71.80 o
 -16  12   3         12.75        151.85        71.37 o
 -14  12   3         17.27         41.14        50.25 o
 -12  12   3         84.22        103.97        38.25 o
 -10  12   3         13.14         31.57        30.21 o
  -8  12   3        562.64        424.57        53.01 o
  -6  12   3        191.95        153.06        30.91 o
  -4  12   3       1970.99       1747.48        56.11 o
  -2  12   3        285.02        380.76        31.25 o
   0  12   3        444.19        542.43        33.85 o
   2  12   3        639.45        646.26        36.69 o
   4  12   3        407.24        435.84        33.84 o
   6  12   3        823.08        976.63        62.04 o
   8  12   3         24.34         71.80        61.59 o
  10  12   3        219.20        373.44        77.75 o
  12  12   3        115.28        358.13        88.64 o
 -15  13   3         47.78        103.05        57.35 o
 -13  13   3        177.92        155.62        53.73 o
 -11  13   3        734.25        731.08        52.80 o
  -9  13   3       1746.94       1474.83        63.27 o
  -7  13   3       1071.53        936.33       144.95 o
  -5  13   3         53.84         21.57        24.41 o
  -3  13   3         74.51         -4.44        21.51 o
  -1  13   3       3466.58       2838.95        84.09 o
   1  13   3       2456.77       2359.38       120.71 o
   3  13   3         10.56        -10.98        34.51 o
   5  13   3          2.22        133.43        38.73 o
   7  13   3        287.35        455.99        47.15 o
  11  13   3        271.17        297.39        85.41 o
 -14  14   3        233.74        297.73        65.48 o
 -12  14   3        493.60        608.27        57.66 o
 -10  14   3       1720.42       1497.50        66.12 o
  -8  14   3       2597.46       2121.25       146.57 o
  -6  14   3       1668.68       1398.57        72.30 o
  -4  14   3        738.91        605.75        44.98 o
  -2  14   3        825.87        662.12        42.78 o
   0  14   3        718.31        668.67        42.83 o
   2  14   3        526.95        668.27        62.96 o
   4  14   3        691.51        612.04        62.67 o
   6  14   3        829.47        811.92        63.85 o
   8  14   3        891.31       1063.50        98.00 o
  10  14   3        489.49        595.63        93.74 o
 -13  15   3        470.27        525.37        70.15 o
 -11  15   3        556.50        564.01        57.04 o
  -9  15   3        433.25        450.02        64.16 o
  -7  15   3       1349.42       1149.33        80.30 o
  -5  15   3       2117.38       1721.32       210.37 o
  -3  15   3        777.07        691.55        58.43 o
  -1  15   3        156.46        135.51        60.82 o
   1  15   3        198.27        162.18        47.99 o
   3  15   3        232.66        424.51        75.20 o
   5  15   3        358.78        448.38        60.80 o
   7  15   3       1206.71       1329.03        55.96 o
 -12  16   3         50.06        154.11        46.93 o
 -10  16   3          2.45        126.74        39.88 o
  -8  16   3         20.97         47.72        47.16 o
  -6  16   3         66.58         28.76        44.76 o
  -4  16   3        379.04        319.74        57.68 o
  -2  16   3         44.38        118.58        43.92 o
   0  16   3        112.57        172.92        49.13 o
   2  16   3         32.71         66.72        46.45 o
   4  16   3        306.16        352.22        76.47 o
   6  16   3        309.53        618.89        66.86 o
   8  16   3          9.75        236.48        77.75 o
  -9  17   3        394.11        415.96        67.36 o
  -7  17   3        885.40        859.95        74.59 o
  -5  17   3        397.97        456.93        59.98 o
  -3  17   3        356.54        504.50       126.75 o
  -1  17   3        853.16        780.87        71.38 o
   1  17   3        499.55        617.17        69.86 o
   3  17   3         71.78        249.19        54.98 o
   5  17   3         74.41        209.14        58.27 o
   7  17   3        303.50        595.63       101.40 o
  -8  18   3        643.18        632.73       130.07 o
  -6  18   3       1083.60        925.42        75.28 o
  -4  18   3       1004.59        870.00        74.54 o
  -2  18   3       1244.90        976.91        84.90 o
   0  18   3        713.41        855.28        78.96 o
   2  18   3        532.43        628.70        73.20 o
   4  18   3        357.01        502.39        71.95 o
   6  18   3        483.47        955.26        79.08 o
  -5  19   3        654.97        659.79        80.90 o
  -3  19   3        628.62        693.66        78.20 o
  -1  19   3        128.90        223.11        59.98 o
   1  19   3         43.16        229.08        59.79 o
   3  19   3        373.00        445.64        71.03 o
 -20   0   4        497.24        765.94        81.50 o
 -18   0   4       1058.57       1202.49       115.26 o
 -16   0   4        106.97         45.60        52.40 o
 -14   0   4        112.37        186.63        62.44 o
 -12   0   4      16119.56      16216.31       258.43 o
 -10   0   4       7487.76       7877.46       161.29 o
  -8   0   4        360.82        400.49        46.45 o
  -6   0   4        499.80        625.82        23.10 o
  -4   0   4      31580.82      36682.54       425.74 o
  -2   0   4     149459.00     152270.52     10966.75 o
   0   0   4      71750.11      65353.54       356.43 o
   2   0   4        506.35        620.14        22.34 o
   4   0   4       2400.96       2180.45        86.60 o
   6   0   4        733.05        642.08        75.20 o
   8   0   4         81.71         76.05        54.10 o
  10   0   4        763.12        792.48       102.25 o
  12   0   4        997.17       1020.45       124.20 o
  14   0   4        520.78        616.73       109.91 o
 -19   1   4         27.46         53.60        36.72 o
 -17   1   4          6.77          0.64        32.78 o
 -15   1   4        955.52        971.52        62.79 o
 -13   1   4       6580.71       6872.13       281.31 o
 -11   1   4       4959.63       5143.49       163.50 o
  -9   1   4        720.78        666.19        40.93 o
  -7   1   4        689.46        781.25        29.09 o
  -5   1   4        225.30        248.57        11.78 o
  -3   1   4      24749.18      27255.86       953.24 o
  -1   1   4      45694.12      46369.03      2878.56 o
   1   1   4       2693.85       3412.03       288.69 o
   3   1   4         92.41        120.11        13.46 o
   5   1   4       2719.91       2124.38        49.97 o
   7   1   4       2771.58       2425.26        80.77 o
   9   1   4       1046.56       1040.43        65.97 o
  11   1   4        453.32        481.10        64.01 o
  13   1   4         60.11         76.53        52.56 o
 -20   2   4         26.88        127.36        51.56 o
 -18   2   4         24.36         98.31        65.60 o
 -16   2   4         19.34        -14.65        46.64 o
 -14   2   4         26.28         17.17        37.64 o
 -12   2   4          0.27         10.95        33.11 o
 -10   2   4          0.81          3.08        24.53 o
  -8   2   4        933.91        965.64        72.65 o
  -6   2   4       1294.90       1238.67        45.33 o
  -4   2   4        184.33        257.45        11.26 o
  -2   2   4        135.74        142.98         9.41 o
   0   2   4        106.09        172.55        14.14 o
   2   2   4          0.06         -7.04         9.24 o
   4   2   4        680.88        612.55        42.82 o
   6   2   4        129.14        221.78        29.57 o
   8   2   4        480.24        481.29        54.65 o
  10   2   4          0.02        -37.97        37.97 o
  12   2   4         90.09         50.45        51.35 o
  14   2   4         16.45         38.61        58.23 o
 -19   3   4        350.19        464.20        71.63 o
 -17   3   4         12.25        -35.71        35.71 o
 -15   3   4        174.19         96.46        34.86 o
 -13   3   4       2992.03       2709.56       120.73 o
 -11   3   4      10634.63      10722.71      1267.57 o
  -9   3   4       2870.63       3140.50       341.71 o
  -7   3   4        113.19        121.25        24.12 o
  -5   3   4       2080.34       2688.55       112.52 o
  -3   3   4       3811.50       3832.05       159.99 o
  -1   3   4       1749.81       1645.50        88.16 o
   1   3   4       2954.64       3015.83       179.61 o
   3   3   4        176.41        537.27       183.26 o
   5   3   4       3913.60       4042.20       211.17 o
   7   3   4       4951.46       4563.88       242.44 o
   9   3   4        744.06        674.15        59.27 o
  11   3   4         69.72         63.09        47.32 o
  13   3   4         77.92         55.64        52.87 o
 -20   4   4        636.25       1023.11        88.78 o
 -18   4   4        310.45        413.75        67.74 o
 -16   4   4        467.07        429.96        62.34 o
 -14   4   4         98.37        120.46        38.78 o
 -12   4   4       3947.75       4016.43       259.78 o
 -10   4   4      11125.94      12108.71       791.97 o
  -8   4   4       3837.60       4266.44       639.44 o
  -6   4   4      10468.40      11730.74       465.37 o
  -4   4   4      37617.77      39225.82      1584.59 o
  -2   4   4      18568.28      18989.99       731.45 o
   0   4   4      10843.20      10487.73       583.46 o
   2   4   4       1882.67       2308.60       129.93 o
   4   4   4        543.46        563.70        29.34 o
   6   4   4      11800.56      11816.42       458.44 o
   8   4   4       3184.98       2745.73       165.96 o
  10   4   4        109.82          5.44        41.12 o
  12   4   4        198.86        159.75        55.49 o
  14   4   4        292.20        352.34       107.35 o
 -19   5   4        466.19        620.53        79.63 o
 -17   5   4         91.07         74.24        50.76 o
 -15   5   4        482.57        528.88        61.47 o
 -13   5   4        512.93        611.32        58.55 o
 -11   5   4       1634.25       1859.29       155.93 o
  -9   5   4       6358.67       6211.06       453.93 o
  -7   5   4       6554.46       6814.31       226.94 o
  -5   5   4      21818.66      24251.61      1103.56 o
  -3   5   4      11802.15      11607.56       533.04 o
  -1   5   4        145.96         53.54        10.55 o
   1   5   4        811.37        691.48        27.66 o
   3   5   4       3814.72       3815.39       233.38 o
   5   5   4       6291.71       6138.92       322.14 o
   7   5   4       1517.04       1513.52       124.62 o
   9   5   4        343.10        289.26        52.87 o
  11   5   4          6.60        -50.24        67.12 o
  13   5   4        147.86        235.37        78.09 o
 -18   6   4         53.62        -32.12        49.03 o
 -16   6   4         16.91         36.76        44.14 o
 -14   6   4          0.49         12.56        39.24 o
 -12   6   4        383.55        490.59        62.44 o
 -10   6   4         76.33        113.34        34.09 o
  -8   6   4       3146.69       3081.40       152.68 o
  -6   6   4        918.36        822.43        32.07 o
  -4   6   4       1503.21       1590.71        35.49 o
  -2   6   4        442.91        625.77        23.48 o
   0   6   4       2018.99       1947.03        79.35 o
   2   6   4          0.44        -13.40        13.40 o
   4   6   4        204.72        259.56        21.03 o
   6   6   4         33.50         73.78        23.49 o
   8   6   4        491.70        387.23        60.82 o
  10   6   4          1.69        -25.20        40.45 o
  12   6   4         84.60        130.96        54.89 o
  14   6   4          9.83        103.95        91.19 o
 -19   7   4        203.28        289.78        67.63 o
 -17   7   4        108.94        156.70        55.57 o
 -15   7   4        265.27        310.97        56.09 o
 -13   7   4        948.32        891.29        60.46 o
 -11   7   4       5419.98       5304.30       609.07 o
  -9   7   4       1688.09       1405.40        48.64 o
  -7   7   4         92.60        113.44        18.23 o
  -5   7   4       8722.30      10207.54       360.16 o
  -3   7   4       4399.99       4022.08       162.33 o
  -1   7   4         10.16         68.57        12.92 o
   1   7   4        253.50        200.72        19.67 o
   3   7   4        116.72         83.57        19.06 o
   5   7   4       5170.86       5241.56       246.21 o
   7   7   4       4416.23       3670.92       497.55 o
   9   7   4        190.59        197.75        51.54 o
  11   7   4          2.45        -47.05        47.05 o
  13   7   4        152.05        147.32        67.97 o
 -18   8   4        240.83        376.32        73.50 o
 -16   8   4        603.66        536.34        68.68 o
 -14   8   4       1494.09       1448.42       142.32 o
 -12   8   4       2532.95       2668.30       266.09 o
 -10   8   4       7089.30       7326.57       497.45 o
  -8   8   4       1228.06       1023.25        41.74 o
  -6   8   4        298.38        223.80        23.79 o
  -4   8   4       7817.46       7514.17       216.95 o
  -2   8   4       8246.99       8178.58        92.99 o
   0   8   4       5714.55       5596.22       224.08 o
   2   8   4         49.01        190.31        36.99 o
   4   8   4       1625.50       1567.07        97.05 o
   6   8   4       6949.19       7420.31       387.22 o
   8   8   4        866.89        763.45        80.64 o
  10   8   4        180.66         75.36        46.51 o
  12   8   4        321.24        472.08        68.43 o
 -17   9   4        105.65        202.95        60.01 o
 -15   9   4        770.12        735.89        73.79 o
 -13   9   4       1639.10       1540.51        76.48 o
 -11   9   4       1237.98       1368.00        70.09 o
  -9   9   4       2905.05       3035.51       177.96 o
  -7   9   4       1137.99       1073.54        38.26 o
  -5   9   4        738.35        644.72        30.31 o
  -3   9   4        824.54        784.97        48.30 o
  -1   9   4       1754.53       1628.29        45.59 o
   1   9   4       2813.93       2608.99        97.80 o
   3   9   4       2915.26       2931.66       213.99 o
   5   9   4       2245.29       2381.36       107.33 o
   7   9   4        292.25        427.49        52.81 o
   9   9   4        223.47        151.64       103.95 o
  11   9   4        152.56        177.59       103.44 o
 -18  10   4         62.22        138.90        63.56 o
 -16  10   4        104.20         72.02        55.38 o
 -14  10   4          0.35        -41.12        41.12 o
 -12  10   4         43.40         39.59        38.13 o
 -10  10   4          9.57        -20.48        23.97 o
  -8  10   4       1518.67       1616.84        44.52 o
  -6  10   4        813.28        741.72        34.52 o
  -4  10   4        545.12        536.17        29.24 o
  -2  10   4         57.33         27.59        18.59 o
   0  10   4        228.42        228.01        25.44 o
   2  10   4        272.92        395.20        30.40 o
   4  10   4        473.95        572.49        40.88 o
   6  10   4         27.84         27.42        21.96 o
   8  10   4        134.03        150.06        47.33 o
  10  10   4         16.48         52.88        53.25 o
  12  10   4        102.09        309.13        92.89 o
 -17  11   4         30.99        145.60       108.63 o
 -15  11   4         93.43        170.80        62.86 o
 -13  11   4       1280.18       1203.29        73.44 o
 -11  11   4       1917.28       1771.43        78.87 o
  -9  11   4        213.93        195.41        35.26 o
  -7  11   4        861.31        883.46        48.16 o
  -5  11   4        256.95        273.14        29.40 o
  -3  11   4       6829.95       6280.74       137.33 o
  -1  11   4       6072.99       6076.26       149.25 o
   1  11   4        525.25        558.49        35.65 o
   3  11   4          7.28         58.53        23.00 o
   5  11   4       1826.25       1926.35       157.65 o
   7  11   4       1078.97        929.64       125.39 o
   9  11   4         22.74        158.05        65.84 o
  11  11   4         15.68        162.99        83.71 o
 -16  12   4        122.97        178.33        58.72 o
 -14  12   4        470.64        516.00        69.26 o
 -12  12   4       2007.73       1771.82        88.12 o
 -10  12   4       2257.79       1928.09        66.44 o
  -8  12   4        601.78        660.27        60.82 o
  -6  12   4        142.12         63.22        25.71 o
  -4  12   4       3633.47       3328.02        63.28 o
  -2  12   4       8138.85       7981.91       123.74 o
   0  12   4       4066.46       3815.20       123.86 o
   2  12   4       1248.50        916.57        56.21 o
   4  12   4       2162.59       1991.73       106.67 o
   6  12   4        601.49        597.69        56.89 o
   8  12   4         22.57        127.60        66.69 o
  10  12   4        624.47        850.66       113.99 o
 -15  13   4        420.07        543.49        81.49 o
 -13  13   4        746.04        735.55        73.92 o
 -11  13   4        398.16        450.90        49.51 o
  -9  13   4        778.04        754.82        49.09 o
  -7  13   4       1716.71       1468.97        86.95 o
  -5  13   4        470.51        438.13        35.39 o
  -3  13   4        568.57        596.70        37.31 o
  -1  13   4       1423.82       1295.58        44.63 o
   1  13   4        947.86        882.71        40.13 o
   3  13   4        626.64        654.05        38.03 o
   5  13   4        368.71        441.47        56.50 o
   9  13   4        455.64        811.02        94.59 o
 -14  14   4         13.15         74.35        55.58 o
 -12  14   4          2.53         97.33        39.95 o
 -10  14   4         13.02         34.27        35.74 o
  -8  14   4        261.58        176.51        49.56 o
  -6  14   4        463.26        480.04        38.92 o
  -4  14   4         31.29         14.93        33.77 o
  -2  14   4        286.83        288.81        36.54 o
   0  14   4         11.02         16.07        28.65 o
   2  14   4        480.60        643.99        60.93 o
   4  14   4        366.54        466.70        54.97 o
   6  14   4        146.02        163.84        75.20 o
 -13  15   4        168.72        191.89        49.64 o
 -11  15   4        995.57        858.95        54.60 o
  -9  15   4        599.72        660.17        71.17 o
  -7  15   4         80.51         75.20        69.24 o
  -5  15   4        394.75        331.09        42.62 o
  -3  15   4       1083.87        828.14        47.28 o
  -1  15   4        286.42        348.09        54.98 o
   1  15   4         12.50         40.93        40.88 o
   3  15   4         25.08         94.61        46.79 o
   5  15   4       1044.74       1238.26        74.26 o
 -12  16   4        241.69        296.70        50.35 o
 -10  16   4       1354.61        972.08        59.65 o
  -8  16   4       1812.31       1598.46       247.03 o
  -6  16   4       1446.48       1267.66       111.52 o
  -4  16   4       1601.25       1352.38        82.29 o
  -2  16   4        998.69        942.92        67.46 o
   0  16   4        294.10        328.59        76.90 o
   2  16   4        676.52        668.86        96.29 o
   4  16   4       1170.18       1289.48       163.50 o
   6  16   4        831.34       1177.65       111.44 o
 -11  17   4         50.37        138.20        47.49 o
  -9  17   4        353.43        349.68        62.18 o
  -7  17   4       1458.02       1164.78        78.75 o
  -5  17   4       1480.86       1235.75       114.50 o
  -3  17   4        515.66        541.32       128.36 o
  -1  17   4        182.63        240.55        53.74 o
   1  17   4        656.46        816.17        74.99 o
   3  17   4       1058.46       1209.54        98.85 o
   5  17   4        358.34        593.93       109.05 o
  -8  18   4        119.69        145.11        52.77 o
  -6  18   4         66.24        199.76        54.94 o
  -4  18   4         24.21         57.77        55.72 o
  -2  18   4          4.90        110.93        55.29 o
   0  18   4         89.08        264.19        58.99 o
   2  18   4         88.22        156.28        57.95 o
   4  18   4          7.21        248.39        83.71 o
  -5  19   4        118.02        197.51        73.07 o
  -3  19   4        336.47        400.92        92.47 o
  -1  19   4        250.05        385.83        62.75 o
   1  19   4         30.77         76.05        57.99 o
   3  19   4         84.13        377.63       107.69 o
 -21   1   5        157.41        383.58        78.26 o
 -19   1   5          2.29         58.66        39.62 o
 -17   1   5        483.11        655.00        67.42 o
 -15   1   5       5461.83       5036.32       288.03 o
 -13   1   5       5086.58       5237.65       196.42 o
 -11   1   5        715.23        596.46        58.27 o
  -9   1   5        909.03        879.48        48.57 o
  -7   1   5      16438.09      18099.93       413.80 o
  -5   1   5       1522.89       1692.89        32.23 o
  -3   1   5      12528.79      12994.67       622.80 o
  -1   1   5       7379.33       7098.96        86.19 o
   1   1   5        239.20        168.27        27.95 o
   3   1   5       5377.47       4944.06       138.41 o
   5   1   5       2477.97       2380.03        78.25 o
   7   1   5         19.66         10.21        36.45 o
   9   1   5        136.63         22.25        42.36 o
  11   1   5         60.73         23.81        46.87 o
  13   1   5        328.95        471.32        74.96 o
 -20   2   5        120.39        186.27        63.20 o
 -18   2   5        106.56        149.69        57.22 o
 -16   2   5       1323.65       1236.23        74.10 o
 -14   2   5       3452.85       3714.81       379.73 o
 -12   2   5      14318.03      14168.64      1040.36 o
 -10   2   5       1729.32       2003.93       164.26 o
  -8   2   5       6270.17       6477.32       219.49 o
  -6   2   5      14126.35      15005.29       459.59 o
  -4   2   5       1002.52       1066.08        37.85 o
  -2   2   5       2531.11       2812.71       122.65 o
   0   2   5       2661.75       2522.71       193.50 o
   2   2   5        806.52        630.48        43.54 o
   4   2   5      14717.71      13235.87      1098.63 o
   6   2   5        474.39        561.49        55.88 o
   8   2   5          7.70         26.49        38.03 o
  10   2   5       1085.92        999.01        70.47 o
  12   2   5        801.92        892.54        88.42 o
 -19   3   5         98.30        122.92        57.99 o
 -17   3   5        334.00        440.61        67.12 o
 -15   3   5       3030.66       2950.59       128.69 o
 -13   3   5       2639.16       2366.13       179.91 o
 -11   3   5        890.25        699.20        49.24 o
  -9   3   5       1990.52       2005.25       104.04 o
  -7   3   5       7563.42       8208.58       428.01 o
  -5   3   5        267.78        280.34        12.39 o
  -3   3   5        471.00        428.07        21.69 o
  -1   3   5         93.99        133.54        17.55 o
   1   3   5        354.25        363.41        17.12 o
   3   3   5       8838.50       8514.98       410.31 o
   5   3   5        866.18        813.29        53.13 o
   7   3   5         99.54         52.32        38.36 o
   9   3   5        228.51        287.03        75.62 o
  11   3   5         31.37        -24.31        49.52 o
  13   3   5        536.22        600.57       118.24 o
 -20   4   5         15.11         69.97        60.90 o
 -18   4   5          1.90        -48.06        48.06 o
 -16   4   5         22.20        -11.33        40.89 o
 -14   4   5         38.41         -7.34        26.08 o
 -12   4   5        895.87        713.89        53.76 o
 -10   4   5       1732.97       1699.80       123.77 o
  -8   4   5        206.01        237.11        23.53 o
  -6   4   5       1134.25       1239.68        43.56 o
  -4   4   5         43.64         33.61         7.79 o
  -2   4   5         49.83         45.66        10.59 o
   0   4   5        226.99        255.24        20.73 o
   2   4   5         91.83         99.19        12.90 o
   4   4   5        379.55        467.31        48.64 o
   6   4   5        357.57        273.42        46.23 o
   8   4   5         50.12         66.84        41.43 o
  10   4   5        120.61         34.51        47.75 o
  12   4   5          9.00         42.60        53.89 o
 -19   5   5         72.79         -7.53        65.93 o
 -17   5   5        331.03        376.61       119.94 o
 -15   5   5       1259.17       1261.76       144.02 o
 -13   5   5        417.78        494.29        55.57 o
 -11   5   5         73.03         78.06        24.35 o
  -9   5   5        301.16        327.98        41.66 o
  -7   5   5      12534.83      13912.28       558.52 o
  -5   5   5      16041.53      17147.94       545.88 o
  -3   5   5       1673.32       1449.40        54.60 o
  -1   5   5        651.76        603.34        26.16 o
   1   5   5       2173.71       2246.58       112.30 o
   3   5   5       5038.92       5404.37       268.18 o
   5   5   5       2441.52       2208.10       211.22 o
   7   5   5          2.73         -0.22        39.15 o
   9   5   5         13.60        -28.33        38.75 o
  11   5   5        288.62        337.72        62.61 o
  13   5   5        223.16        296.54        98.00 o
 -20   6   5         37.27        107.69        64.73 o
 -18   6   5         42.93         94.34        54.94 o
 -16   6   5       3746.11       3507.51       249.58 o
 -14   6   5       1205.54       1389.77       280.89 o
 -12   6   5        245.88        262.26        58.70 o
  -8   6   5       4382.60       4470.67       178.49 o
  -6   6   5      34582.61      37348.33      1601.04 o
  -4   6   5      20898.35      23250.39       845.72 o
  -2   6   5       1128.97       1111.49        45.20 o
   0   6   5         24.75         44.87        14.44 o
   2   6   5        322.15        372.30        24.43 o
   4   6   5       7800.47       7814.17       587.19 o
   6   6   5       3686.87       3126.19       430.01 o
   8   6   5        112.72         28.30        43.42 o
  10   6   5        232.28        256.05        60.87 o
  12   6   5        378.42        563.47        78.54 o
 -19   7   5        767.70        866.80       154.99 o
 -17   7   5         32.42        -17.33        48.18 o
 -15   7   5       1121.10        996.66        68.08 o
 -13   7   5        318.90        454.27        55.28 o
 -11   7   5        598.32        641.91        53.17 o
  -9   7   5        715.39        568.70        37.61 o
  -7   7   5       2842.88       3100.24       112.18 o
  -5   7   5      10827.66      12167.26       322.52 o
  -3   7   5       1547.50       1311.81        62.21 o
  -1   7   5          7.30         17.48        12.57 o
   1   7   5       2216.87       2428.07       140.09 o
   3   7   5       2358.98       2792.02       174.35 o
   5   7   5         90.29         93.62        38.80 o
   7   7   5         33.23        -24.30        39.13 o
   9   7   5        644.77        721.71        71.69 o
  11   7   5        197.34        278.18        64.45 o
 -18   8   5        191.74        336.41        90.85 o
 -16   8   5         21.79        -45.63        45.63 o
 -14   8   5        281.75        344.06        62.95 o
 -12   8   5         42.52         50.61        37.87 o
 -10   8   5       1893.24       1777.50       105.67 o
  -8   8   5          0.88         -4.71        17.02 o
  -6   8   5       1320.37       1370.44        44.99 o
  -4   8   5          4.95         14.31        16.49 o
  -2   8   5        685.54        630.73        22.85 o
   0   8   5        148.92        178.58        19.44 o
   2   8   5        735.27        610.40        30.29 o
   4   8   5        852.86        847.45        65.88 o
   6   8   5         44.09         -1.25        36.82 o
   8   8   5        140.31        158.39        50.17 o
  10   8   5          2.25         31.08        50.62 o
  12   8   5          0.00        -52.40        87.79 o
 -17   9   5        238.26        255.46        64.16 o
 -15   9   5       1120.55       1115.53       137.64 o
 -13   9   5       1767.26       1502.96       206.97 o
 -11   9   5        174.79         90.92        38.84 o
  -9   9   5        193.82        295.25        30.31 o
  -7   9   5       2223.21       2281.46        89.02 o
  -5   9   5       4427.44       4331.65        84.62 o
  -3   9   5        152.18        116.11        21.28 o
  -1   9   5         85.32         62.41        16.44 o
   1   9   5       1448.31       1321.91        61.54 o
   3   9   5       4512.08       4693.89       259.34 o
   5   9   5       2400.38       2265.33       109.39 o
   7   9   5         39.45         36.55        40.88 o
   9   9   5         25.61         92.11        51.27 o
  11   9   5        149.33        203.09        96.72 o
 -18  10   5         12.58        156.91        58.89 o
 -16  10   5        584.21        680.71        74.99 o
 -14  10   5       2662.98       2566.53       287.61 o
 -12  10   5       2789.94       2608.14       277.06 o
 -10  10   5        863.61        721.25        45.19 o
  -8  10   5        541.77        584.99        30.86 o
  -6  10   5       3654.60       3370.59       122.05 o
  -4  10   5       3771.09       3460.11       130.71 o
  -2  10   5       1762.39       1793.91        50.86 o
   0  10   5       2118.34       2018.78        86.15 o
   2  10   5       4156.46       4209.85       112.67 o
   4  10   5       3878.61       3856.10       247.01 o
   6  10   5        141.14        137.89        45.25 o
   8  10   5         16.35        -45.29        45.29 o
  10  10   5        893.07        947.15        79.74 o
 -17  11   5          8.22         52.44        54.48 o
 -15  11   5        700.13        700.28        75.30 o
 -13  11   5       1147.83       1118.57        93.40 o
 -11  11   5        754.30        784.00        50.36 o
  -9  11   5        711.64        697.84        38.68 o
  -7  11   5        507.75        548.38        36.98 o
  -5  11   5        745.46        647.47        38.27 o
  -3  11   5       2618.79       2548.50        61.93 o
  -1  11   5       3812.91       3499.66       117.31 o
   1  11   5       2943.47       2779.89       155.44 o
   3  11   5        979.57        985.34        60.11 o
   5  11   5         93.56        133.72        50.27 o
   7  11   5        196.99        179.46        68.82 o
   9  11   5        342.01        394.62        68.05 o
  11  11   5         32.30        314.23        94.59 o
 -16  12   5         34.51         82.56        55.08 o
 -14  12   5        177.43        119.48        49.71 o
 -12  12   5        217.08        312.67        45.41 o
 -10  12   5       1101.25       1015.81        61.58 o
  -8  12   5          8.09         -2.65        23.57 o
  -6  12   5        869.59        757.22        37.72 o
  -4  12   5        143.26        167.50        27.94 o
  -2  12   5        286.23        258.90        29.73 o
   0  12   5        618.83        620.86        36.87 o
   2  12   5         21.69         38.36        25.30 o
   4  12   5        275.39        270.54        38.79 o
   6  12   5         52.21        137.09        44.85 o
   8  12   5         34.21        127.60        73.50 o
  10  12   5          8.40        221.34        83.71 o
 -15  13   5        406.99        475.23        76.47 o
 -13  13   5       1133.75       1044.89        76.80 o
 -11  13   5        134.90        149.20        37.10 o
  -9  13   5         65.81        100.85        29.65 o
  -7  13   5        977.09        838.54        41.97 o
  -5  13   5       3270.56       2762.83        95.22 o
  -3  13   5        787.28        784.93        38.25 o
  -1  13   5         39.36         15.60        25.08 o
   1  13   5        283.16        340.79        35.83 o
   3  13   5       1484.04       1464.24        79.19 o
   5  13   5        914.82        937.77        88.64 o
 -14  14   5        582.15        636.99        73.50 o
 -12  14   5       2091.80       1789.71       107.05 o
 -10  14   5       1416.92       1255.45        59.97 o
  -8  14   5        624.50        648.27        49.89 o
  -6  14   5       1102.28        879.80        42.23 o
  -4  14   5       1121.80        995.18        43.72 o
  -2  14   5        460.79        421.80        36.87 o
   0  14   5        661.63        614.35        40.53 o
   2  14   5       1760.97       1614.06        62.12 o
   4  14   5        904.28        897.11        91.19 o
 -13  15   5        230.51        214.86        47.33 o
 -11  15   5        738.52        774.71        66.46 o
  -9  15   5       1256.12       1037.97        70.70 o
  -7  15   5       1081.75        956.85        53.38 o
  -5  15   5        310.67        326.69        42.76 o
  -3  15   5        215.77        192.99        37.55 o
  -1  15   5        640.86        687.47        52.90 o
   1  15   5       1039.93        973.46        66.57 o
   3  15   5        377.48        500.11        62.52 o
 -12  16   5         25.95         -9.11        38.33 o
 -10  16   5        270.15        272.55        55.90 o
  -8  16   5          0.82         14.86        59.97 o
  -6  16   5        130.88        178.02        38.59 o
  -4  16   5          0.62         40.40        34.02 o
  -2  16   5        283.58        355.25        56.77 o
   0  16   5        192.42        240.36        55.68 o
   2  16   5          4.72        120.33        51.80 o
   4  16   5         44.59        220.49        79.45 o
 -11  17   5         93.73        143.56        47.30 o
  -9  17   5         88.95        161.18        54.62 o
  -7  17   5        818.98        817.93        72.25 o
  -5  17   5       1385.10       1211.60        78.09 o
  -3  17   5        408.60        553.82        68.09 o
  -1  17   5         76.46        220.13       106.08 o
   1  17   5        283.45        456.26        65.08 o
   3  17   5        533.07        759.47       106.50 o
  -8  18   5        531.74        595.52        75.68 o
  -6  18   5       1081.66        933.11       118.24 o
  -4  18   5       1449.51       1293.42        83.18 o
  -2  18   5        980.49       1004.77       108.97 o
   0  18   5        435.52        469.14        68.62 o
   2  18   5        444.01        700.73        76.81 o
  -5  19   5        243.07        308.46        61.36 o
  -3  19   5        286.32        460.56        70.57 o
  -1  19   5        350.57        555.52        74.74 o
   1  19   5        342.26        565.11       109.39 o
 -20   0   6        141.06        228.15        86.09 o
 -18   0   6        797.32        897.11       113.14 o
 -16   0   6       2285.55       1988.67       117.39 o
 -14   0   6       1192.65       1219.00        89.49 o
 -12   0   6       8302.11       8691.03       189.19 o
 -10   0   6       3087.64       2900.07       103.95 o
  -8   0   6         53.88        176.41        20.53 o
  -6   0   6         93.98        157.39        19.44 o
  -4   0   6       1196.17       1626.75        47.45 o
  -2   0   6       6769.37       6471.78       280.89 o
   0   0   6       9311.21       8787.32       158.73 o
   2   0   6      27595.54      24180.03       289.74 o
   4   0   6        843.13        937.77        76.05 o
   6   0   6        104.22         92.04        54.95 o
   8   0   6       1659.29       1363.44       109.05 o
  10   0   6       1420.29       1209.64       115.69 o
  12   0   6        140.74        126.75        77.75 o
 -21   1   6         76.65         77.73        48.60 o
 -19   1   6        452.78        451.84        94.17 o
 -17   1   6        968.43        951.51        69.29 o
 -15   1   6        855.86        839.04        86.17 o
 -13   1   6        445.69        632.24        57.37 o
 -11   1   6        178.17        250.27        39.46 o
  -9   1   6      13890.62      14866.37       437.88 o
  -7   1   6       8927.06       9905.50       156.03 o
  -5   1   6       4650.12       5421.77       109.50 o
  -3   1   6       1647.98       1730.53        82.25 o
  -1   1   6       3472.70       3215.87        70.95 o
   1   1   6       6813.09       6211.81       155.08 o
   3   1   6       3447.01       3208.82       100.12 o
   5   1   6        248.62        255.54        43.31 o
   7   1   6        163.89        103.69        44.45 o
   9   1   6        879.82        902.74        75.29 o
  11   1   6        149.63        276.30        70.09 o
 -20   2   6         27.71        -15.11        68.05 o
 -18   2   6         22.45        -37.17        47.16 o
 -16   2   6         10.31          7.66        42.63 o
 -14   2   6        227.48        321.27        81.49 o
 -10   2   6        909.45        855.66        46.51 o
  -8   2   6        780.43        832.18        21.59 o
  -6   2   6        154.52        245.05        14.40 o
  -4   2   6         32.78         31.88         9.22 o
  -2   2   6        125.88        197.47        12.45 o
   0   2   6        223.64        229.98        32.09 o
   2   2   6         65.52         76.00        32.17 o
   4   2   6        115.17          1.45        30.99 o
   6   2   6         12.49        -35.76        35.97 o
   8   2   6         31.64         -5.02        43.89 o
  10   2   6          1.33        -46.87        83.28 o
  12   2   6          1.75          8.37        52.14 o
 -21   3   6        522.56        759.34        89.20 o
 -19   3   6        334.32        366.27        65.03 o
 -17   3   6       1243.01       1130.69        90.34 o
 -15   3   6        597.36        640.13        62.98 o
 -13   3   6        824.37        809.57        56.77 o
 -11   3   6        794.07        779.23        72.22 o
  -9   3   6      12299.02      12452.49       646.84 o
  -7   3   6       9332.74       9954.47       317.56 o
  -5   3   6          5.23         -2.56         8.84 o
  -3   3   6          8.04         32.46         9.51 o
  -1   3   6         13.30         25.56        10.43 o
   1   3   6       5977.93       6790.48       448.91 o
   3   3   6       1350.36       1011.27        72.65 o
   5   3   6        179.78        221.68        46.45 o
   7   3   6        564.83        540.51        59.38 o
   9   3   6       1136.26       1036.15        75.91 o
  11   3   6        254.15        282.30        65.28 o
 -20   4   6        110.46         91.15        62.67 o
 -18   4   6       1846.73       1802.96       128.36 o
 -16   4   6       5554.26       5086.77       463.35 o
 -14   4   6        139.71        220.25        46.45 o
 -12   4   6        408.74        345.39        63.71 o
 -10   4   6       8284.74       8142.11       501.11 o
  -8   4   6       4539.80       4198.90       234.01 o
  -6   4   6       1566.75       2006.08        57.23 o
  -4   4   6        951.46       1247.75        37.24 o
  -2   4   6        307.03        321.30        16.51 o
   0   4   6       5992.49       6287.49       491.50 o
   2   4   6       9218.56       8143.76       727.83 o
   4   4   6        657.73        643.25        57.23 o
   6   4   6        827.98        646.81        53.73 o
   8   4   6        881.72        849.01        68.57 o
  10   4   6        654.92        844.70        81.57 o
 -19   5   6        227.87        151.94        61.32 o
 -17   5   6         51.95         36.06        45.34 o
 -15   5   6        973.49        811.51        83.19 o
 -13   5   6          6.60         14.10        32.50 o
 -11   5   6        306.56        318.02        42.90 o
  -9   5   6       1896.36       2142.40       128.50 o
  -7   5   6       6143.12       7236.00       323.41 o
  -5   5   6       5214.29       5857.28       144.12 o
  -3   5   6       1991.99       1870.98        73.11 o
  -1   5   6       1937.06       2215.31       107.08 o
   1   5   6       4241.88       4616.65       354.72 o
   3   5   6        131.28         99.39        35.31 o
   5   5   6          7.46        -40.52        61.67 o
   7   5   6       1234.67       1109.09       103.10 o
   9   5   6       1259.41       1039.89       116.12 o
  11   5   6        137.32        351.00       117.05 o
 -20   6   6          0.01         86.23        60.61 o
 -18   6   6         19.90         24.27        48.35 o
 -16   6   6          3.48        -22.18        40.20 o
 -14   6   6         19.65        -18.12        36.45 o
 -12   6   6         31.90         23.34        35.85 o
 -10   6   6        330.25        325.76        33.77 o
  -8   6   6       1165.58       1175.59        48.69 o
  -6   6   6        200.30        290.60        20.71 o
  -4   6   6        191.86        237.28        14.07 o
  -2   6   6         19.03         32.29        12.85 o
   0   6   6        191.66        284.94        33.73 o
   2   6   6        788.02       1007.64        94.55 o
   4   6   6        330.36        342.82        47.15 o
   6   6   6        815.30        898.37        66.74 o
   8   6   6          5.00         -1.69        43.89 o
  10   6   6         13.70         -4.08        52.14 o
 -19   7   6        173.32        334.16        67.49 o
 -17   7   6        967.07        988.54       153.80 o
 -15   7   6        405.98        476.33        61.17 o
 -13   7   6        303.35        532.35       124.62 o
 -11   7   6        884.76        815.19        95.87 o
  -9   7   6       6145.58       6755.13       244.03 o
  -7   7   6       6050.49       6444.12       190.62 o
  -5   7   6       1970.62       2009.02        65.93 o
  -3   7   6        363.55        384.67        20.63 o
  -1   7   6       2291.75       2346.12       116.39 o
   1   7   6       5708.93       5913.63       351.62 o
   3   7   6         23.82        -30.56        34.26 o
   5   7   6        267.99        365.59       108.54 o
   7   7   6        244.32        263.97        51.97 o
   9   7   6        591.69        719.81       163.41 o
  11   7   6        300.20        321.57       112.37 o
 -18   8   6        875.17        905.31        84.81 o
 -16   8   6       5088.35       4497.52       503.08 o
 -14   8   6        418.28        382.46        54.82 o
 -12   8   6         29.76         -8.76        38.55 o
 -10   8   6       5026.17       5031.46       194.46 o
  -8   8   6       5839.19       6268.13       245.50 o
  -6   8   6       2209.82       2251.28        48.86 o
  -4   8   6         83.93         51.82        18.68 o
  -2   8   6        395.35        372.67        22.88 o
   0   8   6       4454.98       4690.17       203.96 o
   2   8   6       2838.52       2747.73       214.96 o
   4   8   6        832.60        633.13        55.18 o
   6   8   6        910.87        824.41        66.00 o
   8   8   6        364.09        429.55       147.84 o
  10   8   6        504.62        614.28        95.95 o
 -19   9   6        111.01        194.73        64.47 o
 -17   9   6          3.82         33.21        50.07 o
 -15   9   6       2023.41       1879.12       119.94 o
 -13   9   6       1201.89       1052.31        66.54 o
 -11   9   6        664.36        575.96        43.91 o
  -9   9   6       1488.24       1374.69        40.30 o
  -7   9   6       2146.32       1988.66        55.70 o
  -5   9   6        286.34        230.43        25.13 o
  -3   9   6        152.22         92.04        21.54 o
  -1   9   6       1374.06       1368.65        68.39 o
   1   9   6       1450.73       1509.93        88.57 o
   3   9   6        418.99        351.23        48.80 o
   5   9   6        810.87        708.67        65.03 o
   7   9   6        645.39        568.10        67.74 o
   9   9   6        311.00        456.23        93.32 o
  11   9   6         33.24         94.59        90.34 o
 -18  10   6          7.56         56.95        73.92 o
 -16  10   6         18.33         69.60        52.53 o
 -14  10   6         15.11         -4.63        41.43 o
 -12  10   6        615.09        645.29        62.92 o
 -10  10   6         28.35         60.57        27.29 o
  -8  10   6       1396.92       1482.42        42.43 o
  -6  10   6         46.70         22.31        22.35 o
  -4  10   6        921.98        825.76        35.02 o
  -2  10   6        229.20        239.66        26.56 o
   0  10   6        272.73        304.65        29.76 o
   2  10   6        304.23        405.69        32.03 o
   4  10   6        340.00        257.17        47.23 o
   6  10   6        475.75        387.30        59.70 o
   8  10   6          0.38         26.48        48.93 o
  10  10   6          5.33         31.50        57.95 o
 -17  11   6        479.31        581.14        72.54 o
 -15  11   6        275.32        294.17        60.01 o
 -13  11   6          6.19        -34.76        34.76 o
 -11  11   6        203.24        285.62        42.56 o
  -9  11   6       3961.18       3771.16       120.30 o
  -7  11   6       3578.36       3348.31        92.44 o
  -5  11   6         86.10         72.35        23.76 o
  -3  11   6         30.20         17.58        22.11 o
  -1  11   6       2443.73       2393.82       100.81 o
   1  11   6       3728.71       3592.87       184.83 o
   3  11   6        441.49        574.60        57.37 o
   5  11   6          1.87          6.97        41.00 o
   7  11   6          3.54         64.81        49.19 o
   9  11   6        139.33        230.27       110.25 o
 -16  12   6        699.57        748.70        80.54 o
 -14  12   6       1618.59       1532.88       136.87 o
 -12  12   6        744.25        788.24        57.71 o
 -10  12   6        814.39        725.68        44.24 o
  -8  12   6       2618.53       2202.32        59.40 o
  -6  12   6       1575.07       1257.11        45.61 o
  -4  12   6       1213.41        994.30        40.96 o
  -2  12   6       3882.16       3490.66        98.87 o
   0  12   6       4717.85       4394.45       150.23 o
   2  12   6       1508.27       1361.53       101.62 o
   4  12   6        109.59         62.97        42.10 o
   6  12   6         68.56         47.30        73.50 o
 -15  13   6        470.70        556.92        71.35 o
 -13  13   6        686.14        607.44        71.09 o
 -11  13   6        373.86        351.96        44.80 o
  -9  13   6        863.58        737.64        37.09 o
  -7  13   6       1053.52        828.39        41.47 o
  -5  13   6        370.09        325.25        33.83 o
  -3  13   6       1693.35       1392.56        48.02 o
  -1  13   6       1922.00       1780.04        69.95 o
   1  13   6        332.14        466.13        48.06 o
   3  13   6         77.06         67.73        42.16 o
   5  13   6        227.08        204.97        70.52 o
 -14  14   6         51.13         37.68        54.12 o
 -12  14   6        517.25        485.84        51.83 o
 -10  14   6         46.35         48.75        36.20 o
  -8  14   6        677.29        642.19        43.31 o
  -6  14   6        127.23        161.95        29.58 o
  -4  14   6        969.56        813.23        41.49 o
  -2  14   6        103.21         69.72        27.48 o
   0  14   6        145.97        222.13        33.41 o
   2  14   6         42.93         95.97        36.04 o
 -13  15   6         68.92        177.09        47.08 o
 -11  15   6        183.10        243.70        45.03 o
  -9  15   6       1229.77        932.04        70.44 o
  -7  15   6       1267.98       1090.23        49.40 o
  -5  15   6        105.83        107.76        31.05 o
  -3  15   6          2.41          5.14        29.88 o
  -1  15   6        474.21        548.70        50.29 o
   1  15   6        882.76        862.32        64.76 o
 -12  16   6        300.28        340.34        50.68 o
 -10  16   6        653.64        700.95        59.32 o
  -8  16   6       1602.20       1314.89       100.31 o
  -6  16   6       1749.43       1467.41        64.40 o
  -4  16   6       1577.71       1233.86        58.15 o
  -2  16   6       1055.70       1015.31        64.37 o
   0  16   6        658.35        794.31        76.20 o
 -11  17   6        142.25        109.20        46.10 o
  -9  17   6        239.34        341.40        62.34 o
  -7  17   6        894.26        851.98        56.53 o
  -5  17   6       1487.20       1287.32        62.67 o
  -3  17   6       1070.19       1007.70       100.97 o
  -1  17   6        456.92        640.67        68.37 o
   1  17   6        201.88        489.13        94.59 o
  -8  18   6         32.94        119.80        56.97 o
  -6  18   6         16.55        111.95        78.09 o
  -4  18   6        251.61        392.16        65.97 o
  -2  18   6         47.60        255.27        70.60 o
   0  18   6         75.05        390.43        89.15 o
  -5  19   6         71.04        155.44        61.93 o
  -3  19   6        106.18        364.07       102.16 o
  -1  19   6        188.95        466.40        71.63 o
 -21   1   7        549.42        530.37        78.80 o
 -19   1   7        398.52        396.70        65.08 o
 -17   1   7          3.49        -18.81        39.59 o
 -15   1   7         80.22         57.59        38.84 o
 -13   1   7       3297.70       3218.58        92.02 o
 -11   1   7      15586.94      15955.96       551.65 o
  -9   1   7       4101.41       4334.02       124.22 o
  -7   1   7        529.51        704.92        32.11 o
  -5   1   7       6427.42       7222.63       188.56 o
  -3   1   7       6241.98       6041.77       258.68 o
  -1   1   7      19058.42      16560.57       241.25 o
   1   1   7       1868.20       1648.17        61.17 o
   3   1   7        501.31        402.58        49.99 o
   5   1   7        835.44        741.45        69.67 o
   7   1   7       1271.64       1112.99        71.58 o
   9   1   7        243.29        197.63        61.13 o
  11   1   7          2.64        -47.90       106.42 o
 -20   2   7       1442.46       1424.95        91.42 o
 -18   2   7        974.83        921.13        71.63 o
 -16   2   7        456.15        613.77        92.13 o
 -14   2   7        426.88        464.41        55.16 o
 -12   2   7      18902.29      18924.47      1058.48 o
 -10   2   7       1149.42       1149.29        35.21 o
  -8   2   7        642.03        928.04        35.57 o
  -6   2   7       9292.81      11592.23       324.22 o
  -4   2   7       6145.51       6191.00       280.26 o
  -2   2   7      21462.47      21760.56      1520.12 o
   0   2   7       6730.80       6158.38       154.57 o
   2   2   7       1071.48        809.66        53.68 o
   4   2   7        638.55        592.42        55.58 o
   6   2   7       1967.42       1796.96        81.80 o
   8   2   7        798.26        934.40        82.71 o
  10   2   7        122.63         94.85        60.90 o
 -21   3   7        503.42        739.84       190.46 o
 -19   3   7        259.51        358.60       142.32 o
 -17   3   7         23.70        -18.51        41.56 o
 -15   3   7        460.67        649.74        61.22 o
 -13   3   7       2808.97       2830.43       342.14 o
 -11   3   7      10269.47      10881.37       615.13 o
  -9   3   7       1625.40       1796.66        60.66 o
  -7   3   7       1153.85       1343.58        48.24 o
  -5   3   7         10.17         23.86        10.86 o
  -3   3   7       5995.69       6407.89       191.67 o
  -1   3   7       7020.68       7347.93       532.60 o
   1   3   7        397.07        351.63        42.68 o
   3   3   7        327.10        324.15        47.11 o
   5   3   7        939.78        671.88        55.86 o
   7   3   7       1280.31       1002.72        69.55 o
   9   3   7        227.81        250.37        59.59 o
 -20   4   7        106.51         85.28        56.19 o
 -18   4   7         43.02        -42.56        42.56 o
 -16   4   7        207.23        231.82        52.25 o
 -14   4   7          5.15          8.63        35.45 o
 -12   4   7        454.45        337.07        44.45 o
 -10   4   7          1.64        -17.02        17.02 o
  -8   4   7        194.04        217.29        16.97 o
  -6   4   7       1055.01       1010.13        45.43 o
  -4   4   7        344.16        334.75        15.38 o
  -2   4   7        167.82        200.15        24.39 o
   0   4   7          3.39        -26.19        26.19 o
   2   4   7        438.68        505.09        54.53 o
   4   4   7        152.95        219.77        44.44 o
   6   4   7          0.10          3.60        38.74 o
   8   4   7          1.64        -51.94        65.42 o
  10   4   7         20.87         46.79        57.37 o
 -19   5   7        132.82         82.82        56.48 o
 -17   5   7        107.28         51.44        48.59 o
 -15   5   7         11.48         42.09        39.97 o
 -13   5   7        888.31        891.24       112.29 o
 -11   5   7       8213.37       8572.05       385.75 o
  -9   5   7        270.21        347.21        27.87 o
  -7   5   7       3134.35       3224.78       113.96 o
  -5   5   7       3899.15       4502.93        93.01 o
  -3   5   7       3706.64       3899.12       165.45 o
  -1   5   7       4940.56       5234.54       243.94 o
   1   5   7          7.75         22.48        30.73 o
   3   5   7        606.23        689.27        56.82 o
   5   5   7       1314.34       1407.67       116.63 o
   7   5   7       2497.16       2201.59        95.04 o
   9   5   7        324.54        184.86        78.09 o
 -20   6   7       1559.38       1735.55       225.08 o
 -18   6   7       3106.17       2925.11       267.45 o
 -16   6   7       1125.96        934.64        94.59 o
 -14   6   7       3503.83       3425.23       425.33 o
 -12   6   7       3127.79       3131.81       433.41 o
 -10   6   7       7407.94       7943.17       441.30 o
  -8   6   7        689.87        775.63        30.12 o
  -6   6   7      17186.27      18807.95       499.61 o
  -4   6   7      16055.64      16471.72       548.99 o
  -2   6   7      11446.38      11219.99       610.56 o
   0   6   7       1767.12       1492.17        58.79 o
   2   6   7         68.24         76.76        35.47 o
   4   6   7       1199.31        923.64       157.12 o
   6   6   7       3088.47       2745.19       185.78 o
   8   6   7        417.27        495.07        68.66 o
  10   6   7        190.59        301.59        66.49 o
 -19   7   7         36.63        -33.16        52.87 o
 -17   7   7        124.50        183.29        56.09 o
 -15   7   7       2436.80       2269.10       220.07 o
 -13   7   7        236.88        245.19        45.98 o
 -11   7   7       1283.92       1384.76        65.10 o
  -9   7   7        629.38        673.19        29.95 o
  -7   7   7       5209.22       5485.43       130.25 o
  -5   7   7       4606.06       4418.35        90.12 o
  -3   7   7       1840.39       1667.60        76.21 o
  -1   7   7       1611.76       1739.45        89.88 o
   1   7   7        443.69        309.85        43.44 o
   3   7   7        483.74        433.23        53.17 o
   5   7   7       1517.32       1258.06        92.04 o
   7   7   7        882.11        935.67        74.84 o
   9   7   7        194.74        143.18        87.79 o
 -18   8   7        169.32        217.32        70.09 o
 -16   8   7         12.35         75.24        48.06 o
 -14   8   7        343.44        424.58       103.44 o
 -12   8   7        193.22        196.95        44.88 o
 -10   8   7        178.06        229.33        26.83 o
  -8   8   7        140.34        204.32        24.92 o
  -6   8   7        678.48        719.19        34.07 o
  -4   8   7          7.15         31.58        18.65 o
  -2   8   7        679.13        682.49        32.37 o
   0   8   7          5.10         -0.88        20.20 o
   2   8   7       1077.93        801.70        53.27 o
   4   8   7        356.08        495.54       119.94 o
   6   8   7         11.13        -20.31        44.16 o
   8   8   7         87.37         75.34       102.67 o
  10   8   7          6.71        125.05        83.71 o
 -19   9   7        171.15        194.04        63.85 o
 -17   9   7         53.78         37.59        51.07 o
 -15   9   7         34.79         20.99        43.07 o
 -13   9   7       2631.93       2633.55       215.47 o
 -11   9   7       9460.30       9549.82       400.81 o
  -9   9   7        417.86        478.63        32.23 o
  -7   9   7        532.93        732.03        28.47 o
  -5   9   7         25.08         25.75        21.02 o
  -3   9   7       1709.66       1522.09        72.69 o
  -1   9   7       3001.68       2931.42       133.50 o
   1   9   7         24.02        -10.96        25.99 o
   3   9   7          8.56          7.73        39.73 o
   5   9   7        811.96        746.02        66.84 o
   7   9   7        377.30        441.99        65.33 o
   9   9   7         71.77        158.21        62.28 o
 -18  10   7        397.42        470.23        94.59 o
 -16  10   7        999.21        967.28        75.30 o
 -14  10   7        408.24        350.44        58.91 o
 -12  10   7       3968.49       3623.69       312.11 o
 -10  10   7       6941.79       6935.60       227.08 o
  -8  10   7        393.81        335.43        29.34 o
  -6  10   7         63.34         -8.58        21.20 o
  -4  10   7       1667.80       1520.22        45.07 o
  -2  10   7       6031.98       5663.65       168.14 o
   0  10   7       2439.66       2210.91       172.84 o
   2  10   7        839.06        681.00        59.16 o
   4  10   7       1382.95       1336.10       156.27 o
   6  10   7        557.82        620.97        75.62 o
   8  10   7        208.42        349.61       149.46 o
 -17  11   7        162.30        172.30        55.94 o
 -15  11   7       1168.97        929.85        82.77 o
 -13  11   7        434.99        326.52        59.18 o
 -11  11   7       1347.66       1251.77        49.85 o
  -9  11   7       2451.22       2298.93        76.21 o
  -7  11   7        893.61        861.72        40.43 o
  -5  11   7        410.75        476.65        44.50 o
  -3  11   7       2266.12       2048.45       101.44 o
  -1  11   7       1828.87       1856.66        63.16 o
   1  11   7        977.30        749.33        61.59 o
   3  11   7       1186.43       1058.72       102.67 o
   5  11   7        437.10        462.93        96.29 o
   7  11   7         64.57        104.03        66.69 o
 -16  12   7         27.06         16.89        52.56 o
 -14  12   7         56.69         50.85        51.20 o
 -12  12   7         27.23         41.89        33.46 o
 -10  12   7        140.00        110.36        27.61 o
  -8  12   7        151.00        211.18        32.19 o
  -6  12   7       1451.74       1346.27        47.06 o
  -4  12   7         98.44         95.89        26.58 o
  -2  12   7        605.79        627.80        54.71 o
   0  12   7          1.47        -12.45        48.84 o
   2  12   7        590.31        563.73       144.44 o
   4  12   7         22.40         41.43        87.87 o
   6  12   7         35.17        -32.15        68.39 o
   8  12   7         18.00        193.44        91.19 o
 -15  13   7         15.09         34.12        49.64 o
 -13  13   7        565.10        554.77        68.34 o
 -11  13   7       2319.65       1742.67        85.60 o
  -9  13   7        539.95        469.00        36.55 o
  -7  13   7         45.32         36.43        27.20 o
  -5  13   7         46.00         63.70        27.90 o
  -3  13   7       1380.96       1311.49        53.31 o
  -1  13   7       1479.55       1312.86        98.27 o
   1  13   7         30.80          3.75        40.88 o
   3  13   7         14.55         45.58        43.31 o
   5  13   7        268.18        336.57        60.93 o
 -14  14   7        577.58        620.51        74.65 o
 -12  14   7       1199.74       1067.44        78.36 o
 -10  14   7       1577.16       1238.83        47.43 o
  -8  14   7        765.50        706.73        47.68 o
  -6  14   7        649.85        645.92        43.20 o
  -4  14   7       1307.06       1198.29        63.04 o
  -2  14   7        924.66        852.39        53.88 o
   0  14   7        186.72        245.56        39.13 o
   2  14   7        218.29        250.76        53.08 o
   4  14   7        503.48        625.31        71.25 o
 -13  15   7        259.32        250.36        48.17 o
 -11  15   7        510.67        485.03        54.22 o
  -9  15   7       1318.12       1112.74        42.00 o
  -7  15   7        908.47        753.88        44.18 o
  -5  15   7        474.65        520.79        42.34 o
  -3  15   7        359.92        369.18        39.72 o
  -1  15   7        183.64        296.09        44.50 o
   1  15   7        295.99        449.49        83.71 o
 -12  16   7         17.28        112.02        44.99 o
 -10  16   7         23.27         58.57        34.95 o
  -8  16   7         96.11         90.28        40.10 o
  -6  16   7        459.71        461.67        77.38 o
  -4  16   7          9.26        124.17        36.97 o
  -2  16   7        250.86        321.64        46.17 o
 -11  17   7        326.74        384.33        93.74 o
  -9  17   7        364.78        368.67        50.72 o
  -7  17   7        189.29        347.02        49.35 o
  -5  17   7        668.44        791.14        56.53 o
  -3  17   7        901.23       1123.56        76.21 o
  -1  17   7        313.90        447.79        87.79 o
  -8  18   7        902.66        960.08        65.89 o
  -6  18   7       1030.47        911.56        75.52 o
  -4  18   7       1183.31       1288.08        82.40 o
  -2  18   7        418.65        686.56        75.61 o
  -3  19   7         70.29        395.39       100.55 o
 -20   0   8        384.96        517.03       102.25 o
 -18   0   8        131.06         50.70        68.39 o
 -16   0   8       2499.77       2454.16       131.00 o
 -14   0   8       7561.20       7429.84       192.59 o
 -12   0   8       4899.89       5277.33       152.95 o
 -10   0   8         63.07         95.75        23.08 o
  -8   0   8      13495.93      14965.64       404.30 o
  -6   0   8      26123.95      27888.96       841.58 o
  -4   0   8       9663.25       8841.08       528.56 o
  -2   0   8       3666.14       3484.65       113.14 o
   0   0   8         38.93         18.54        44.74 o
   2   0   8       8730.11       6960.10       181.70 o
   4   0   8       1466.61       1208.11        98.00 o
   6   0   8        213.92        288.88        81.15 o
   8   0   8         72.08         62.44        67.54 o
 -21   1   8        530.93        780.78       124.62 o
 -19   1   8         20.81         -5.15        48.64 o
 -17   1   8         58.83         -6.67        84.05 o
 -15   1   8       6137.91       5928.81       403.38 o
 -13   1   8       6804.04       6735.08       132.62 o
 -11   1   8       1326.48       1477.24        55.83 o
  -9   1   8         50.76         80.65        15.02 o
  -7   1   8       1059.21       1085.18        27.19 o
  -5   1   8        710.41        564.11        24.77 o
  -3   1   8      21724.97      23428.70      1511.23 o
  -1   1   8       1385.16       1165.36        55.42 o
   1   1   8        125.59        111.05        36.72 o
   3   1   8       2603.97       2184.14        81.49 o
   5   1   8        185.91        208.63        52.14 o
   7   1   8         65.67         76.81        51.37 o
   9   1   8          0.98        -51.60        51.60 o
 -20   2   8          0.19        -42.06        59.97 o
 -18   2   8         13.90         12.60        46.83 o
 -16   2   8         75.52         27.39        40.66 o
 -14   2   8        178.35        151.21        48.57 o
 -12   2   8         18.69        -24.46        24.46 o
 -10   2   8        460.92        491.50        22.52 o
  -8   2   8        605.64        606.46        27.24 o
  -6   2   8         82.22         66.58        13.40 o
  -4   2   8        527.06        573.39        31.85 o
  -2   2   8        171.09        126.96        32.25 o
   0   2   8        133.85        155.31        34.51 o
   2   2   8         50.12         -7.54        31.13 o
   4   2   8         76.71        113.09        45.63 o
   6   2   8         33.33         -4.74        37.92 o
   8   2   8          6.24        -33.48        45.09 o
 -21   3   8        384.10        471.15        77.41 o
 -19   3   8          4.24        -56.01        56.14 o
 -17   3   8        770.99        837.79        72.90 o
 -15   3   8       6376.28       5781.56       380.59 o
 -13   3   8       3388.00       3394.42       364.08 o
 -11   3   8        257.60        437.52        35.99 o
  -9   3   8         36.04         32.41        13.99 o
  -7   3   8       1971.09       2222.20        78.28 o
  -5   3   8       1540.59       1676.75        53.73 o
  -3   3   8       6609.00       6597.40       355.80 o
  -1   3   8         99.18         61.34        31.82 o
   1   3   8        108.57         59.31        36.57 o
   3   3   8       2191.30       1952.27        99.70 o
   5   3   8       1075.83       1043.76        67.19 o
   7   3   8        315.31        298.74        59.47 o
   9   3   8          2.24        -21.81        56.19 o
 -20   4   8       1319.80       1278.32        89.02 o
 -18   4   8        239.32        287.26        60.93 o
 -16   4   8        740.70        741.92        66.34 o
 -14   4   8       1014.93       1069.67        62.98 o
 -12   4   8       8844.61       9020.60       366.62 o
 -10   4   8       1624.44       1736.06        91.81 o
  -8   4   8       5109.87       5461.62       154.25 o
  -6   4   8      24485.86      25809.40       736.02 o
  -4   4   8       7759.33       7945.84       234.96 o
  -2   4   8        110.46         65.46        24.35 o
   0   4   8        415.31        517.98        50.70 o
   2   4   8       3307.52       2596.50       195.57 o
   4   4   8       2491.92       2035.19        92.55 o
   6   4   8        881.68        812.17        72.22 o
   8   4   8         30.32         32.72        65.42 o
 -19   5   8         11.85         57.10        55.08 o
 -17   5   8        481.52        649.31        70.78 o
 -15   5   8       5755.81       5255.96       277.91 o
 -13   5   8       1021.53       1046.95       132.70 o
 -11   5   8        130.07        165.67        27.68 o
  -9   5   8        199.49        206.25        29.84 o
  -7   5   8      17350.68      16867.36       574.74 o
  -5   5   8       6412.85       6832.69       176.49 o
  -3   5   8       2758.52       2964.12       130.44 o
  -1   5   8        572.82        445.95        44.22 o
   1   5   8        169.76        190.56        40.88 o
   3   5   8        840.63        779.92        58.81 o
   5   5   8        927.20        787.93        69.24 o
   7   5   8        294.70        358.34        64.13 o
   9   5   8          8.08         -4.30        55.42 o
 -20   6   8        147.67        104.13        63.74 o
 -18   6   8        179.05        110.09        51.11 o
 -16   6   8        187.41        166.31        51.80 o
 -14   6   8        366.02        254.70        56.57 o
 -12   6   8        827.68        761.48        54.16 o
 -10   6   8        909.75        845.04        42.36 o
  -8   6   8         16.36         44.81        20.43 o
  -6   6   8          0.39        -15.43        15.43 o
  -4   6   8        258.59        259.19        19.26 o
  -2   6   8        135.15         99.72        26.83 o
   0   6   8        783.17        685.26        48.69 o
   2   6   8         22.00        -11.17        33.38 o
   4   6   8        228.58        288.63        53.16 o
   6   6   8         27.01         15.62        44.47 o
   8   6   8          0.04        -15.36        50.01 o
 -19   7   8         26.99          6.83        53.68 o
 -17   7   8        748.29        760.63        95.87 o
 -15   7   8       3626.03       3335.87       351.41 o
 -13   7   8       2118.90       2376.54       177.93 o
 -11   7   8         43.45         27.76        25.12 o
  -9   7   8       1076.49       1266.96        69.49 o
  -7   7   8       5267.94       5457.15       173.58 o
  -5   7   8       9614.45       9869.34       254.72 o
  -3   7   8       1729.34       1633.11        80.03 o
  -1   7   8        225.56        264.44        33.75 o
   1   7   8         91.83        102.85        37.93 o
   3   7   8       2240.50       1933.98        81.70 o
   5   7   8       1448.12       1317.23        77.92 o
   7   7   8        210.18        186.42        57.48 o
   9   7   8          4.65         80.30        86.09 o
 -18   8   8        300.69        246.91        67.97 o
 -16   8   8        842.95        853.86        70.47 o
 -14   8   8       1277.37       1356.71        75.30 o
 -12   8   8       8026.15       7921.98       344.94 o
 -10   8   8       1497.76       1400.37        47.15 o
  -8   8   8        313.49        236.30        25.41 o
  -6   8   8       6232.38       5984.09       132.84 o
  -4   8   8       2734.78       2661.34       109.58 o
  -2   8   8        476.46        434.30        36.93 o
   0   8   8        103.91        109.06        28.54 o
   2   8   8       2211.37       2074.22       281.31 o
   4   8   8       2273.94       1980.34       106.08 o
   6   8   8        434.92        451.51        66.54 o
   8   8   8         25.41          2.02        64.65 o
 -19   9   8        182.80        209.09        68.69 o
 -17   9   8        436.87        483.39        69.59 o
 -15   9   8       3180.31       2900.29       248.73 o
 -13   9   8       1333.05       1253.78        89.97 o
 -11   9   8        796.08        763.84        51.41 o
  -9   9   8        644.86        695.00        33.02 o
  -7   9   8       1969.64       1899.37        76.27 o
  -5   9   8         21.07         -6.12        24.51 o
  -3   9   8        539.19        568.90        33.45 o
  -1   9   8       1948.63       1741.16       116.12 o
   1   9   8       1108.96        957.96       106.08 o
   3   9   8        757.86        811.12        64.12 o
   5   9   8        328.11        295.22        60.02 o
   7   9   8         47.52         88.44        56.29 o
 -18  10   8        134.60        160.53       141.04 o
 -16  10   8         47.14         40.13        49.99 o
 -14  10   8         40.84          5.86        38.99 o
 -12  10   8        640.77        682.42        41.53 o
 -10  10   8        486.61        683.98        37.39 o
  -8  10   8          1.11         -0.77        20.75 o
  -6  10   8         14.12        -12.25        20.62 o
  -4  10   8        296.15        281.12        29.28 o
  -2  10   8         78.86         54.96        30.29 o
   0  10   8        797.67        710.36        61.06 o
   2  10   8          0.83        -40.65        40.65 o
   4  10   8        195.37        131.85        66.69 o
   6  10   8          2.98          3.72        54.02 o
   8  10   8         22.02        234.78        92.89 o
 -17  11   8          1.90         68.52        50.91 o
 -15  11   8        963.25        983.27        79.39 o
 -13  11   8       2567.65       2254.76       126.75 o
 -11  11   8        216.32        154.10        29.80 o
  -9  11   8        341.01        415.98        33.87 o
  -7  11   8        466.86        609.86        40.97 o
  -5  11   8       3332.60       3006.53        74.22 o
  -3  11   8       1799.29       1578.96        99.97 o
  -1  11   8        120.79        115.29        47.30 o
   1  11   8        421.37        356.00        56.18 o
   3  11   8       1395.40       1082.74       122.92 o
   5  11   8        262.03        244.99        84.56 o
   7  11   8          6.69        152.10        98.85 o
 -16  12   8        364.69        345.55       139.00 o
 -14  12   8       1647.30       1462.67        83.90 o
 -12  12   8       1568.33       1368.97        54.45 o
 -10  12   8        460.75        469.63        35.43 o
  -8  12   8       1073.05       1018.33        37.07 o
  -6  12   8       2757.02       2639.40       117.15 o
  -4  12   8       2246.37       1999.98        55.30 o
  -2  12   8       1223.67       1080.68        73.42 o
   0  12   8        875.98        860.90       139.42 o
   2  12   8       1650.03       1601.10       187.15 o
   4  12   8        675.96        784.96        77.24 o
   6  12   8         87.60        194.29        85.41 o
 -15  13   8         55.28         30.85        48.86 o
 -13  13   8        795.52        893.56        75.34 o
 -11  13   8       1538.09       1453.06        48.75 o
  -9  13   8        889.93        875.33        42.57 o
  -7  13   8        205.08        256.24        35.03 o
  -5  13   8        154.69        189.37        31.05 o
  -3  13   8        978.77        935.40        51.47 o
  -1  13   8        922.43        904.60        67.17 o
   1  13   8        565.83        516.16        71.80 o
   3  13   8        220.49        329.43        59.05 o
   5  13   8         58.97        292.71        74.35 o
 -14  14   8        101.97        151.86        55.97 o
 -12  14   8         13.51         10.86        33.53 o
 -10  14   8        287.29        350.70        36.17 o
  -8  14   8        182.91        195.20        41.31 o
  -6  14   8          0.77         59.22        29.15 o
  -4  14   8        278.53        258.34        42.92 o
  -2  14   8          1.12         45.28        34.33 o
   0  14   8        474.13        593.70       119.94 o
   2  14   8         53.79        136.34        53.45 o
   4  14   8        109.14        297.39        83.71 o
 -13  15   8        629.71        579.09        55.81 o
 -11  15   8        224.14        244.60        41.19 o
  -9  15   8         34.62         90.42        29.26 o
  -7  15   8        433.99        658.90        70.62 o
  -5  15   8       1131.92        970.89        62.79 o
  -3  15   8        188.90        214.59        40.92 o
  -1  15   8          2.22         62.87        47.46 o
   1  15   8        102.45        219.41        64.14 o
 -12  16   8        535.89        532.04        58.05 o
 -10  16   8        618.93        585.56        45.06 o
  -8  16   8       1139.74       1036.31        51.37 o
  -6  16   8       1681.06       1473.43        89.39 o
  -4  16   8       1071.03       1071.94        71.43 o
  -2  16   8        262.70        300.79        77.75 o
   0  16   8        444.20        598.87        96.29 o
  -9  17   8        640.04        740.31        52.75 o
  -7  17   8        745.91        875.80        57.51 o
  -5  17   8        631.34        882.74        61.59 o
  -3  17   8        462.95        553.44       119.18 o
  -8  18   8          1.12        277.09        56.93 o
  -6  18   8         17.19        319.93        49.95 o
  -4  18   8          0.80        345.54        88.64 o
 -21   1   9        325.89        398.60       115.35 o
 -19   1   9        488.01        549.00        70.78 o
 -17   1   9       1310.03       1230.20        73.16 o
 -15   1   9       2555.08       2416.10        88.97 o
 -13   1   9        169.19        180.77        31.87 o
 -11   1   9        562.22        743.64        27.07 o
  -9   1   9       2718.00       2871.03        74.49 o
  -7   1   9       6371.44       6389.31       167.65 o
  -5   1   9        507.71        574.69        21.64 o
  -3   1   9       1562.50       1678.29        76.94 o
  -1   1   9        735.87        597.22        51.23 o
   1   1   9       1227.73       1107.06        63.85 o
   3   1   9        788.35        775.55        68.99 o
   5   1   9         19.49         12.44        44.40 o
   7   1   9        100.51        142.25        57.98 o
 -20   2   9        302.40        382.47        65.85 o
 -18   2   9        978.69        970.41        72.18 o
 -16   2   9       6926.13       6124.61       280.04 o
 -14   2   9        917.51        900.73        64.65 o
 -12   2   9       4053.73       4242.83       155.47 o
 -10   2   9       7658.83       9018.25       270.69 o
  -8   2   9       5402.31       5606.26       129.67 o
  -6   2   9       1180.32       1194.38        46.16 o
  -4   2   9       4250.10       4549.23       243.87 o
  -2   2   9        198.86        123.70        36.57 o
   0   2   9       7513.46       6206.74       309.64 o
   2   2   9       6369.87       5256.34       120.64 o
   4   2   9         16.71        -32.94        40.07 o
   6   2   9         43.29         59.21        48.69 o
   8   2   9        288.81        344.74        70.80 o
 -21   3   9        298.60        405.42        74.11 o
 -19   3   9        161.62        173.88        57.37 o
 -17   3   9       1446.40       1217.08        73.79 o
 -15   3   9       4894.77       4234.09       295.18 o
 -13   3   9        141.56        201.83        34.44 o
 -11   3   9        191.08        289.99        25.92 o
  -9   3   9       3801.77       4026.73       122.41 o
  -7   3   9       5842.65       5907.89       182.92 o
  -5   3   9         13.63        -11.40        13.69 o
  -3   3   9        263.36        358.91        82.99 o
  -1   3   9        345.58        258.19        43.79 o
   1   3   9        838.45        730.15        53.95 o
   3   3   9        823.22        699.20        61.13 o
   5   3   9         48.18         25.53        44.14 o
   7   3   9         75.31        127.59        58.58 o
 -20   4   9         15.27          0.04        57.60 o
 -18   4   9          1.47        -36.77        43.79 o
 -16   4   9          2.56        -40.45        40.45 o
 -14   4   9         74.36        -12.14        37.35 o
 -12   4   9        550.87        545.70        40.71 o
 -10   4   9        180.46        257.40        24.26 o
  -8   4   9       1047.67       1034.54        38.11 o
  -6   4   9        719.55        664.60        24.42 o
  -4   4   9        220.03        269.54        26.59 o
  -2   4   9        105.91        185.06        29.92 o
   0   4   9         31.14         54.73        36.75 o
   2   4   9          0.11         -1.08        38.99 o
   4   4   9         17.26        -23.20        47.30 o
   6   4   9          8.88        -47.11        47.11 o
   8   4   9          8.79        -33.67        57.02 o
 -19   5   9        797.28        798.24        82.69 o
 -17   5   9       3850.16       3814.10       262.26 o
 -15   5   9         42.87         17.69        63.80 o
 -13   5   9       3116.42       2880.11       121.52 o
 -11   5   9         38.65        -15.94        22.25 o
  -9   5   9       4401.11       4266.38       206.97 o
  -7   5   9      18847.29      19094.57       761.19 o
  -5   5   9       1678.69       1768.58        37.14 o
  -3   5   9        171.17        268.01        38.00 o
  -1   5   9       1635.56       1470.34       128.94 o
   1   5   9       1669.66       1504.30        92.89 o
   3   5   9        239.87        210.45        50.67 o
   5   5   9         65.88         19.15        48.44 o
   7   5   9         35.18         56.38        52.87 o
 -20   6   9        508.85        434.62        74.10 o
 -18   6   9        890.92        875.38        76.72 o
 -16   6   9       2025.64       1841.03       220.49 o
 -14   6   9          9.00        -27.19        30.13 o
 -12   6   9       3131.86       2718.35       139.56 o
 -10   6   9       1428.75       1401.00        69.27 o
  -8   6   9       2773.57       2752.98        76.59 o
  -6   6   9      13675.32      14236.34       400.70 o
  -4   6   9        603.30        610.23        56.23 o
  -2   6   9        913.11        791.98        95.04 o
   0   6   9       2409.25       2155.56        77.32 o
   2   6   9       1509.71       1134.29        68.41 o
   4   6   9        208.77        121.16        52.41 o
   6   6   9        140.92        146.40        59.51 o
   8   6   9        247.39        253.50        98.00 o
 -19   7   9        182.26        210.75        60.45 o
 -17   7   9       2453.03       2160.11       171.49 o
 -15   7   9       2087.67       1810.64       219.64 o
 -13   7   9       2085.40       2233.41        98.69 o
 -11   7   9         10.69        -21.45        21.45 o
  -9   7   9       5885.40       5710.77       252.60 o
  -7   7   9       7884.87       7861.78       227.92 o
  -5   7   9         78.93        164.81        21.56 o
  -3   7   9        744.84        680.85        54.75 o
  -1   7   9        978.75        984.38        81.24 o
   1   7   9         18.24        -13.47        47.30 o
   3   7   9        242.38        102.50        82.77 o
   5   7   9        303.54        336.35        63.78 o
   7   7   9        159.99        156.38        65.93 o
 -18   8   9         77.19        105.84        58.30 o
 -16   8   9         51.13         62.76        43.67 o
 -14   8   9        302.56        362.20        46.41 o
 -12   8   9        537.81        630.70        40.20 o
 -10   8   9        185.45        256.76        30.70 o
  -8   8   9       1574.24       1739.18        55.28 o
  -6   8   9         16.50         42.91        19.89 o
  -4   8   9       1342.92       1287.16        63.85 o
  -2   8   9         28.16         47.11        38.52 o
   0   8   9        741.10        608.84        63.27 o
   2   8   9        195.97        171.52        78.94 o
   4   8   9          2.53        -11.81        45.49 o
   6   8   9        108.28        121.88        79.03 o
 -19   9   9         17.45         48.50        56.48 o
 -17   9   9       1733.98       1549.91       105.99 o
 -15   9   9       1370.69       1303.29       189.61 o
 -13   9   9          4.06          5.23        28.22 o
 -11   9   9         83.31         25.26        24.96 o
  -9   9   9       1108.42       1342.30        56.43 o
  -7   9   9       5188.70       5148.57       129.46 o
  -5   9   9        195.44        169.34        26.89 o
  -3   9   9        334.69        316.78        86.17 o
  -1   9   9       1051.39        973.30        62.95 o
   1   9   9       2328.42       2073.37       377.61 o
   3   9   9        665.48        816.12       113.14 o
   5   9   9          3.41          1.98        50.70 o
   7   9   9          2.48        170.64        84.56 o
 -18  10   9        105.72        114.15        59.49 o
 -16  10   9       2350.98       2027.77        97.15 o
 -14  10   9       1430.43       1260.64        86.25 o
 -12  10   9       1658.32       1465.89        53.48 o
 -10  10   9       2349.00       2236.33        82.73 o
  -8  10   9       1660.32       1590.26        44.82 o
  -6  10   9        795.94        798.63        38.99 o
  -4  10   9        108.45        108.29        59.57 o
  -2  10   9       1938.57       1718.96       106.42 o
   0  10   9       2719.87       2551.25       265.66 o
   2  10   9       1738.79       2031.19       267.79 o
   4  10   9        210.63        165.54        87.79 o
   6  10   9         11.72         87.79        89.49 o
 -17  11   9          4.01          1.16        50.07 o
 -15  11   9       1294.61       1360.86       124.62 o
 -13  11   9        674.69        753.20        47.05 o
 -11  11   9        795.11        817.56        40.39 o
  -9  11   9       1195.51       1107.06        42.00 o
  -7  11   9        333.62        333.97        35.85 o
  -5  11   9        343.74        373.22        35.65 o
  -3  11   9       2779.88       2528.57       162.22 o
  -1  11   9       1243.67       1120.43       153.29 o
   1  11   9        277.42        381.63        59.15 o
   3  11   9        287.40        500.42        69.26 o
   5  11   9         73.61        130.15        89.49 o
 -16  12   9         64.70        122.86        56.42 o
 -14  12   9        155.93        144.58        54.65 o
 -12  12   9        177.28        221.51        34.18 o
 -10  12   9         13.37        -20.86        23.78 o
  -8  12   9        260.22        308.46        31.81 o
  -6  12   9          6.93         -0.13        29.92 o
  -4  12   9        255.74        396.52        52.28 o
  -2  12   9         96.61         76.60        45.73 o
   0  12   9          0.13         25.49        40.96 o
   2  12   9         25.29         90.37        49.73 o
   4  12   9         24.49         32.01        52.31 o
 -15  13   9        480.60        449.06        66.25 o
 -13  13   9         38.61         26.71        37.42 o
 -11  13   9        128.22        243.77        33.73 o
  -9  13   9        854.62        889.81        40.87 o
  -7  13   9       1532.05       1284.12        51.14 o
  -5  13   9        308.21        223.24        52.82 o
  -3  13   9          2.29        -23.51        41.53 o
  -1  13   9        435.88        459.67        63.20 o
   1  13   9        735.16        827.34        73.71 o
   3  13   9        219.10        338.73        91.19 o
 -14  14   9       1039.54        949.76        83.38 o
 -12  14   9        377.07        394.29        40.04 o
 -10  14   9       1052.27        964.83        47.06 o
  -8  14   9       1528.00       1306.05        43.12 o
  -6  14   9        451.97        339.33        39.37 o
  -4  14   9        109.29        123.76        49.26 o
  -2  14   9        586.57        623.06        98.85 o
   0  14   9       1180.23       1130.66        90.77 o
   2  14   9        451.68        752.97       142.40 o
 -13  15   9        916.96        958.90        58.10 o
 -11  15   9        403.14        430.06        40.49 o
  -9  15   9        270.75        276.61        40.00 o
  -7  15   9        198.14        215.25        37.71 o
  -5  15   9        642.71        741.66        53.36 o
  -3  15   9        868.94        846.34        77.49 o
  -1  15   9        345.28        458.83        66.24 o
   1  15   9         94.70        275.65        61.32 o
 -12  16   9        182.02        316.83        46.31 o
 -10  16   9          0.08         62.57        37.99 o
  -8  16   9        122.86        207.97        40.07 o
  -6  16   9          4.25        129.28        58.17 o
  -4  16   9        194.70        341.15        57.70 o
  -2  16   9         56.41        112.40        51.13 o
 -11  17   9         89.46        391.98        95.44 o
  -9  17   9        519.88        615.55        46.38 o
  -7  17   9        722.45        897.77        61.47 o
  -5  17   9        472.78        787.42       226.02 o
  -3  17   9         61.49        263.53        79.45 o
  -6  18   9        887.73       1225.91       179.06 o
 -20   0  10       2330.53       2319.75       145.29 o
 -18   0  10        842.05        794.86        90.34 o
 -16   0  10        571.34        630.17        92.04 o
 -14   0  10         27.65        -47.30        47.30 o
 -12   0  10       7402.50       8058.70       514.62 o
 -10   0  10       9942.22       9730.42       419.42 o
  -8   0  10         13.85         58.64        23.44 o
  -6   0  10       1649.14       1812.34        93.74 o
  -4   0  10       3832.02       3648.66       464.63 o
  -2   0  10      17661.31      16186.71       266.94 o
   0   0  10       3142.97       2739.64       127.60 o
   2   0  10        857.79        735.82        87.79 o
   4   0  10         74.28        139.34        74.35 o
   6   0  10        914.87        827.86       103.10 o
 -21   1  10        917.74        890.36        89.62 o
 -19   1  10        108.26        126.70        50.25 o
 -17   1  10        160.49        168.06        46.45 o
 -15   1  10        510.62        668.39        60.58 o
 -13   1  10        717.46        904.75        34.98 o
 -11   1  10       6754.34       7134.79       223.49 o
  -9   1  10       3908.70       3757.12       113.27 o
  -7   1  10         69.92         84.18        16.70 o
  -5   1  10        205.63        315.18        29.05 o
  -3   1  10       4503.59       4832.08       233.75 o
  -1   1  10        709.65        651.96        59.55 o
   1   1  10        602.97        547.93        60.53 o
   3   1  10        798.28        711.62        75.96 o
   5   1  10         84.94          9.51        49.54 o
   7   1  10        236.42        298.74        71.03 o
 -20   2  10          0.00          7.78        54.01 o
 -18   2  10         14.46        -32.05        45.51 o
 -16   2  10         78.82         65.17        43.28 o
 -14   2  10         16.36         27.97        30.71 o
 -12   2  10        181.13        221.50        22.33 o
 -10   2  10         29.36          9.74        15.95 o
  -8   2  10        466.71        477.29        27.58 o
  -6   2  10         64.08          5.99        21.00 o
  -4   2  10        145.69        144.85        24.77 o
  -2   2  10          0.13        -30.71        32.94 o
   0   2  10         71.63         33.82        35.51 o
   2   2  10          9.23         24.57        41.34 o
   4   2  10         55.60          2.00        40.45 o
   6   2  10          2.71        -53.41        53.41 o
 -21   3  10       1163.59       1002.26        86.70 o
 -19   3  10       1087.44        966.08        78.79 o
 -17   3  10         14.98        -23.33        45.94 o
 -15   3  10         20.51         66.76        39.75 o
 -13   3  10        780.07        739.02        38.52 o
 -11   3  10      10535.93      10454.85       365.41 o
  -9   3  10       4605.14       4659.82       128.82 o
  -7   3  10         54.69         21.23        15.39 o
  -5   3  10       1335.76       1469.43        80.96 o
  -3   3  10       3673.13       3532.98       246.34 o
  -1   3  10       1737.86       1473.64        68.31 o
   1   3  10          2.66         24.07        38.86 o
   3   3  10        106.41         97.02        49.26 o
   5   3  10        167.37        194.61        57.98 o
   7   3  10        370.34        365.46        71.82 o
 -20   4  10       1911.92       1818.62       100.33 o
 -18   4  10       1759.06       1677.26       195.14 o
 -16   4  10        805.68        736.95        67.80 o
 -14   4  10        157.85        153.71        30.79 o
 -12   4  10       6317.04       6109.86       260.45 o
 -10   4  10        514.94        642.21        30.18 o
  -8   4  10         35.49         29.48        18.02 o
  -6   4  10       2546.37       2584.23        51.29 o
  -4   4  10       4045.08       3920.35       223.39 o
  -2   4  10       8186.24       7502.15       683.71 o
   0   4  10        919.07        684.89        54.94 o
   2   4  10         97.16         89.85        46.85 o
   4   4  10          3.20         14.63        49.13 o
   6   4  10        835.24        901.42        90.82 o
 -19   5  10        953.45        877.86        85.31 o
 -17   5  10       1145.72        846.41        70.50 o
 -15   5  10         19.60        -36.45        36.45 o
 -13   5  10        422.32        428.65        37.51 o
 -11   5  10       3781.73       3734.72       232.53 o
  -9   5  10       4275.15       4218.86       183.51 o
  -7   5  10       2700.07       2787.58       119.37 o
  -5   5  10         49.15         -2.46        34.58 o
  -3   5  10       3069.34       2893.92       240.84 o
  -1   5  10       1485.48       1288.78        54.64 o
   1   5  10         36.94         13.38        42.90 o
   3   5  10        301.72        235.61        53.61 o
   5   5  10        395.23        388.17        85.75 o
   7   5  10        254.21        531.32       114.84 o
 -20   6  10         13.16          7.08        54.48 o
 -18   6  10         14.11        -12.35        38.84 o
 -16   6  10         43.74          1.07        51.98 o
 -14   6  10          0.21        -24.59        25.09 o
 -12   6  10         16.22        -10.13        24.36 o
 -10   6  10        979.42        936.23        40.26 o
  -8   6  10        160.45        103.47        23.93 o
  -6   6  10       3005.70       2935.20        88.97 o
  -4   6  10         58.50        -34.01        34.51 o
  -2   6  10       1239.00        935.24        63.67 o
   0   6  10          0.32          6.90        38.03 o
   2   6  10        267.07        230.16        52.14 o
   4   6  10         36.69        -25.21        56.65 o
   6   6  10         34.65         58.91        58.28 o
 -19   7  10       1051.88        967.82        80.99 o
 -17   7  10        406.14        446.88        67.42 o
 -15   7  10        249.65        218.26        39.52 o
 -13   7  10        160.94         86.28        28.75 o
 -11   7  10       5096.49       4977.72       206.96 o
  -9   7  10       3477.71       3870.79       173.73 o
  -7   7  10        705.18        739.01        36.36 o
  -5   7  10        106.48        114.50        41.86 o
  -3   7  10       2181.68       1979.02       185.78 o
  -1   7  10       2056.80       1999.03       212.07 o
   1   7  10          2.35        -32.26        39.35 o
   3   7  10          5.15        -26.11        45.91 o
   5   7  10         57.43         77.49        73.50 o
 -18   8  10       1315.36       1205.93       127.17 o
 -16   8  10       1266.21       1125.60       159.67 o
 -14   8  10        800.58        765.92        46.27 o
 -12   8  10       5297.83       4810.32       119.67 o
 -10   8  10        450.30        627.47        40.48 o
  -8   8  10         83.03        109.91        24.57 o
  -6   8  10       1860.66       1838.64        78.23 o
  -4   8  10       1387.43       1313.60        68.98 o
  -2   8  10       2739.68       2505.61       211.22 o
   0   8  10        278.00        271.17        51.71 o
   2   8  10        247.97        278.00        83.71 o
   4   8  10        216.35        140.32        58.20 o
   6   8  10        457.99        758.62       115.69 o
 -19   9  10        202.00        254.20       116.12 o
 -17   9  10        953.32        931.54        79.03 o
 -15   9  10        636.74        678.53        57.84 o
 -13   9  10        312.45        355.33        38.43 o
 -11   9  10       3594.33       3334.75       141.81 o
  -9   9  10       1613.90       1542.41        73.84 o
  -7   9  10        160.38        203.77        25.41 o
  -5   9  10         29.64         46.87        39.46 o
  -3   9  10       1048.06        919.18        63.93 o
  -1   9  10        551.81        627.50        86.51 o
   1   9  10        157.28        210.50        53.95 o
   3   9  10        585.91        429.92       103.10 o
   5   9  10        327.41        195.14       102.25 o
 -18  10  10         74.25         63.00        54.82 o
 -16  10  10        361.49        403.40        65.61 o
 -14  10  10          4.12         18.02        31.09 o
 -12  10  10        120.52        142.44        33.22 o
 -10  10  10        385.15        624.10        38.88 o
  -8  10  10         32.57         59.87        27.43 o
  -6  10  10       1914.02       1687.50        77.60 o
  -4  10  10          6.12        -33.41        38.55 o
  -2  10  10        775.94        698.54        64.62 o
   0  10  10          7.18         42.63        44.63 o
   2  10  10        263.28        287.76       110.25 o
   4  10  10         59.47        156.53        61.08 o
 -17  11  10         55.49        126.15        53.16 o
 -15  11  10          3.76         28.23        46.18 o
 -13  11  10        618.51        749.07        50.98 o
 -11  11  10       2631.60       2763.23        81.67 o
  -9  11  10       1587.62       1495.32        56.54 o
  -7  11  10        127.20        104.29        27.80 o
  -5  11  10          2.59        -23.44        35.92 o
  -3  11  10        832.50        862.67        64.78 o
  -1  11  10       1001.26        843.73        70.97 o
   1  11  10        199.04        239.92        98.00 o
   3  11  10         45.04        163.81        65.50 o
 -16  12  10        310.15        424.93        67.54 o
 -14  12  10        173.11        199.09        46.99 o
 -12  12  10       1599.46       1452.65        87.42 o
 -10  12  10       3149.71       2622.01        61.69 o
  -8  12  10        973.61        836.72        39.67 o
  -6  12  10        212.44        169.34        48.59 o
  -4  12  10       1187.52       1164.58       104.29 o
  -2  12  10       2420.24       2095.80       173.11 o
   0  12  10        658.25        809.85        79.56 o
   2  12  10        169.89        190.77        62.64 o
 -15  13  10        867.34        914.07       122.50 o
 -13  13  10        590.41        673.71        52.12 o
 -11  13  10        376.84        290.15        36.34 o
  -9  13  10        407.39        413.78        49.14 o
  -7  13  10        662.43        608.90        44.53 o
  -5  13  10        983.37        847.26        82.34 o
  -3  13  10        502.35        458.46        78.52 o
  -1  13  10         66.61        149.51        52.06 o
   1  13  10        176.78        246.13        61.72 o
 -14  14  10          6.51        130.82        46.99 o
 -12  14  10          3.69         24.38        31.34 o
 -10  14  10          0.68         39.57        29.86 o
  -8  14  10         21.95        119.01        30.41 o
  -6  14  10        294.30        356.87        58.91 o
  -4  14  10         16.48         87.62        46.75 o
  -2  14  10         81.07        112.52        54.98 o
   0  14  10         13.48         80.50        53.65 o
 -13  15  10        347.23        518.31        51.21 o
 -11  15  10        885.64        903.65        47.93 o
  -9  15  10        259.90        281.79        36.30 o
  -7  15  10          9.20         79.51        41.87 o
  -5  15  10         96.90        167.20        65.93 o
  -3  15  10        420.44        514.61        68.39 o
  -1  15  10        443.66        586.57        74.59 o
 -12  16  10        253.25        348.64        74.14 o
 -10  16  10        652.18        700.76        47.88 o
  -8  16  10        805.34        884.45        56.71 o
  -6  16  10        894.07        939.50        79.49 o
  -4  16  10       1020.79       1087.30        78.79 o
  -2  16  10        658.83        705.04        75.52 o
  -9  17  10        612.92        968.67        71.86 o
  -7  17  10        913.85       1167.88       148.23 o
  -5  17  10        888.34        952.06       104.80 o
 -21   1  11        452.25        514.72        78.23 o
 -19   1  11        134.95        201.96        57.37 o
 -17   1  11         10.91         54.61        47.58 o
 -15   1  11       5979.31       5662.53       306.66 o
 -13   1  11       5202.60       5573.50       196.59 o
 -11   1  11       2495.97       2431.61        72.01 o
  -9   1  11        483.78        521.26        25.46 o
  -7   1  11         82.04         89.08        24.24 o
  -5   1  11       3523.99       3725.56       164.50 o
  -3   1  11       2179.30       2502.98       131.30 o
  -1   1  11         93.66         71.02        41.85 o
   1   1  11        602.19        712.85        78.18 o
   3   1  11        896.50        964.92        83.87 o
   5   1  11        230.02        271.12        63.17 o
 -20   2  11       1261.07       1226.10        85.41 o
 -18   2  11          7.30         35.53        46.79 o
 -16   2  11       1215.56       1375.43        76.17 o
 -14   2  11       3028.89       3376.44       154.21 o
 -12   2  11       8383.21       7877.62       269.18 o
 -10   2  11        522.32        613.60        28.26 o
  -8   2  11         20.91         15.07        21.85 o
  -6   2  11      12151.29      12151.77       365.67 o
  -4   2  11       6052.94       6602.43       418.10 o
  -2   2  11        219.62        206.63        35.85 o
   0   2  11        114.42        181.24       130.92 o
   2   2  11        895.64        809.54        68.66 o
   4   2  11        413.83        363.84        64.53 o
   6   2  11        720.30       1055.16       141.89 o
 -21   3  11        498.65        519.22       100.55 o
 -19   3  11         50.33         73.73        54.22 o
 -17   3  11        205.05        203.17        53.68 o
 -15   3  11       3969.09       4045.06       233.91 o
 -13   3  11       2456.17       2586.52        85.75 o
 -11   3  11       1723.11       1740.25        90.48 o
  -9   3  11         42.28        113.23        22.18 o
  -7   3  11        625.02        617.25        38.28 o
  -5   3  11       1044.70       1070.72        41.92 o
  -3   3  11       2093.74       2386.96       183.49 o
  -1   3  11        431.08        299.49        52.14 o
   1   3  11        367.96        420.00        61.67 o
   3   3  11        611.87        520.93        71.03 o
   5   3  11        127.03        128.63        61.73 o
 -20   4  11         25.75         53.99        61.17 o
 -18   4  11          0.22        -45.05        45.05 o
 -16   4  11         12.96         -3.57        44.42 o
 -14   4  11         50.13         59.22        27.09 o
 -12   4  11         25.67         -8.35        28.53 o
 -10   4  11         18.65         -9.31        21.33 o
  -8   4  11        134.77        137.19        37.04 o
  -6   4  11         66.12         48.44        23.90 o
  -4   4  11          6.93        -22.04        22.84 o
  -2   4  11         33.69         -2.18        29.95 o
   0   4  11        106.26         59.62        48.57 o
   2   4  11         11.43         -3.12        44.45 o
   4   4  11         21.25          0.25        54.96 o
   6   4  11          2.05        272.89       103.10 o
 -19   5  11         40.98          0.28        54.89 o
 -17   5  11         48.98         93.49        86.17 o
 -15   5  11        740.08        675.19        43.70 o
 -13   5  11       3196.10       3053.98       134.81 o
 -11   5  11       1994.62       2104.81        78.90 o
  -9   5  11       1097.92        965.06        38.80 o
  -7   5  11        812.18        812.91        95.02 o
  -5   5  11       6180.25       5940.85       426.61 o
  -3   5  11       2648.95       2493.24       164.76 o
  -1   5  11         17.21         19.36        30.57 o
   1   5  11        115.55         52.17        48.66 o
   3   5  11        320.22        308.55        63.74 o
   5   5  11        555.11        575.43        83.58 o
 -20   6  11        787.84        969.66        93.73 o
 -18   6  11        495.48        584.70        72.84 o
 -16   6  11        985.31        884.59       122.92 o
 -14   6  11        731.88        859.63        44.42 o
 -12   6  11        809.84        901.24        48.52 o
 -10   6  11        331.84        291.98        33.05 o
  -8   6  11       5398.86       5474.10       123.05 o
  -6   6  11      26537.93      24820.05      1601.28 o
  -4   6  11       3131.20       3096.10       212.07 o
  -2   6  11         24.54         18.52        42.90 o
   0   6  11         21.33         -2.36        33.50 o
   2   6  11        459.08        519.28        66.49 o
   4   6  11        844.85        874.32       140.61 o
 -19   7  11        620.12        679.40        76.99 o
 -17   7  11        366.75        416.43        64.27 o
 -15   7  11        247.37        367.01        40.82 o
 -13   7  11        778.61        833.96        43.29 o
 -11   7  11       2459.66       2477.96       101.93 o
  -9   7  11        873.14        859.57        39.48 o
  -7   7  11        843.82        712.09        56.08 o
  -5   7  11        342.56        420.36        66.69 o
  -3   7  11       2963.61       2703.59       199.31 o
  -1   7  11        473.37        467.68       103.87 o
   1   7  11          8.85         14.76        39.73 o
   3   7  11        557.70        704.57        76.48 o
   5   7  11        243.43        452.72       105.65 o
 -18   8  11        125.78        202.92        59.15 o
 -16   8  11         36.70         11.19        35.40 o
 -14   8  11        114.75        126.33        33.95 o
 -12   8  11          1.45         12.18        26.24 o
 -10   8  11        214.17        280.05        36.81 o
  -8   8  11       1316.61       1250.76        68.99 o
  -6   8  11          2.07        -28.28        35.52 o
  -4   8  11        993.24        863.63        63.80 o
  -2   8  11          2.07        -41.81        41.81 o
   0   8  11        477.45        569.78       123.77 o
   2   8  11        116.40        212.64        83.62 o
 -19   9  11         28.62        126.35        56.40 o
 -17   9  11        315.00        342.76        62.37 o
 -15   9  11       1850.30       1673.30        66.20 o
 -13   9  11       2554.53       2507.53       110.48 o
 -11   9  11       1081.29       1065.55        47.54 o
  -9   9  11        296.70        295.59        42.56 o
  -7   9  11         14.98        -11.07        38.24 o
  -5   9  11        934.63        775.41        61.17 o
  -3   9  11        395.82        432.07        62.04 o
  -1   9  11         45.68        102.92        50.25 o
   1   9  11        152.62        200.33        71.37 o
   3   9  11        458.58        609.81       121.64 o
 -18  10  11         23.78        115.96        62.10 o
 -16  10  11        805.40        836.20        82.77 o
 -14  10  11       2513.05       2347.97        81.67 o
 -12  10  11       3410.64       3041.66        83.42 o
 -10  10  11        757.88        790.58        43.17 o
  -8  10  11        215.07        233.41        51.27 o
  -6  10  11       1367.28       1048.36        93.74 o
  -4  10  11       1172.53        989.95        69.29 o
  -2  10  11        600.52        574.40        68.94 o
   0  10  11        240.80        224.50        73.50 o
   2  10  11        856.75       1160.70        90.53 o
 -17  11  11         99.64         75.79        70.09 o
 -15  11  11       1021.34       1033.56        82.13 o
 -13  11  11        782.05        818.41        53.83 o
 -11  11  11        883.54        784.68        45.88 o
  -9  11  11       1042.20       1019.42        50.73 o
  -7  11  11        509.57        572.15        82.34 o
  -5  11  11        238.04        284.53        58.28 o
  -3  11  11        726.96        791.19        78.80 o
  -1  11  11        435.90        458.23        65.68 o
   1  11  11        562.50        689.32       175.32 o
 -16  12  11        113.92        236.91        61.67 o
 -14  12  11        138.56        144.41        37.83 o
 -12  12  11         57.73        126.17        36.12 o
 -10  12  11        389.66        550.59        41.60 o
  -8  12  11        194.03        185.85        48.44 o
  -6  12  11         13.03        -24.11        45.31 o
  -4  12  11        159.65        180.08        54.37 o
  -2  12  11         15.07         80.46        53.59 o
   0  12  11        330.32        428.56        66.58 o
 -15  13  11        567.31        766.19        97.99 o
 -13  13  11        893.07        897.46        53.76 o
 -11  13  11        321.15        376.66        38.57 o
  -9  13  11          3.26         93.08        36.03 o
  -7  13  11        103.76        133.11        59.55 o
  -5  13  11        845.32        828.16        84.05 o
  -3  13  11        268.35        165.40        58.27 o
  -1  13  11         16.72         93.90        55.22 o
 -14  14  11        936.44        979.85        59.40 o
 -12  14  11        905.73        879.15        47.61 o
 -10  14  11        622.03        695.11        46.09 o
  -8  14  11        226.65        221.84        67.97 o
  -6  14  11        455.50        505.98        68.99 o
  -4  14  11        669.38        832.72        82.71 o
  -2  14  11        309.34        266.09        92.89 o
 -13  15  11        237.44        386.73        67.68 o
 -11  15  11        280.13        288.95        38.80 o
  -9  15  11        592.29        702.30        77.72 o
  -7  15  11        405.00        560.75        72.03 o
  -5  15  11        193.50        168.00        69.67 o
  -3  15  11        109.67        252.76        61.93 o
 -10  16  11         36.54        265.68        50.28 o
  -8  16  11         46.71        173.40        62.00 o
  -6  16  11          5.78        147.84        89.49 o
  -4  16  11         27.04        285.48        98.85 o
 -20   0  12        108.41        136.79        86.09 o
 -18   0  12         14.81        202.80        76.90 o
 -16   0  12       3005.87       2743.04       138.49 o
 -14   0  12       2718.66       2624.44       184.10 o
 -12   0  12       3139.16       2798.51       184.74 o
 -10   0  12       4475.62       4841.04       105.83 o
  -8   0  12       6838.16       7411.20       129.24 o
  -6   0  12       2825.77       3346.41       264.81 o
  -4   0  12        222.98        240.84        45.05 o
  -2   0  12        151.64        149.55        66.69 o
   0   0  12       2001.76       1606.73       118.24 o
   2   0  12       2149.92       1687.88       124.20 o
   4   0  12         51.80         21.10        89.49 o
 -21   1  12        105.02        130.88        53.27 o
 -19   1  12         22.33        100.55        49.56 o
 -17   1  12       1487.61       1424.23        81.49 o
 -15   1  12       3765.08       3702.84       122.13 o
 -13   1  12         16.55          8.93        22.07 o
 -11   1  12         81.02        112.66        21.17 o
  -9   1  12       3829.65       3929.74        67.76 o
  -7   1  12       3724.58       3852.35        77.92 o
  -5   1  12         18.25         51.46        26.38 o
  -3   1  12        257.29        300.05        34.36 o
  -1   1  12        636.80        641.12        67.96 o
   1   1  12        842.58        859.41        77.93 o
   3   1  12        284.33        268.51        61.73 o
 -20   2  12         17.33         28.58        55.49 o
 -18   2  12        127.08        115.18        52.25 o
 -16   2  12          2.29        -22.08        34.20 o
 -14   2  12         55.84         39.47        23.46 o
 -12   2  12        132.05        137.34        27.01 o
 -10   2  12          2.00         -4.38        27.45 o
  -8   2  12        120.59        174.01        29.22 o
  -6   2  12         39.96         32.85        23.91 o
  -4   2  12         74.32         92.20        30.47 o
  -2   2  12         48.37         65.58        35.33 o
   0   2  12         12.18        -33.53        43.89 o
   2   2  12          0.27         -2.07        46.02 o
   4   2  12          0.00         18.50        56.74 o
 -21   3  12         43.67         35.42        60.19 o
 -19   3  12        669.59        937.33        88.11 o
 -17   3  12       2880.07       2449.49       216.66 o
 -15   3  12       3627.34       3320.03       146.80 o
 -13   3  12         28.13         69.42        27.47 o
 -11   3  12        538.76        503.84        37.02 o
  -9   3  12        552.99        636.99        43.23 o
  -7   3  12       5556.78       5961.07       116.67 o
  -5   3  12        475.70        575.25        39.44 o
  -3   3  12        230.33        156.30        31.29 o
  -1   3  12        171.27        179.99        41.73 o
   1   3  12        147.79        192.11        56.74 o
   3   3  12        581.67        539.86        76.50 o
 -20   4  12        474.13        580.44        81.81 o
 -18   4  12       1976.06       1727.07       141.98 o
 -16   4  12       3409.12       3067.05       179.87 o
 -14   4  12        968.86       1106.54        50.56 o
 -12   4  12        247.60        329.20        39.63 o
 -10   4  12        885.76        948.50        62.10 o
  -8   4  12      12478.21      12727.67       183.64 o
  -6   4  12       4952.43       4983.84       120.06 o
  -4   4  12       1184.99       1213.80        55.32 o
  -2   4  12        208.45        218.04        40.70 o
   0   4  12       1475.37       1281.20        75.24 o
   2   4  12       1296.87       1139.33        78.54 o
   4   4  12         59.98         36.41        82.85 o
 -19   5  12        798.95        945.05        95.95 o
 -17   5  12       1241.02       1194.77       153.29 o
 -15   5  12        631.53        746.45        46.54 o
 -13   5  12         60.63         77.30        29.78 o
 -11   5  12        206.38        295.84        39.75 o
  -9   5  12       1052.55       1009.77        73.92 o
  -7   5  12       3277.15       3141.55        99.96 o
  -5   5  12       1109.37       1137.81        68.90 o
  -3   5  12       2039.84       1947.00       188.00 o
  -1   5  12        125.10        131.54        39.56 o
   1   5  12          4.09        -14.43        58.70 o
   3   5  12        289.79        351.02        70.22 o
 -20   6  12          0.28         30.59        58.99 o
 -18   6  12         14.85         -8.66        52.53 o
 -16   6  12          4.28        -12.95        34.39 o
 -14   6  12         33.56         17.54        28.09 o
 -12   6  12        257.09        270.53        34.04 o
 -10   6  12          4.89         -4.24        61.67 o
  -8   6  12        221.11        377.15        55.28 o
  -6   6  12          1.38         -9.96        37.52 o
  -4   6  12         83.84         32.35        40.28 o
  -2   6  12         11.78         25.71        46.55 o
   0   6  12          1.15         16.53        55.38 o
   2   6  12         51.18         13.77        66.78 o
   4   6  12         65.41        311.68        99.70 o
 -19   7  12        756.38        760.32        82.90 o
 -17   7  12       2083.59       1892.57       100.46 o
 -15   7  12        561.58        711.95        46.86 o
 -13   7  12          5.44         40.61        27.01 o
 -11   7  12        194.16        256.63        38.88 o
  -9   7  12        617.47        658.04        57.02 o
  -7   7  12       5975.32       5325.83       266.94 o
  -5   7  12        563.00        585.14        63.74 o
  -3   7  12         36.59         51.46        63.37 o
  -1   7  12        183.08        224.03        64.57 o
   1   7  12        364.55        276.10        89.49 o
 -18   8  12       1713.47       1537.04       266.60 o
 -16   8  12       2665.02       2451.22       146.22 o
 -14   8  12       1063.23       1090.42        55.60 o
 -12   8  12        528.63        582.30        44.05 o
 -10   8  12        486.64        429.30        67.20 o
  -8   8  12       5004.42       4436.32       123.32 o
  -6   8  12       1541.78       1355.39        75.61 o
  -4   8  12        320.94        288.84        55.26 o
  -2   8  12        270.59        330.62        95.44 o
   0   8  12        976.58       1120.58       173.62 o
   2   8  12       1189.07       1504.91       265.32 o
 -19   9  12        172.21        180.06        66.35 o
 -17   9  12       1031.19        997.17        88.30 o
 -15   9  12       1432.77       1297.68        56.87 o
 -13   9  12        946.90       1023.28        55.68 o
 -11   9  12        759.52        727.80        51.83 o
  -9   9  12        148.34        113.92        43.16 o
  -7   9  12         78.73        115.41        54.53 o
  -5   9  12        251.16        321.04        57.38 o
  -3   9  12       1283.26        938.33       115.35 o
  -1   9  12        161.00        281.66        56.70 o
   1   9  12         90.64        253.44       134.32 o
 -18  10  12         16.78         93.81        58.55 o
 -16  10  12         37.08         61.43        40.70 o
 -14  10  12         37.51         92.25        45.58 o
 -12  10  12        523.73        694.74        49.42 o
 -10  10  12         69.10         72.72        45.25 o
  -8  10  12        374.86        398.64        59.19 o
  -6  10  12         91.57         23.10        42.45 o
  -4  10  12         70.75          6.70        46.45 o
  -2  10  12        155.00        220.42       111.01 o
   0  10  12         46.41        128.39        63.37 o
 -17  11  12        701.81        858.08        85.26 o
 -15  11  12        330.53        467.35        47.40 o
 -13  11  12         80.48         67.99        33.81 o
 -11  11  12        217.79        150.32        53.35 o
  -9  11  12        838.18        775.64        66.63 o
  -7  11  12       1350.32       1214.81        78.23 o
  -5  11  12        131.89        113.40        50.76 o
  -3  11  12          5.67        -32.81        88.30 o
  -1  11  12        334.27        510.13        71.58 o
 -16  12  12        451.96        626.44        62.28 o
 -14  12  12        751.56        768.82        55.89 o
 -12  12  12       1150.99       1145.33        75.14 o
 -10  12  12       1230.65       1298.65        80.29 o
  -8  12  12        990.46        917.90        70.91 o
  -6  12  12        753.57        706.28        79.79 o
  -4  12  12        343.87        425.80        65.16 o
  -2  12  12        388.02        377.93        99.27 o
 -15  13  12        487.79        518.55        73.51 o
 -13  13  12        275.50        305.74        43.88 o
 -11  13  12        572.95        679.46        77.95 o
  -9  13  12        674.43        744.36        73.02 o
  -7  13  12        171.23        183.94        55.94 o
  -5  13  12         88.58        115.29        88.21 o
  -3  13  12        286.18        376.47        90.77 o
 -14  14  12        125.39        352.07        66.34 o
 -12  14  12        314.11        471.07        61.07 o
 -10  14  12          0.29         74.76        54.98 o
  -8  14  12        212.99        320.12        63.15 o
  -6  14  12          0.31         73.50        50.77 o
  -4  14  12         82.04        207.73        92.89 o
 -13  15  12         85.33        357.63        80.30 o
 -11  15  12         17.54        181.70        92.04 o
  -9  15  12        138.41        246.69       103.95 o
  -7  15  12        577.15        661.47       120.79 o
 -21   1  13        617.76        771.28        86.31 o
 -19   1  13        662.42        802.06        79.12 o
 -17   1  13        376.38        401.36        62.08 o
 -15   1  13          5.71         -7.64        23.63 o
 -13   1  13         28.32        -29.10        29.10 o
 -11   1  13       6931.68       6920.25       162.64 o
  -9   1  13       4645.82       4705.80        93.76 o
  -7   1  13         33.50         46.35        27.14 o
  -5   1  13          2.27         15.13        25.96 o
  -3   1  13        661.62        798.25        45.78 o
  -1   1  13        509.30        698.57        74.70 o
   1   1  13        195.07        237.76        64.47 o
   3   1  13         52.37         45.60        74.35 o
 -20   2  13       1183.92       1216.61        89.02 o
 -18   2  13       1295.74       1295.81        83.31 o
 -16   2  13       1614.36       1684.59       110.51 o
 -14   2  13        395.43        556.34        42.66 o
 -12   2  13       4239.50       4626.19       217.05 o
 -10   2  13       5363.28       5884.43       174.37 o
  -8   2  13        195.61        164.54        30.55 o
  -6   2  13        190.32        295.34        34.90 o
  -4   2  13        364.82        395.29        39.67 o
  -2   2  13       2692.78       2521.57       267.36 o
   0   2  13       2008.48       1753.50        91.88 o
   2   2  13         58.82        119.10        59.90 o
 -21   3  13        454.25        486.95        80.58 o
 -19   3  13        985.63        922.99        83.29 o
 -17   3  13        633.96        699.67        61.31 o
 -15   3  13        217.07        327.66        50.46 o
 -13   3  13        124.55        184.49        47.72 o
 -11   3  13       2851.51       3097.72       126.66 o
  -9   3  13       1383.38       1589.31        73.07 o
  -7   3  13         39.79        -11.81        39.67 o
  -5   3  13         17.08         57.72        28.20 o
  -3   3  13       1193.57       1269.24       122.29 o
  -1   3  13        474.84        458.94        60.57 o
   1   3  13         53.19         25.45        54.73 o
   3   3  13         42.60        136.79        99.70 o
 -20   4  13         26.08          5.90        61.78 o
 -18   4  13         11.43         43.98        50.77 o
 -16   4  13        179.33        198.64        37.56 o
 -14   4  13         65.02         33.55        29.37 o
 -12   4  13        146.18        122.54        42.76 o
 -10   4  13        500.84        508.87        59.70 o
  -8   4  13         36.62          1.85        43.89 o
  -6   4  13        364.79        426.90        58.58 o
  -4   4  13          8.38        -32.74        42.16 o
  -2   4  13        151.92        220.03        44.12 o
   0   4  13          0.17        -12.19        39.39 o
   2   4  13         55.23         52.79        54.94 o
 -19   5  13       1649.76       1452.50        92.61 o
 -17   5  13        143.61        227.39        44.53 o
 -15   5  13        213.62        181.78        36.80 o
 -13   5  13         10.10         62.59        39.53 o
 -11   5  13       2133.66       2089.23        87.72 o
  -9   5  13       2948.24       3133.82       102.37 o
  -7   5  13        855.01       1007.96        95.02 o
  -5   5  13        283.65        335.04        58.27 o
  -3   5  13        716.55        859.19        73.50 o
  -1   5  13        255.87        265.64        59.62 o
   1   5  13         27.31         25.43        47.54 o
 -20   6  13       1622.00       1457.08        95.53 o
 -18   6  13       1928.48       1712.85       116.12 o
 -16   6  13         77.18         91.03        32.88 o
 -14   6  13         18.92         13.92        31.98 o
 -12   6  13        814.52        754.93        67.16 o
 -10   6  13       3706.43       3524.68       109.12 o
  -8   6  13       2692.64       2868.31       100.31 o
  -6   6  13        144.22        160.75        49.19 o
  -4   6  13        341.97        485.26        68.82 o
  -2   6  13       3180.24       3230.12       415.21 o
   0   6  13        802.93       1020.91        83.84 o
 -19   7  13       1128.09       1175.08       212.50 o
 -17   7  13        478.58        480.74        55.97 o
 -15   7  13        131.39        170.17        37.17 o
 -13   7  13        262.42        324.84        58.05 o
 -11   7  13        268.92        336.09        56.80 o
  -9   7  13        852.54        897.81        67.09 o
  -7   7  13       1174.88       1312.78        74.92 o
  -5   7  13        798.46        740.89        66.91 o
  -3   7  13        779.03        840.25        69.52 o
  -1   7  13         25.20         77.72        51.20 o
 -18   8  13          0.14         52.01        71.80 o
 -16   8  13         74.81        110.09        36.03 o
 -14   8  13         76.38        106.17        33.37 o
 -12   8  13          8.05         36.05        45.98 o
 -10   8  13        267.66        251.68        88.64 o
  -8   8  13          8.81        -38.80        38.80 o
  -6   8  13        189.19        220.03        54.96 o
  -4   8  13          9.04         21.95        44.75 o
  -2   8  13         27.19         36.41        52.48 o
   0   8  13         42.83        119.94        85.75 o
 -19   9  13        667.21        743.48       118.24 o
 -17   9  13        314.03        457.45        58.42 o
 -15   9  13         21.19        102.91        35.87 o
 -13   9  13        375.63        325.80        57.08 o
 -11   9  13       2270.79       2087.02        95.21 o
  -9   9  13       1017.09       1059.12        72.84 o
  -7   9  13         17.66          0.55        44.63 o
  -5   9  13         14.03        -11.04        45.94 o
  -3   9  13        452.84        588.75       100.46 o
  -1   9  13        794.54        779.07        84.50 o
 -18  10  13        277.41        325.89        92.89 o
 -16  10  13        571.92        634.10        51.77 o
 -14  10  13       1240.30       1228.98        69.15 o
 -12  10  13       1886.68       1806.04        93.09 o
 -10  10  13       1654.87       1588.34        86.91 o
  -8  10  13        281.42        309.61        60.82 o
  -6  10  13         40.27         29.91        45.34 o
  -4  10  13        471.99        503.49        69.62 o
  -2  10  13       1045.72       1137.69       136.87 o
 -17  11  13        260.93        473.42        71.98 o
 -15  11  13        332.12        387.94        48.57 o
 -13  11  13        253.74        408.20       112.71 o
 -11  11  13        828.98        929.30        71.57 o
  -9  11  13       1010.50        926.94        73.71 o
  -7  11  13        258.67        281.52        56.17 o
  -5  11  13        260.74        237.15        64.08 o
  -3  11  13        470.71        649.33       148.27 o
 -16  12  13         63.93        132.05        60.09 o
 -14  12  13        156.56        231.99        50.82 o
 -12  12  13          2.49         83.56        48.32 o
 -10  12  13        285.35        412.27       100.55 o
  -8  12  13          0.91        -45.21        81.49 o
  -6  12  13        337.83        316.12        68.39 o
  -4  12  13         31.91        102.46        59.59 o
 -15  13  13         14.37        199.62        64.14 o
 -13  13  13        178.89        358.98       104.80 o
 -11  13  13        905.86       1036.48        81.80 o
  -9  13  13        557.81        628.65        79.37 o
  -7  13  13         23.28        134.77        59.78 o
 -20   0  14          6.37        113.14        82.00 o
 -18   0  14        144.94        234.78        78.60 o
 -16   0  14        181.02        269.18        75.62 o
 -14   0  14       2600.85       2564.74       133.55 o
 -12   0  14       6030.42       6205.74       191.74 o
 -10   0  14        150.10        147.88        95.87 o
  -8   0  14          6.69         27.86        42.36 o
  -6   0  14       4454.80       4236.43       115.78 o
  -4   0  14       1589.51       1765.13       136.02 o
  -2   0  14        498.13        748.82       177.02 o
   0   0  14        105.99         91.19        87.79 o
 -21   1  14        272.30        497.83        76.07 o
 -19   1  14         33.95         36.01        54.34 o
 -17   1  14         14.58         84.45        38.33 o
 -15   1  14        600.79        734.12        87.79 o
 -13   1  14       4178.63       4371.62       215.64 o
 -11   1  14       3161.07       3111.66        79.44 o
  -9   1  14         36.53         69.99        29.86 o
  -7   1  14          3.49        -16.31        27.40 o
  -5   1  14        724.27        855.00        46.30 o
  -3   1  14        741.39        993.78        63.75 o
  -1   1  14        147.68        248.06        67.61 o
   1   1  14         29.34         36.85        80.30 o
 -20   2  14         27.45         44.24        59.70 o
 -18   2  14          3.60        -47.88        49.47 o
 -16   2  14          1.09         31.92        31.13 o
 -14   2  14         38.18         43.00        43.24 o
 -12   2  14          6.96        -28.82        41.43 o
 -10   2  14         37.94          6.51        38.13 o
  -8   2  14         45.94         42.84        53.58 o
  -6   2  14          2.84        -19.57        27.64 o
  -4   2  14         79.02        116.08        34.30 o
  -2   2  14         21.91         41.80        33.62 o
   0   2  14        117.21        192.69        50.36 o
 -21   3  14        576.61        612.57        84.79 o
 -19   3  14        223.81        322.12        68.90 o
 -17   3  14         44.88        100.60        34.71 o
 -15   3  14       1047.52       1256.71       131.77 o
 -13   3  14       3527.33       3975.54       256.39 o
 -11   3  14        664.14        826.00        66.00 o
  -9   3  14        195.30        223.13        50.76 o
  -7   3  14        133.74        192.74        50.07 o
  -5   3  14        698.43        718.31        73.20 o
  -3   3  14        497.29        762.26        60.12 o
  -1   3  14         19.48         21.44        45.34 o
   1   3  14          2.65        146.99        91.19 o
 -20   4  14        544.66        548.84        82.09 o
 -18   4  14        466.74        540.38        59.86 o
 -16   4  14        413.77        541.14        46.50 o
 -14   4  14       2077.71       2080.74       193.44 o
 -12   4  14       1665.72       1730.03        82.90 o
 -10   4  14         90.87        -20.51        42.62 o
  -8   4  14         86.42         89.28        45.37 o
  -6   4  14       3117.98       3049.72       238.70 o
  -4   4  14       2657.76       2776.61       193.01 o
  -2   4  14       1312.15       1376.00        85.01 o
   0   4  14         17.27         75.67        72.55 o
 -19   5  14       1021.68       1003.61        89.57 o
 -17   5  14        156.53        175.99        38.89 o
 -15   5  14        195.25        157.09        64.99 o
 -13   5  14        833.71        915.68       105.65 o
 -11   5  14        151.14        201.44        61.67 o
  -9   5  14        176.73        248.89        49.99 o
  -7   5  14       1316.60       1336.19        79.03 o
  -5   5  14       1363.86       1365.82        82.06 o
  -3   5  14        589.12        779.26        82.95 o
  -1   5  14          1.61         61.67        71.88 o
 -20   6  14         13.68         90.12        64.16 o
 -18   6  14        137.18        135.00        48.14 o
 -16   6  14         18.10         26.46        35.03 o
 -14   6  14        278.90        307.18        56.38 o
 -12   6  14         40.66         35.86        43.89 o
 -10   6  14        251.92        351.46        65.50 o
  -8   6  14        193.12        188.76        51.97 o
  -6   6  14          0.81        -11.97        47.58 o
  -4   6  14         65.89        157.32        53.47 o
  -2   6  14         22.72         68.31        51.53 o
 -19   7  14        265.36        312.28        68.06 o
 -17   7  14         22.09         30.75        37.42 o
 -15   7  14        476.65        546.13        70.78 o
 -13   7  14       2064.95       2013.97       100.55 o
 -11   7  14        217.87        344.42        61.46 o
  -9   7  14         32.45         -3.54        46.85 o
  -7   7  14        372.59        555.69       109.82 o
  -5   7  14        884.91        914.77        79.39 o
  -3   7  14        557.63        620.61       100.55 o
 -18   8  14        495.40        526.36        62.51 o
 -16   8  14        856.84        940.91        59.75 o
 -14   8  14       2091.97       2109.01       143.59 o
 -12   8  14       1232.98       1433.15       108.97 o
 -10   8  14         42.50         98.78        49.24 o
  -8   8  14        147.28        180.99        53.77 o
  -6   8  14       1006.70        979.23        75.61 o
  -4   8  14       1140.42       1194.08        84.51 o
 -17   9  14        504.77        582.69        54.31 o
 -15   9  14        319.22        420.55        67.30 o
 -13   9  14        693.12        934.45        76.68 o
 -11   9  14        800.32        911.15        83.45 o
  -9   9  14        396.45        488.68        66.94 o
  -7   9  14        132.58        126.12        51.93 o
  -5   9  14        193.87        263.56        65.55 o
  -3   9  14         98.13        155.49        61.13 o
 -18  10  14        182.75        390.19        72.64 o
 -16  10  14         51.46        149.69        46.43 o
 -14  10  14        137.68        217.37        58.89 o
 -12  10  14         33.24        171.03        57.19 o
 -10  10  14        129.03         73.92        54.98 o
  -8  10  14        142.07        131.88        48.93 o
  -6  10  14          7.49        -29.23        53.41 o
  -4  10  14         37.04         70.09        71.80 o
 -17  11  14          1.98         87.71       150.82 o
 -13  11  14       1578.41       1372.00        90.73 o
 -11  11  14        931.94       1000.01        79.68 o
  -9  11  14          1.49        -13.32        43.60 o
  -7  11  14         16.09         88.22        56.74 o
 -12  12  14       1270.64       1129.51       126.75 o
 -10  12  14        642.92        595.53        81.91 o
  -8  12  14        300.98        371.74       101.40 o
 -21   1  15         11.97        186.81        71.43 o
 -19   1  15         43.72        135.15        60.26 o
 -17   1  15       1096.42       1091.40       108.20 o
 -15   1  15       1415.76       1523.19       117.39 o
 -13   1  15        321.74        459.53        85.41 o
 -11   1  15        122.10        179.81        82.34 o
  -9   1  15        631.83        792.68        56.56 o
  -7   1  15        809.69        904.45        48.40 o
  -5   1  15        404.10        669.64        51.17 o
  -3   1  15         12.77        149.20        52.08 o
  -1   1  15         77.34        247.56        48.53 o
 -20   2  15        130.94        160.35        67.14 o
 -18   2  15       1146.04       1239.13        75.10 o
 -16   2  15       3826.01       3859.79       172.34 o
 -14   2  15       1580.05       1730.83       163.07 o
 -12   2  15         84.43        199.20        48.79 o
 -10   2  15        822.85        897.36        68.37 o
  -8   2  15       2659.06       2805.63       104.08 o
  -6   2  15       1749.13       1918.58       152.86 o
  -4   2  15          6.32        110.37        43.38 o
  -2   2  15          2.66         94.93        46.59 o
 -19   3  15        714.17        836.75        85.07 o
 -17   3  15       1012.88       1317.58       169.37 o
 -15   3  15       1460.22       1504.82       126.75 o
 -13   3  15        389.88        672.15       114.07 o
 -11   3  15         47.51         48.33        46.85 o
  -9   3  15        306.56        405.56        63.87 o
  -7   3  15        963.57        942.76        71.70 o
  -5   3  15        456.80        692.46       165.96 o
  -3   3  15         86.60        110.52        54.73 o
  -1   3  15         83.48        168.94        88.64 o
 -20   4  15          0.04        264.49        67.63 o
 -18   4  15          0.43         93.50        43.63 o
 -16   4  15         23.33         66.90        48.86 o
 -14   4  15          6.21        -20.29        44.28 o
 -12   4  15        111.82        279.27        65.42 o
 -10   4  15         13.91         44.53        43.28 o
  -8   4  15          0.54        -45.71        45.98 o
  -6   4  15         20.64         41.02        48.79 o
  -4   4  15         27.90         76.53        54.56 o
  -2   4  15         77.87        103.75        62.32 o
 -19   5  15        422.43        652.58        68.77 o
 -17   5  15        968.19       1128.18       153.71 o
 -15   5  15       1092.05       1125.33       103.10 o
 -13   5  15         10.71        -31.15        45.61 o
 -11   5  15        244.30        270.50        53.95 o
  -9   5  15       1055.28       1168.71        77.67 o
  -7   5  15       1877.54       2023.52        96.16 o
  -5   5  15        523.73        619.07        73.94 o
  -3   5  15          8.15         46.43        54.94 o
 -20   6  15         34.59        242.44        68.91 o
 -18   6  15       1357.74       1552.59        72.28 o
 -16   6  15       1448.64       1548.19        89.00 o
 -14   6  15        720.86        885.82        81.10 o
 -12   6  15        114.94        117.08        49.49 o
 -10   6  15        623.21        790.00        78.75 o
  -8   6  15       4325.48       4255.67       132.85 o
  -6   6  15       2055.42       2179.49       101.22 o
  -4   6  15        288.77        393.22        69.59 o
 -19   7  15        901.18       1006.24        85.72 o
 -17   7  15         51.96        150.23        59.15 o
 -15   7  15        363.35        522.85        71.33 o
 -13   7  15        663.89        809.10        75.81 o
 -11   7  15         33.49         -6.38        51.12 o
  -9   7  15        918.40        903.33        82.77 o
  -7   7  15        749.56        917.53        86.56 o
  -5   7  15        150.99        250.53        63.53 o
 -18   8  15         12.70         85.41        76.05 o
 -16   8  15         55.77        161.13        58.93 o
 -14   8  15         14.96         30.75        61.25 o
 -12   8  15        357.90        392.75        64.61 o
 -10   8  15         33.66        158.46       114.92 o
  -8   8  15         57.11         53.43        53.25 o
  -6   8  15         29.57         52.70        53.77 o
 -15   9  15       1019.99       1099.08        88.23 o
 -13   9  15         64.40         97.71        60.58 o
 -11   9  15         14.11         35.03        47.11 o
  -9   9  15        182.91        174.48        56.19 o
  -7   9  15        487.31        497.90       105.99 o
 -14  10  15       1133.02       1258.64       120.79 o
 -12  10  15        226.07        310.97        98.00 o
 -10  10  15        580.55        578.85        77.63 o
  -8  10  15       1139.52       1087.60        83.91 o
 -12   0  16       4146.17       4184.23       174.05 o
 -10   0  16       4511.82       4559.20       180.85 o
  -8   0  16        511.12        797.53        69.12 o
  -6   0  16         18.77        158.50        54.38 o
  -4   0  16         58.37        226.51        63.24 o
 -17   1  16        139.82        298.24        88.64 o
 -15   1  16         15.65         19.40        78.60 o
 -13   1  16        850.98       1077.96       109.05 o
 -11   1  16       1907.25       1939.68       129.30 o
  -9   1  16        893.41       1166.26        76.48 o
  -7   1  16        110.81        278.19        60.53 o
  -5   1  16          2.44        132.42        45.71 o
  -3   1  16         69.55        182.54        53.34 o
 -18   2  16         18.84        109.05        78.60 o
 -16   2  16        103.54        279.70        87.79 o
 -14   2  16         27.53         82.85        79.45 o
 -12   2  16          1.79         56.41        90.00 o
 -10   2  16          0.55         56.09       115.35 o
  -8   2  16         11.15        174.99        52.25 o
  -6   2  16          7.62        117.05        62.95 o
  -4   2  16          0.01        196.84       175.75 o
 -19   3  16       1645.46       1703.02       140.19 o
 -17   3  16        520.45        657.22       108.20 o
 -15   3  16         16.96         87.34        47.75 o
 -13   3  16        149.62        247.18        55.47 o
 -11   3  16        729.25        840.41        77.15 o
  -9   3  16        848.94       1025.21        76.17 o
  -7   3  16        123.74        215.39        57.24 o
  -5   3  16          1.03         56.47       105.57 o
 -18   4  16       4264.69       4061.73       193.44 o
 -16   4  16        538.15        823.25       112.80 o
 -14   4  16          6.19         39.56       101.74 o
 -12   4  16        350.93        487.99        84.05 o
 -10   4  16       1925.84       2178.20       131.77 o
  -8   4  16        739.78        902.14        73.79 o
  -6   4  16         27.88         69.78        84.05 o
  -4   4  16        105.67        337.03        97.15 o
 -17   5  16         77.20        224.01        78.18 o
 -15   5  16        132.46        328.79       114.50 o
 -13   5  16        159.53        378.93        93.40 o
 -11   5  16        194.27        183.71        57.11 o
  -9   5  16       1111.39       1346.47       120.79 o
  -7   5  16        278.50        401.14        98.42 o
  -5   5  16        163.83        281.10        79.37 o
 -18   6  16          2.96        234.78        86.09 o
 -16   6  16        209.64        311.40        95.87 o
 -14   6  16         18.79         67.22       125.05 o
 -12   6  16         48.05        -14.43       117.05 o
 -10   6  16         10.67         95.01        62.86 o
  -8   6  16         15.88         98.10        58.55 o
  -6   6  16         27.41        181.72        55.90 o
 -15   7  16         78.71        106.82        59.77 o
 -13   7  16         33.73        181.04        85.32 o
 -11   7  16        693.22        976.00        90.08 o
  -9   7  16       1102.97       1233.22        85.10 o
  -7   7  16        162.62        239.04        92.04 o
 -16   8  16        592.56        896.26       110.59 o
 -14   8  16         42.99        134.54        54.36 o
 -12   8  16        263.46        487.90       159.24 o
 -10   8  16       1618.66       1583.40        93.69 o
  -8   8  16        450.48        729.87       112.29 o
 -13   1  17       2674.23       2878.98       159.58 o
 -11   1  17        564.79        864.27       110.59 o
  -9   1  17         43.63        125.05        81.15 o
  -7   1  17          1.59        143.03        58.28 o
 -18   2  17        345.26        665.73       113.14 o
 -16   2  17         57.94        160.43        94.59 o
 -14   2  17       1466.58       1638.03       138.49 o
 -12   2  17       1618.54       1814.63       136.79 o
 -10   2  17        224.09        471.51        77.24 o
  -8   2  17         25.84         94.78        74.77 o
  -6   2  17        129.23        263.54        63.27 o
 -19   3  17        358.37        648.71       118.24 o
 -17   3  17         27.38        168.09        78.60 o
 -15   3  17        565.63        702.82       116.54 o
 -13   3  17       1470.34       1826.32       207.82 o
 -11   3  17         24.87         99.69       134.32 o
  -9   3  17          6.86         92.57        58.56 o
  -7   3  17         40.74        171.06        63.04 o
 -18   4  17        286.15        478.07       111.44 o
 -16   4  17         14.98        117.47        58.70 o
 -14   4  17        189.47        347.38        68.08 o
 -12   4  17         12.13         94.45        56.89 o
 -10   4  17          7.33        165.85        86.17 o
  -8   4  17          9.73         70.07        61.25 o
 -15   5  17        765.83       1194.16        87.95 o
 -13   5  17       1075.41       1194.39        95.87 o
 -11   5  17         81.67        159.28        90.85 o
  -9   5  17         86.57        264.88        64.95 o
 -16   6  17          4.72        256.73        87.79 o
 -14   6  17        680.77        943.33       167.67 o
 -12   6  17        596.21        804.58       147.84 o
 -10   6  17        509.61        840.62       122.50 o
 -15   7  17        652.83        967.20       115.69 o
 -11   7  17          3.66        119.94        84.56 o
 -14   2  18          4.25        214.54        96.29 o
 -12   2  18          3.11        127.60        88.64 o
 -10   2  18         13.94        324.44        97.15 o
 -15   3  18        578.06       1040.70       135.94 o
 -13   3  18         11.04         79.45        82.85 o
 -11   3  18        131.63        315.94        98.00 o
 -14   4  18        482.24       1158.26       111.44 o
 -12   4  18          4.24        159.58        82.85 o
                                                
